# Supplementary material for: Heterotrophic Thaumarchaea with Small Genomes Are Widespread in the Dark Ocean
Source: mSystems. 2020 Jun 16;5(3):e00415-20. doi: 10.1128/mSystems.00415-20 (PMC7300363; doi:10.1128/mSystems.00415-20)
Supplement: DATA SET S1 [file mSystems.00415-20-sd001.xlsx]

## Sheet: Summary
Tab	Description
Tara_mapping_wholegenome	Results of read mapping of Tara metagenomes against a consolidated set of HMT and AOA proteins
Tara_mapping_markergene	Results of read mapping of Tara metagenomes against a HMT RbcL and AOA AmoA sequences
ALOHA_mapping_wholegenome	Results of read mapping of ALOHA metagenomes against a consolidated set of HMT and AOA proteins
ALOHA_mapping_markergene	Results of read mapping of ALOHA metagenomes against a HMT RbcL and AOA AmoA sequences
Abbreviations used in headers
rpm	Reads per Million
rbcl	RuBisCO
amoa	Ammonia Monooxygenase
HMT	Heterotrophic marine thaumarchaea
AOA	Ammonia oxidizing archaea
aoa_prots, hmt_prots	Total number of proteins found to have reads mapping for aoa and hmt, respectively
hits	number of reads mapping

## Sheet: Tara_mapping_wholegenome
sample	aoa_hits	hmt_hits	aoa_prots	hmt_prots	aoa_rpm	hmt_rpm	readcount	runs	lat	long	depth	env	longhurst	region	biome
TARA_078_MES_0.22-3	28785027	413096	39909	1323	59434.2	852.944	484317851	ERR599124|ERR599159	-30.1471	-43.2915	800	(MES) mesopelagic zone	Trades Biome	(SAO) South Atlantic Ocean	(SATL) South Atlantic Gyral Province
TARA_146_MES_0.22-3	16829078	178849	40777	1291	54667.1	580.968	307846577	ERR599047	34.6663	-71.2907	640	(MES) mesopelagic zone	Westerlies Biome	(NAO) North Atlantic Ocean	(NAST-W) North Atlantic Subtropical Gyral Province
TARA_138_MES_0.22-3	3809336	15955	21098	953	22069	92.4336	172610359	ERR599004|ERR599051|ERR599060|ERR599175	6.3559	-103.06	450	(MES) mesopelagic zone	Trades Biome	(NPO) North Pacific Ocean	(PNEC) North Pacific Equatorial Countercurrent Province
TARA_133_MES_0.22-3	32772247	86166	40802	1257	74853.9	196.809	437816193	ERR599115	35.2698	-127.727	650	(MES) mesopelagic zone	Westerlies Biome	(NPO) North Pacific Ocean	(NPST) North Pacific Subtropical and Polar Front Provinces
TARA_056_MES_0.22-3	27537274	70229	33488	1265	63313	161.469	434938763	ERR599112	-15.3379	43.2948	1000	(MES) mesopelagic zone	Coastal Biome	(IO) Indian Ocean	(EAFR) Eastern Africa Coastal Province
TARA_122_MES_0.22-0.45	42323219	103923	31286	1272	154972	380.527	273102531	ERR594305	-8.9729	-139.239	600	(MES) mesopelagic zone	Trades Biome	(SPO) South Pacific Ocean	(SPSG) South Pacific Subtropical Gyre Province, North and South
Pac5095m	4339762	40266	22924	1174	104137	966.225	41673515	SRR5788329	32.4948	154	5095	BATH	Trades Biome	(SPO) South Pacific Ocean	South Pacific
TARA_109_MES_0.22-3	2926068	15626	21164	1144	46368.6	247.621	63104495	ERR598971|ERR599067	2.0649	-84.5546	380	(MES) mesopelagic zone & marine oxygen minimum zone	Coastal Biome	(NPO) North Pacific Ocean	(CHIL) Chile-Peru Current Coastal Province
TARA_039_MES_0.1-0.22	555634	11498	11920	194	3022.33	62.5426	183842665	ERR594346	18.7341	66.3896	270	(MES) mesopelagic zone & marine oxygen minimum zone	Trades Biome	(IO) Indian Ocean	(MONS) Indian Monsoon Gyres Province
TARA_112_MES_0.22-3	18180698	184241	29654	1282	59967.7	607.705	303174867	ERR599072	-23.2232	-129.599	696	(MES) mesopelagic zone	Trades Biome	(SPO) South Pacific Ocean	(SPSG) South Pacific Subtropical Gyre Province, North and South
TARA_076_MES_0.22-3	24194803	305202	36497	1309	62160	784.108	389234469	ERR599000|ERR599154	-20.9315	-35.1794	800	(MES) mesopelagic zone	Trades Biome	(SAO) South Atlantic Ocean	(SATL) South Atlantic Gyral Province
TARA_070_MES_<-0.22	150929	2560	5501	80	1829.13	31.025	82514067	ERR594407	-20.4075	-3.1641	800	(MES) mesopelagic zone	Trades Biome	(SAO) South Atlantic Ocean	(SATL) South Atlantic Gyral Province
TARA_085_MES_0.22-3	2301151	13685	28343	1101	30244.7	179.866	76084527	ERR599008|ERR599125	-61.9689	-49.5017	790	(MES) mesopelagic zone	Polar Biome	(SO) Southern Ocean	(ANTA) Antarctic Province
Pac5601m	2342389	54260	26960	1180	46254.9	1071.47	50640849	SRR5788153	32.5125	158.03	5601	BATH	Trades Biome	(SPO) South Pacific Ocean	South Pacific
3300026119	2934256	172042	19622	1247	42523.2	2493.23	69003647	SRR5499406	9.69448	-55.2985	2500	deepDOM
TARA_070_MES_0.45-0.8	12869951	73587	28214	1280	32220.4	184.228	399435315	ERR594331	-20.4075	-3.1641	800	(MES) mesopelagic zone	Trades Biome	(SAO) South Atlantic Ocean	(SATL) South Atlantic Gyral Province
TARA_145_MES_0.22-3	23409526	371906	40505	1306	66086.7	1049.92	354224627	ERR599166	39.2392	-70.0343	590	(MES) mesopelagic zone & marine oxygen minimum zone	Westerlies Biome	(NAO) North Atlantic Ocean	(GFST) Gulf Stream Province
TARA_064_MES_0.22-3	15926698	147746	35060	1290	65024.9	603.212	244932321	ERR599021|ERR599164	-29.5046	37.9599	1000	(MES) mesopelagic zone	Coastal Biome	(IO) Indian Ocean	(EAFR) Eastern Africa Coastal Province
TARA_111_MES_0.22-3	23336748	91490	32783	1250	55939.8	219.308	417176235	ERR599086	-16.9486	-100.671	350	(MES) mesopelagic zone & marine oxygen minimum zone	Trades Biome	(SPO) South Pacific Ocean	(SPSG) South Pacific Subtropical Gyre Province, North and South
TARA_070_MES_0.22-3	15468010	98192	30485	1282	46373.7	294.383	333551475	ERR599044|ERR599149	-20.4075	-3.1641	800	(MES) mesopelagic zone	Trades Biome	(SAO) South Atlantic Ocean	(SATL) South Atlantic Gyral Province
TARA_137_MES_0.22-3	10411389	35014	25456	818	25853	86.945	402714397	ERR599015|ERR599076|ERR599127|ERR599152	14.2025	-116.643	375	(MES) mesopelagic zone	Trades Biome	(NPO) North Pacific Ocean	(PNEC) North Pacific Equatorial Countercurrent Province
Pac5100m	4329230	48475	25894	1184	80437.1	900.666	53821283	SRR5788420	32.515	164.98	5100	BATH	Trades Biome	(SPO) South Pacific Ocean	South Pacific
TARA_070_MES_0.22-0.45	38119890	187966	30525	1302	117964	581.672	323147859	ERR594299|ERR594308	-20.4075	-3.1641	800	(MES) mesopelagic zone	Trades Biome	(SAO) South Atlantic Ocean	(SATL) South Atlantic Gyral Province
TARA_072_MES_0.22-3	7348896	40439	26585	1252	25521.1	140.436	287954145	ERR599005|ERR599048	-8.7986	-17.9034	800	(MES) mesopelagic zone	Trades Biome	(SAO) South Atlantic Ocean	(SATL) South Atlantic Gyral Province
TARA_037_MES_0.1-0.22	4917443	7841	22180	395	31582.2	50.3586	155703201	ERR594290|ERR594345	20.8457	63.5851	600	(MES) mesopelagic zone & marine oxygen minimum zone	Coastal Biome	(IO) Indian Ocean	(ARAB) Northwest Arabian Sea Upwelling Province
TARA_068_MES_0.22-3	3343972	25094	32181	1216	57472.3	431.286	58184107	ERR598947|ERR599131	-31.0198	4.6685	700	(MES) mesopelagic zone	Trades Biome	(SAO) South Atlantic Ocean	(SATL) South Atlantic Gyral Province
3300026080	3176064	67563	15953	1222	51628.4	1098.27	61517795	SRR5495534	-2.69985	-28.503	2500	deepDOM
TARA_122_MES_0.45-0.8	3661064	25129	22078	981	11739.4	80.5777	311860417	ERR594322	-8.9729	-139.239	600	(MES) mesopelagic zone	Trades Biome	(SPO) South Pacific Ocean	(SPSG) South Pacific Subtropical Gyre Province, North and South
3300026084	3526858	21406	16587	1181	65934.6	400.185	53490235	SRR5499130	9.69448	-55.2985	876	deepDOM
TARA_078_MES_0.45-0.8	3408076	75852	30564	1267	11211.6	249.532	303977221	ERR594289	-30.1471	-43.2915	800	(MES) mesopelagic zone	Trades Biome	(SAO) South Atlantic Ocean	(SATL) South Atlantic Gyral Province
3300026087	3205271	150295	15243	1240	46462.4	2178.62	68986357	SRR5494786	-22.5199	-32.9962	2505	deepDOM
TARA_068_MES_0.45-0.8	9088611	105443	38035	1279	25069.4	290.847	362537997	ERR594302	-31.0198	4.6685	700	(MES) mesopelagic zone	Trades Biome	(SAO) South Atlantic Ocean	(SATL) South Atlantic Gyral Province
TARA_110_MES_0.22-3	14890523	35688	33371	1094	38676.1	92.6947	385005801	ERR599020	-1.8902	-84.6141	380	(MES) mesopelagic zone & marine oxygen minimum zone	Trades Biome	(SPO) South Pacific Ocean	(SPSG) South Pacific Subtropical Gyre Province, North and South
TARA_149_MES_0.22-3	25585943	226638	41076	1295	65932	584.02	388065795	ERR598964	34.0771	-49.8233	740	(MES) mesopelagic zone	Westerlies Biome	(NAO) North Atlantic Ocean	(NAST-W) North Atlantic Subtropical Gyral Province
TARA_076_MES_0.45-0.8	9991998	162264	32675	1304	25537.4	414.712	391269295	ERR594333	-20.9315	-35.1794	800	(MES) mesopelagic zone	Trades Biome	(SAO) South Atlantic Ocean	(SATL) South Atlantic Gyral Province
TARA_065_MES_0.22-3	29632012	235938	37694	1296	66331.5	528.15	446725783	ERR598960|ERR599034	-35.1889	26.2905	850	(MES) mesopelagic zone	Coastal Biome	(IO) Indian Ocean	(EAFR) Eastern Africa Coastal Province
TARA_039_MES_0.22-1.6	1476624	20179	17511	316	5337.15	72.9355	276669051	ERR599037|ERR599172	18.7341	66.3896	270	(MES) mesopelagic zone & marine oxygen minimum zone	Trades Biome	(IO) Indian Ocean	(MONS) Indian Monsoon Gyres Province
TARA_038_MES_0.1-0.22	407613	5533	10376	180	2587.47	35.1227	157533557	ERR594312	19.0351	64.5638	340	(MES) mesopelagic zone & marine oxygen minimum zone	Trades Biome	(IO) Indian Ocean	(MONS) Indian Monsoon Gyres Province
TARA_038_MES_0.22-1.6	2598297	20016	22342	501	9993.79	76.9872	259991225	ERR599109|ERR599167	19.0351	64.5638	340	(MES) mesopelagic zone & marine oxygen minimum zone	Trades Biome	(IO) Indian Ocean	(MONS) Indian Monsoon Gyres Province
TARA_122_MES_0.1-0.22	1190141	3354	13178	237	7831.01	22.069	151977911	ERR594309	-8.9729	-139.239	600	(MES) mesopelagic zone	Trades Biome	(SPO) South Pacific Ocean	(SPSG) South Pacific Subtropical Gyre Province, North and South
TARA_132_MES_0.22-3	18510212	264416	35048	1297	45379.9	648.246	407894525	ERR598980	31.528	-159.022	550	(MES) mesopelagic zone	Westerlies Biome	(NPO) North Pacific Ocean	(NPST) North Pacific Subtropical and Polar Front Provinces
TARA_142_MES_0.22-3	23414633	79003	36012	1263	71334.5	240.689	328237009	ERR598985	25.6236	-88.45	640	(MES) mesopelagic zone	Coastal Biome	(NAO) North Atlantic Ocean	(CARB) Caribbean Province
TARA_072_MES_<-0.22	413182	4403	1940	94	2135.02	22.7515	193526011	ERR594388	-8.7986	-17.9034	800	(MES) mesopelagic zone	Trades Biome	(SAO) South Atlantic Ocean	(SATL) South Atlantic Gyral Province
TARA_037_MES_0.22-1.6	848195	4550	16410	257	14486.4	77.7097	58551249	ERR599031|ERR599062	20.8457	63.5851	600	(MES) mesopelagic zone & marine oxygen minimum zone	Coastal Biome	(IO) Indian Ocean	(ARAB) Northwest Arabian Sea Upwelling Province
TARA_152_MES_0.22-3	20810275	280215	37403	1302	60219.3	810.867	345574561	ERR598944	43.7182	-16.8714	800	(MES) mesopelagic zone	Westerlies Biome	(NAO) North Atlantic Ocean	(NAST-E) North Atlantic Subtropical Gyral Province
TARA_122_MES_0.22-3	23983238	90626	32636	1268	60151	227.294	398717239	ERR598999|ERR599033|ERR599083|ERR599096	-8.9729	-139.239	600	(MES) mesopelagic zone	Trades Biome	(SPO) South Pacific Ocean	(SPSG) South Pacific Subtropical Gyre Province, North and South
3300026253	7645073	241735	26907	1216	49489.7	1564.85	154478143	SRR6048014	-28.2252	-38.533	5009	deepDOM
3300026074	4758574	104423	20292	1263	79836.1	1751.94	59604285	SRR5429424	-22.5199	-32.9962	750	deepDOM
3300026108	1869652	130264	23200	1206	34385.2	2395.72	54373709	SRR5499407	9.69448	-55.2985	3770	deepDOM
TARA_102_MES_0.22-3	13282115	15287	27834	986	93815.8	107.977	141576591	ERR599055|ERR599128|ERR599132	-5.261	-85.1678	480	(MES) mesopelagic zone & marine oxygen minimum zone	Trades Biome	(SPO) South Pacific Ocean	(PEOD) Pacific Equatorial Divergence Province
Pac4580m	935923	19282	21081	1125	39026.2	804.022	23981941	SRR5788244	32.4875	169.991	4580	BATH	Trades Biome	(SPO) South Pacific Ocean	South Pacific
3300026079	4088479	75121	23425	1191	64881.6	1192.12	63014499	SRR5494785	-22.5199	-32.9962	4513	deepDOM
TARA_098_MES_0.22-3	27655894	368110	35132	1302	61396.4	817.209	450447953	ERR599071|ERR599085	-25.8076	-111.691	488	(MES) mesopelagic zone	Trades Biome	(SPO) South Pacific Ocean	(SPSG) South Pacific Subtropical Gyre Province, North and South
TARA_148b_MES_0.22-3	12710989	320712	34431	1208	37415.9	944.043	339721849	ERR598958	34.1504	-56.9684	250	(MES) mesopelagic zone	Westerlies Biome	(NAO) North Atlantic Ocean	(NAST-W) North Atlantic Subtropical Gyral Province
3300026091	4261402	23503	16083	1200	75441.7	416.085	56486063	SRR5495110	-28.2252	-38.533	750	deepDOM

## Sheet: Tara_mapping_markergene
sample	amoa	rbcl	amoa_kbp	rbcl_kbp	amoa_rpkm	rbcl_rpkm	rbcl_amoa_ratio	readcount	runs	lat	long	depth	env	longhurst	region	biome
TARA_078_MES_0.22-3	19166	700	0.648	1.389	61.0697	1.04056	1.70388	484317851	ERR599124|ERR599159	-30.1471	-43.2915	800	(MES) mesopelagic zone	Trades Biome	(SAO) South Atlantic Ocean	(SATL) South Atlantic Gyral Province
TARA_146_MES_0.22-3	11816	592	0.648	1.389	59.2326	1.38448	2.33735	307846577	ERR599047	34.6663	-71.2907	640	(MES) mesopelagic zone	Westerlies Biome	(NAO) North Atlantic Ocean	(NAST-W) North Atlantic Subtropical Gyral Province
TARA_138_MES_0.22-3	2850	7	0.648	1.389	25.4802	0.0291964	0.114585	172610359	ERR599004|ERR599051|ERR599060|ERR599175	6.3559	-103.06	450	(MES) mesopelagic zone	Trades Biome	(NPO) North Pacific Ocean	(PNEC) North Pacific Equatorial Countercurrent Province
TARA_133_MES_0.22-3	23849	100	0.648	1.389	84.0627	0.164439	0.195615	437816193	ERR599115	35.2698	-127.727	650	(MES) mesopelagic zone	Westerlies Biome	(NPO) North Pacific Ocean	(NPST) North Pacific Subtropical and Polar Front Provinces
TARA_056_MES_0.22-3	19451	96	0.648	1.389	69.0143	0.158906	0.230251	434938763	ERR599112	-15.3379	43.2948	1000	(MES) mesopelagic zone	Coastal Biome	(IO) Indian Ocean	(EAFR) Eastern Africa Coastal Province
TARA_122_MES_0.22-0.45	33913	209	0.648	1.389	191.631	0.550958	0.28751	273102531	ERR594305	-8.9729	-139.239	600	(MES) mesopelagic zone	Trades Biome	(SPO) South Pacific Ocean	(SPSG) South Pacific Subtropical Gyre Province, North and South
Pac5095m	1836	82	0.648	1.389	67.9888	1.41661	2.0836	41673515	SRR5788329	32.4948	154	5095	BATH	Trades Biome	(SPO) South Pacific Ocean	South Pacific
TARA_109_MES_0.22-3	2229	32	0.648	1.389	54.5098	0.365079	0.66975	63104495	ERR598971|ERR599067	2.0649	-84.5546	380	(MES) mesopelagic zone & marine oxygen minimum zone	Coastal Biome	(NPO) North Pacific Ocean	(CHIL) Chile-Peru Current Coastal Province
TARA_039_MES_0.1-0.22	160	0	0.648	1.389	1.34307	0	0	183842665	ERR594346	18.7341	66.3896	270	(MES) mesopelagic zone & marine oxygen minimum zone	Trades Biome	(IO) Indian Ocean	(MONS) Indian Monsoon Gyres Province
TARA_112_MES_0.22-3	13918	572	0.648	1.389	70.8449	1.35832	1.91731	303174867	ERR599072	-23.2232	-129.599	696	(MES) mesopelagic zone	Trades Biome	(SPO) South Pacific Ocean	(SPSG) South Pacific Subtropical Gyre Province, North and South
TARA_076_MES_0.22-3	17349	580	0.648	1.389	68.7841	1.07279	1.55965	389234469	ERR599000|ERR599154	-20.9315	-35.1794	800	(MES) mesopelagic zone	Trades Biome	(SAO) South Atlantic Ocean	(SATL) South Atlantic Gyral Province
TARA_070_MES_<-0.22	22	0	0.648	1.389	0.411452	0	0	82514067	ERR594407	-20.4075	-3.1641	800	(MES) mesopelagic zone	Trades Biome	(SAO) South Atlantic Ocean	(SATL) South Atlantic Gyral Province
TARA_085_MES_0.22-3	1483	19	0.648	1.389	30.0794	0.179786	0.597703	76084527	ERR599008|ERR599125	-61.9689	-49.5017	790	(MES) mesopelagic zone	Polar Biome	(SO) Southern Ocean	(ANTA) Antarctic Province
Pac5601m	2523	115	0.648	1.389	76.8849	1.63491	2.12644	50640849	SRR5788153	32.5125	158.03	5601	BATH	Trades Biome	(SPO) South Pacific Ocean	South Pacific
3300026119	2917	375	0.648	1.389	65.2363	3.91252	5.99746	69003647	SRR5499406	9.69448	-55.2985	2500	deepDOM
TARA_070_MES_0.45-0.8	8888	158	0.648	1.389	34.3386	0.284779	0.829327	399435315	ERR594331	-20.4075	-3.1641	800	(MES) mesopelagic zone	Trades Biome	(SAO) South Atlantic Ocean	(SATL) South Atlantic Gyral Province
TARA_145_MES_0.22-3	16195	678	0.648	1.389	70.5549	1.378	1.95309	354224627	ERR599166	39.2392	-70.0343	590	(MES) mesopelagic zone & marine oxygen minimum zone	Westerlies Biome	(NAO) North Atlantic Ocean	(GFST) Gulf Stream Province
TARA_064_MES_0.22-3	11708	471	0.648	1.389	73.7669	1.38443	1.87677	244932321	ERR599021|ERR599164	-29.5046	37.9599	1000	(MES) mesopelagic zone	Coastal Biome	(IO) Indian Ocean	(EAFR) Eastern Africa Coastal Province
TARA_111_MES_0.22-3	16218	72	0.648	1.389	59.9933	0.124254	0.207113	417176235	ERR599086	-16.9486	-100.671	350	(MES) mesopelagic zone & marine oxygen minimum zone	Trades Biome	(SPO) South Pacific Ocean	(SPSG) South Pacific Subtropical Gyre Province, North and South
TARA_070_MES_0.22-3	11161	244	0.648	1.389	51.6375	0.526653	1.0199	333551475	ERR599044|ERR599149	-20.4075	-3.1641	800	(MES) mesopelagic zone	Trades Biome	(SAO) South Atlantic Ocean	(SATL) South Atlantic Gyral Province
TARA_137_MES_0.22-3	7416	2	0.648	1.389	28.4183	0.00357545	0.0125815	402714397	ERR599015|ERR599076|ERR599127|ERR599152	14.2025	-116.643	375	(MES) mesopelagic zone	Trades Biome	(NPO) North Pacific Ocean	(PNEC) North Pacific Equatorial Countercurrent Province
Pac5100m	3208	112	0.648	1.389	91.9825	1.49817	1.62876	53821283	SRR5788420	32.515	164.98	5100	BATH	Trades Biome	(SPO) South Pacific Ocean	South Pacific
TARA_070_MES_0.22-0.45	30298	437	0.648	1.389	144.69	0.973594	0.672884	323147859	ERR594299|ERR594308	-20.4075	-3.1641	800	(MES) mesopelagic zone	Trades Biome	(SAO) South Atlantic Ocean	(SATL) South Atlantic Gyral Province
TARA_072_MES_0.22-3	5108	77	0.648	1.389	27.3749	0.192515	0.703255	287954145	ERR599005|ERR599048	-8.7986	-17.9034	800	(MES) mesopelagic zone	Trades Biome	(SAO) South Atlantic Ocean	(SATL) South Atlantic Gyral Province
TARA_037_MES_0.1-0.22	4023	0	0.648	1.389	39.8729	0	0	155703201	ERR594290|ERR594345	20.8457	63.5851	600	(MES) mesopelagic zone & marine oxygen minimum zone	Coastal Biome	(IO) Indian Ocean	(ARAB) Northwest Arabian Sea Upwelling Province
TARA_068_MES_0.22-3	2195	31	0.648	1.389	58.2177	0.383579	0.65887	58184107	ERR598947|ERR599131	-31.0198	4.6685	700	(MES) mesopelagic zone	Trades Biome	(SAO) South Atlantic Ocean	(SATL) South Atlantic Gyral Province
3300026080	3048	162	0.648	1.389	76.4609	1.89589	2.47955	61517795	SRR5495534	-2.69985	-28.503	2500	deepDOM
TARA_122_MES_0.45-0.8	1813	20	0.648	1.389	8.97145	0.0461708	0.514642	311860417	ERR594322	-8.9729	-139.239	600	(MES) mesopelagic zone	Trades Biome	(SPO) South Pacific Ocean	(SPSG) South Pacific Subtropical Gyre Province, North and South
3300026084	2776	55	0.648	1.389	80.0885	0.740263	0.924306	53490235	SRR5499130	9.69448	-55.2985	876	deepDOM
TARA_078_MES_0.45-0.8	1925	134	0.648	1.389	9.7727	0.317367	3.24748	303977221	ERR594289	-30.1471	-43.2915	800	(MES) mesopelagic zone	Trades Biome	(SAO) South Atlantic Ocean	(SATL) South Atlantic Gyral Province
3300026087	3358	365	0.648	1.389	75.1177	3.80914	5.0709	68986357	SRR5494786	-22.5199	-32.9962	2505	deepDOM
TARA_068_MES_0.45-0.8	5067	119	0.648	1.389	21.5686	0.236315	1.09564	362537997	ERR594302	-31.0198	4.6685	700	(MES) mesopelagic zone	Trades Biome	(SAO) South Atlantic Ocean	(SATL) South Atlantic Gyral Province
TARA_110_MES_0.22-3	10191	4	0.648	1.389	40.8484	0.00747981	0.0183112	385005801	ERR599020	-1.8902	-84.6141	380	(MES) mesopelagic zone & marine oxygen minimum zone	Trades Biome	(SPO) South Pacific Ocean	(SPSG) South Pacific Subtropical Gyre Province, North and South
TARA_149_MES_0.22-3	18778	647	0.648	1.389	74.6739	1.20032	1.60741	388065795	ERR598964	34.0771	-49.8233	740	(MES) mesopelagic zone	Westerlies Biome	(NAO) North Atlantic Ocean	(NAST-W) North Atlantic Subtropical Gyral Province
TARA_076_MES_0.45-0.8	6884	362	0.648	1.389	27.1513	0.666086	2.45324	391269295	ERR594333	-20.9315	-35.1794	800	(MES) mesopelagic zone	Trades Biome	(SAO) South Atlantic Ocean	(SATL) South Atlantic Gyral Province
TARA_065_MES_0.22-3	20633	738	0.648	1.389	71.2765	1.18936	1.66866	446725783	ERR598960|ERR599034	-35.1889	26.2905	850	(MES) mesopelagic zone	Coastal Biome	(IO) Indian Ocean	(EAFR) Eastern Africa Coastal Province
TARA_039_MES_0.22-1.6	373	2	0.648	1.389	2.08053	0.00520436	0.250146	276669051	ERR599037|ERR599172	18.7341	66.3896	270	(MES) mesopelagic zone & marine oxygen minimum zone	Trades Biome	(IO) Indian Ocean	(MONS) Indian Monsoon Gyres Province
TARA_038_MES_0.1-0.22	165	0	0.648	1.389	1.61635	0	0	157533557	ERR594312	19.0351	64.5638	340	(MES) mesopelagic zone & marine oxygen minimum zone	Trades Biome	(IO) Indian Ocean	(MONS) Indian Monsoon Gyres Province
TARA_038_MES_0.22-1.6	1137	2	0.648	1.389	6.7488	0.00553821	0.082062	259991225	ERR599109|ERR599167	19.0351	64.5638	340	(MES) mesopelagic zone & marine oxygen minimum zone	Trades Biome	(IO) Indian Ocean	(MONS) Indian Monsoon Gyres Province
TARA_122_MES_0.1-0.22	765	1	0.648	1.389	7.76794	0.00473715	0.0609834	151977911	ERR594309	-8.9729	-139.239	600	(MES) mesopelagic zone	Trades Biome	(SPO) South Pacific Ocean	(SPSG) South Pacific Subtropical Gyre Province, North and South
TARA_132_MES_0.22-3	12978	596	0.648	1.389	49.1004	1.05195	2.14245	407894525	ERR598980	31.528	-159.022	550	(MES) mesopelagic zone	Westerlies Biome	(NPO) North Pacific Ocean	(NPST) North Pacific Subtropical and Polar Front Provinces
TARA_142_MES_0.22-3	16797	150	0.648	1.389	78.9713	0.329004	0.416613	328237009	ERR598985	25.6236	-88.45	640	(MES) mesopelagic zone	Coastal Biome	(NAO) North Atlantic Ocean	(CARB) Caribbean Province
TARA_072_MES_<-0.22	1	0	0.648	1.389	0.00797417	0	0	193526011	ERR594388	-8.7986	-17.9034	800	(MES) mesopelagic zone	Trades Biome	(SAO) South Atlantic Ocean	(SATL) South Atlantic Gyral Province
TARA_037_MES_0.22-1.6	551	2	0.648	1.389	14.5225	0.0245919	0.169337	58551249	ERR599031|ERR599062	20.8457	63.5851	600	(MES) mesopelagic zone & marine oxygen minimum zone	Coastal Biome	(IO) Indian Ocean	(ARAB) Northwest Arabian Sea Upwelling Province
TARA_152_MES_0.22-3	14965	777	0.648	1.389	66.8282	1.61874	2.42224	345574561	ERR598944	43.7182	-16.8714	800	(MES) mesopelagic zone	Westerlies Biome	(NAO) North Atlantic Ocean	(NAST-E) North Atlantic Subtropical Gyral Province
TARA_122_MES_0.22-3	17425	206	0.648	1.389	67.4424	0.371963	0.551528	398717239	ERR598999|ERR599033|ERR599083|ERR599096	-8.9729	-139.239	600	(MES) mesopelagic zone	Trades Biome	(SPO) South Pacific Ocean	(SPSG) South Pacific Subtropical Gyre Province, North and South
3300026253	6454	432	0.648	1.389	64.4743	2.01333	3.12268	154478143	SRR6048014	-28.2252	-38.533	5009	deepDOM
3300026074	3918	193	0.648	1.389	101.441	2.33119	2.29808	59604285	SRR5429424	-22.5199	-32.9962	750	deepDOM
3300026108	2089	268	0.648	1.389	59.289	3.54849	5.98507	54373709	SRR5499407	9.69448	-55.2985	3770	deepDOM
TARA_102_MES_0.22-3	9252	11	0.648	1.389	100.848	0.055937	0.0554664	141576591	ERR599055|ERR599128|ERR599132	-5.261	-85.1678	480	(MES) mesopelagic zone & marine oxygen minimum zone	Trades Biome	(SPO) South Pacific Ocean	(PEOD) Pacific Equatorial Divergence Province
Pac4580m	1223	31	0.648	1.389	78.6986	0.930626	1.18252	23981941	SRR5788244	32.4875	169.991	4580	BATH	Trades Biome	(SPO) South Pacific Ocean	South Pacific
3300026079	3274	132	0.648	1.389	80.1795	1.5081	1.88091	63014499	SRR5494785	-22.5199	-32.9962	4513	deepDOM
TARA_098_MES_0.22-3	20096	1281	0.648	1.389	68.8478	2.0474	2.9738	450447953	ERR599071|ERR599085	-25.8076	-111.691	488	(MES) mesopelagic zone	Trades Biome	(SPO) South Pacific Ocean	(SPSG) South Pacific Subtropical Gyre Province, North and South
TARA_148b_MES_0.22-3	9310	1099	0.648	1.389	42.2913	2.32901	5.50707	339721849	ERR598958	34.1504	-56.9684	250	(MES) mesopelagic zone	Westerlies Biome	(NAO) North Atlantic Ocean	(NAST-W) North Atlantic Subtropical Gyral Province
3300026091	3387	55	0.648	1.389	92.5335	0.701002	0.757566	56486063	SRR5495110	-28.2252	-38.533	750	deepDOM

## Sheet: ALOHA_mapping_wholegenome
sample	depth	aoa_hits	hmt_hits	aoa_prots	hmt_prots	total_aoa_length	total_hmt_length	aoa_rpm	hmt_rpm	readcount	samples
HOT236	0025m	25459	1450	1306	34	1464.53	46.239	470.473	26.7955	54113651	SRR5002311
HOT226	0500m	1226425	10249	13434	1145	12383.2	999.597	44173.3	369.148	27763941	SRR5002361
HOT224	0500m	1704062	12016	14543	1167	13511.3	1014.9	43533.4	306.971	39143777	SRR5002355
HOT226	0045m	19782	1217	1204	34	1371.79	41.925	509.053	31.3172	38860405	SRR5002337
HOT229	0125m	542595	4476	8305	623	7960.74	634.539	7875.09	64.9636	68900145	SRR5002362
HOT237	0770m	4651639	33235	17185	1204	15943.5	1026.19	49769.8	355.595	93463095	SRR5002323;SRR5002327
HOT226	1000m	1980763	10627	13784	1129	12845.1	986.97	58088.5	311.651	34099069	SRR5002316
HOT234	0075m	34985	1840	1288	39	1456.93	42.12	526.072	27.6682	66502363	SRR5002318;SRR5002392
HOT229	0500m	15578840	75547	25784	1274	23317	1065.36	66106.5	320.572	235662795	SRR5002388;SRR5002401;SRR5002349
HOT231	0770m	1662062	12821	14557	1129	13440.4	984.954	26445.8	204	62847915	SRR5002332
HOT237	0025m	91233	3103	3718	77	3665.72	87.993	1028.77	34.9902	88681943	SRR5002374;SRR5002398
HOT231	1000m	2213475	13619	14662	1140	13703	997.335	29382.8	180.785	75332385	SRR5002394
HOT229	0770m	3268962	36222	16915	1221	15630.6	1038.86	29590.6	327.882	110472811	SRR5002328
HOT227	0500m	100891	816	6366	434	5700.65	451.383	41583.8	336.327	2426211	SRR5002354
HOT229	0025m	30533	1682	1820	36	1921.61	41.649	491.428	27.0717	62131225	SRR5002396;SRR5002309
HOT227	1000m	90576	425	5940	243	5359.53	266.661	52710.1	247.326	1718381	SRR5002386
HOT225	0075m	35717	1911	1746	42	1850.87	46.047	712.919	38.144	50099673	SRR5002341
HOT224	0075m	39478	2351	1308	45	1495.72	50.511	632.312	37.6555	62434379	SRR5002343
HOT234	0025m	39087	2195	1321	39	1501.38	45.546	518.392	29.1112	75400427	SRR5002411;SRR5002366
HOT234	0770m	2298463	14470	15364	1145	14173	998.988	38436.2	241.976	59799401	SRR5002339
HOT227	0125m	33128	1849	2551	64	2657.66	68.124	564.617	31.5134	58673417	SRR5002412
HOT224	1000m	2774129	13611	15198	1161	14117	1003.38	55196.2	270.815	50259389	SRR5002344
HOT227	0045m	30495	1660	1068	40	1214.52	45.618	558.633	30.4093	54588577	SRR5002381
HOT236	0125m	542345	12019	11226	851	10684.6	808.158	6355.4	140.843	85336091	SRR5002373
HOT237	0200m	1166862	27605	17197	1019	15708	916.668	14843.3	351.156	78611891	SRR5002384
HOT234	1000m	1544239	5919	11748	890	10957.4	847.677	36116.4	138.433	42757247	SRR5002389
HOT225	0770m	3234497	13051	15792	1164	14482.4	1003.22	86340	348.377	37462327	SRR5002359
HOT225	0500m	3459419	24132	18376	1223	16874.2	1039.44	56473.4	393.944	61257441	SRR5002385
HOT234	0200m	1269695	25497	17614	1001	15995.3	908.748	16197.3	325.261	78389321	SRR5002383;SRR5002407
HOT231	0125m	438772	2759	6552	329	6361.57	372.039	6769.84	42.5688	64812801	SRR5002351;SRR5002335
HOT225	0045m	41811	2457	1212	33	1374.55	37.905	710.167	41.7326	58874847	SRR5002376
HOT231	0500m	1282556	9353	14196	1132	13258.3	1000.73	20346.6	148.377	63035511	SRR5002314
HOT238	0025m	29032	1300	2658	41	2598.26	47.277	492.674	22.0611	58927359	SRR5002336
HOT225	0025m	26444	1425	1661	40	1778.58	46.584	743.304	40.0548	35576273	SRR5002406
HOT224	0045m	26516	1522	1307	37	1453.31	47.061	692.732	39.7623	38277421	SRR5002410
HOT226	0770m	1222792	7715	13215	1072	12179	954.837	53106	335.063	23025499	SRR5002390
HOT237	0500m	11896240	102347	18830	1250	17054.1	1050.78	52595.7	452.497	226182725	SRR5002413;SRR5002391;SRR5002356;SRR5002414
HOT238	0770m	2892590	27081	15999	1193	14773.2	1020.81	22813.8	213.587	126791417	SRR5002397
HOT229	1000m	3447468	16068	15940	1135	14839	989.214	42228.4	196.818	81638701	SRR5002408
HOT224	0770m	3086852	12866	15319	1144	14056.7	996.588	79058.9	329.518	39044959	SRR5002372
HOT238	0075m	28187	1301	2593	40	2558	45.576	574.11	26.4986	49096905	SRR5002330
HOT227	0075m	10450	588	859	28	975.441	29.175	500.865	28.1826	20863909	SRR5002310
HOT224	0125m	23193	1355	1945	45	2109.96	49.869	691.146	40.3787	33557305	SRR5002371
HOT237	1000m	4161057	30608	16642	1204	15505.9	1027.83	31482.9	231.583	132168603	SRR5002360;SRR5002312
HOT238	1000m	1330741	6305	12560	1012	11814.8	921.222	12592.9	59.6646	105674119	SRR5002367;SRR5002331
HOT224	0025m	44179	2420	1938	48	2080.99	51.063	642.178	35.1767	68795547	SRR5002342
HOT237	0075m	66628	2780	3449	47	3365.93	50.247	829.513	34.6108	80321835	SRR5002317;SRR5002326
HOT225	0200m	932686	29049	13036	952	12013.6	880.761	28284.7	880.942	32974911	SRR5002363
HOT238	0200m	701312	24328	15457	965	14209.4	885.9	10668.7	370.09	65735347	SRR5002329
HOT234	0500m	3671523	32632	18218	1243	16625.3	1049.62	55162.9	490.281	66557785	SRR5002340
HOT236	1000m	474169	5240	10342	886	9703.78	841.014	7307.58	80.7555	64887255	SRR5002321
HOT237	0125m	477942	3732	6879	545	6714.54	562.332	7549.26	58.9482	63309807	SRR5002364
HOT236	0075m	45785	1727	3109	55	2989.7	53.142	814.425	30.7199	56217571	SRR5002347
HOT227	0025m	14385	862	1121	31	1251.88	35.385	463.796	27.7923	31015783	SRR5002319
HOT227	0770m	1142736	14312	13063	1142	11920.2	990.237	38495.5	482.13	29684951	SRR5002377
HOT231	0025m	30645	1797	1177	36	1334.48	42.684	454.226	26.6355	67466381	SRR5002350;SRR5002315
HOT231	0075m	26973	1636	1086	32	1265.84	41.622	408.753	24.7922	65988471	SRR5002405
HOT234	0125m	531197	4148	8591	643	8211.49	651.678	7767.03	60.651	68391239	SRR5002357
HOT225	1000m	2105505	8965	13910	1100	12915.6	976.476	56877.4	242.177	37018307	SRR5002380
HOT231	0200m	1289868	36843	16177	979	14947.7	888.561	23902.8	682.744	53963095	SRR5002378
HOT225	0125m	544821	2295	6038	273	5813.01	298.5	14436.2	60.8108	37740017	SRR5002322
HOT224	0200m	249694	8792	9530	832	8934.31	794.04	9060.79	319.04	27557655	SRR5002400
HOT226	0025m	17734	945	1009	39	1131.62	39.618	460.083	24.5167	38545193	SRR5002402
HOT226	0200m	762594	17306	13172	901	12102.6	836.271	26177.2	594.055	29131959	SRR5002395
HOT238	0125m	922544	5678	9327	686	8882.75	683.949	9519.12	58.5875	96914859	SRR5002403
HOT236	0770m	3498725	30021	18129	1199	16733.9	1026.44	27213.4	233.506	128566145	SRR5002369
HOT236	0500m	5731004	68461	23072	1267	21042.2	1063.66	19427.4	232.075	294995589	SRR5002313;SRR5002348
HOT238	0500m	5366255	58171	22508	1273	20517.2	1064.08	25528.6	276.734	210205595	SRR5002324;SRR5002399
HOT236	0200m	441819	18044	15050	990	13802.2	903.894	3773.75	154.121	117076927	SRR5002346
HOT226	0075m	17598	1056	1007	42	1141.1	45.744	464.024	27.8446	37924781	SRR5002334

## Sheet: ALOHA_mapping_markergene
sample	depth	amoa	rbcl	amoa_kbp	rbcl_kbp	amoa_rpkm	rbcl_rpkm	rbcl_amoa	readcount	samples
HOT236	0025m	1	0	0.648	1.389	0.0285179	0	0	54113651	SRR5002311
HOT226	0500m	986	35	0.648	1.389	54.8051	0.90758	1.65601	27763941	SRR5002361
HOT224	0500m	1140	18	0.648	1.389	44.9435	0.331061	0.736615	39143777	SRR5002355
HOT226	0045m	1	0	0.648	1.389	0.0397116	0	0	38860405	SRR5002337
HOT229	0770m	2623	80	0.648	1.389	36.641	0.521354	1.42287	110472811	SRR5002328
HOT237	0770m	3988	86	0.648	1.389	65.8476	0.662454	1.00604	93463095	SRR5002323;SRR5002327
HOT226	1000m	1828	21	0.648	1.389	82.7292	0.443378	0.53594	34099069	SRR5002316
HOT234	0075m	1	0	0.648	1.389	0.0232053	0	0	66502363	SRR5002318;SRR5002392
HOT237	0125m	249	11	0.648	1.389	6.06951	0.125089	2.06094	63309807	SRR5002364
HOT225	1000m	1652	27	0.648	1.389	68.8682	0.525104	0.762477	37018307	SRR5002380
HOT237	0025m	15	0	0.648	1.389	0.261024	0	0	88681943	SRR5002374;SRR5002398
HOT231	1000m	2353	18	0.648	1.389	48.202	0.172024	0.356881	75332385	SRR5002394
HOT229	0125m	253	6	0.648	1.389	5.66664	0.0626944	1.10638	68900145	SRR5002362
HOT227	0500m	77	4	0.648	1.389	48.9764	1.18694	2.42349	2426211	SRR5002354
HOT229	0025m	1	0	0.648	1.389	0.0248379	0	0	62131225	SRR5002396;SRR5002309
HOT227	0025m	1	0	0.648	1.389	0.0497556	0	0	31015783	SRR5002319
HOT225	0075m	1	0	0.648	1.389	0.0308028	0	0	50099673	SRR5002341
HOT224	0075m	1	0	0.648	1.389	0.0247173	0	0	62434379	SRR5002343
HOT234	0025m	1	0	0.648	1.389	0.0204669	0	0	75400427	SRR5002411;SRR5002366
HOT234	0770m	1769	23	0.648	1.389	45.6516	0.276904	0.606559	59799401	SRR5002339
HOT227	0125m	1	0	0.648	1.389	0.0263017	0	0	58673417	SRR5002412
HOT227	0045m	1	0	0.648	1.389	0.0282698	0	0	54588577	SRR5002381
HOT236	0200m	354	53	0.648	1.389	4.66613	0.325913	6.98466	117076927	SRR5002346
HOT237	0200m	1311	91	0.648	1.389	25.7359	0.833395	3.23826	78611891	SRR5002384
HOT234	1000m	1868	2	0.648	1.389	67.4205	0.0336758	0.0499489	42757247	SRR5002389
HOT225	0770m	2649	28	0.648	1.389	109.122	0.538098	0.493116	37462327	SRR5002359
HOT225	0500m	2516	54	0.648	1.389	63.3836	0.634648	1.00128	61257441	SRR5002385
HOT234	0200m	1353	95	0.648	1.389	26.6358	0.872498	3.27566	78389321	SRR5002383;SRR5002407
HOT231	0125m	222	2	0.648	1.389	5.28588	0.0222161	0.420291	64812801	SRR5002351;SRR5002335
HOT225	0045m	1	0	0.648	1.389	0.0262117	0	0	58874847	SRR5002376
HOT231	0075m	1	0	0.648	1.389	0.0233861	0	0	65988471	SRR5002405
HOT226	0200m	543	78	0.648	1.389	28.7644	1.92763	6.70143	29131959	SRR5002395
HOT224	0045m	1	0	0.648	1.389	0.0403165	0	0	38277421	SRR5002410
HOT238	0500m	3937	113	0.648	1.389	28.9032	0.387019	1.33902	210205595	SRR5002324;SRR5002399
HOT237	0500m	10677	258	0.648	1.389	72.8475	0.821217	1.12731	226182725	SRR5002413;SRR5002391;SRR5002356;SRR5002414
HOT238	0770m	2292	41	0.648	1.389	27.8965	0.232805	0.83453	126791417	SRR5002397
HOT231	0500m	863	18	0.648	1.389	21.1276	0.205582	0.973048	63035511	SRR5002314
HOT229	1000m	4133	21	0.648	1.389	78.1258	0.185191	0.237043	81638701	SRR5002408
HOT224	0770m	2606	29	0.648	1.389	102.999	0.534725	0.519154	39044959	SRR5002372
HOT224	1000m	2505	39	0.648	1.389	76.9158	0.558657	0.726323	50259389	SRR5002344
HOT231	0025m	1	0	0.648	1.389	0.0228738	0	0	67466381	SRR5002350;SRR5002315
HOT227	0075m	1	0	0.648	1.389	0.0739655	0	0	20863909	SRR5002310
HOT224	0125m	1	0	0.648	1.389	0.0459873	0	0	33557305	SRR5002371
HOT236	1000m	688	9	0.648	1.389	16.3627	0.0998575	0.610277	64887255	SRR5002321
HOT238	1000m	1936	7	0.648	1.389	28.2723	0.04769	0.168681	105674119	SRR5002367;SRR5002331
HOT224	0025m	1	0	0.648	1.389	0.0224318	0	0	68795547	SRR5002342
HOT237	0075m	5	0	0.648	1.389	0.0960642	0	0	80321835	SRR5002317;SRR5002326
HOT238	0200m	658	92	0.648	1.389	15.4473	1.0076	6.52281	65735347	SRR5002329
HOT234	0500m	2803	66	0.648	1.389	64.9904	0.713909	1.09848	66557785	SRR5002340
HOT229	0500m	12815	199	0.648	1.389	83.9175	0.607939	0.724448	235662795	SRR5002388;SRR5002401;SRR5002349
HOT236	0075m	12	0	0.648	1.389	0.329408	0	0	56217571	SRR5002347
HOT236	0125m	316	45	0.648	1.389	5.71451	0.379645	6.64352	85336091	SRR5002373
HOT227	0770m	937	38	0.648	1.389	48.7111	0.921605	1.89198	29684951	SRR5002377
HOT238	0075m	2	0	0.648	1.389	0.0628638	0	0	49096905	SRR5002330
HOT238	0025m	1	0	0.648	1.389	0.0261883	0	0	58927359	SRR5002336
HOT234	0125m	284	10	0.648	1.389	6.4083	0.105268	1.64269	68391239	SRR5002357
HOT237	1000m	4062	88	0.648	1.389	47.4282	0.479349	1.01068	132168603	SRR5002360;SRR5002312
HOT231	0770m	1362	18	0.648	1.389	33.4435	0.206196	0.61655	62847915	SRR5002332
HOT231	0200m	1014	161	0.648	1.389	28.9979	2.14796	7.40731	53963095	SRR5002378
HOT225	0125m	216	0	0.648	1.389	8.83236	0	0	37740017	SRR5002322
HOT224	0200m	178	40	0.648	1.389	9.96788	1.045	10.4837	27557655	SRR5002400
HOT226	0025m	1	0	0.648	1.389	0.0400364	0	0	38545193	SRR5002402
HOT227	1000m	87	1	0.648	1.389	78.1313	0.418966	0.536233	1718381	SRR5002386
HOT238	0125m	454	5	0.648	1.389	7.2292	0.037143	0.513791	96914859	SRR5002403
HOT225	0025m	1	0	0.648	1.389	0.0433775	0	0	35576273	SRR5002406
HOT236	0770m	2860	63	0.648	1.389	34.3293	0.352786	1.02765	128566145	SRR5002369
HOT236	0500m	4254	172	0.648	1.389	22.2539	0.419769	1.88627	294995589	SRR5002313;SRR5002348
HOT226	0770m	1106	30	0.648	1.389	74.1261	0.938015	1.26543	23025499	SRR5002390
HOT225	0200m	535	107	0.648	1.389	25.0377	2.33613	9.33045	32974911	SRR5002363
HOT226	0075m	1	0	0.648	1.389	0.0406913	0	0	37924781	SRR5002334

## Sheet: amoA_references_used_for_mapping
NCBI Accession
WP_048115108.1
WP_129917622.1
WP_012215883.1
WP_048079293.1
WP_039774008.1
WP_086907103.1
WP_067959013.1
WP_048103518.1
WP_141977518.1
WP_109876996.1
WP_048187072.1
WP_048110034.1
WP_048104634.1
WP_007402980.1
WP_100183317.1
WP_042683557.1
WP_048196554.1
WP_112481354.1
WP_134482982.1
WP_144731401.1
WP_157927655.1
WP_101009425.1
WP_101477696.1
WP_148694491.1
WP_148681392.1
WP_162477288.1
WP_157927234.1
WP_148699883.1
WP_075055648.1
WP_008296640.1
WP_103287501.1

## Sheet: DeepDOM_metatranscriptome_mapping_counts
	SRR6831268_2	SRR6831268_1	SRR6049644_2	SRR6831128_2	SRR6831130_1	SRR6831128_1	SRR6831265_1	SRR6831102_1	SRR6831129_2	SRR6831067_1	SRR6831264_2	SRR6831067_2	SRR6831129_1	SRR6831105_2	SRR6831265_2	SRR6831264_1	SRR6831105_1	SRR6831102_2	SRR6831130_2	SRR6049644_1
1055469_contig_1186_1	30	45	37	88	29	77	75	15	68	90	275	119	67	67	65	239	35	5	27	23
1055469_contig_1426_4	0	2	0	0	0	0	0	0	0	0	0	0	0	0	0	0	0	0	0	1
1055469_contig_1536_2	0	0	0	0	0	0	1	0	0	0	0	0	0	0	1	0	0	1	1	0
1055469_contig_185_16	0	0	0	0	0	0	0	0	0	0	0	0	0	0	0	0	0	0	0	1
1055469_contig_213_14	0	1	0	0	0	0	0	2	0	0	0	0	0	0	0	0	0	2	0	0
1055469_contig_213_17	0	0	0	0	0	0	0	1	0	0	0	0	0	0	0	0	0	1	0	0
1055469_contig_213_19	0	0	0	0	0	0	0	3	0	0	0	0	0	0	0	0	0	3	0	0
1055469_contig_213_20	0	0	0	0	0	0	0	0	0	0	0	0	0	0	0	6	0	0	0	0
1055469_contig_213_21	0	0	0	0	0	0	0	1	0	0	0	0	0	0	0	0	0	1	0	0
1055469_contig_213_23	0	0	0	0	0	0	0	1	0	0	0	0	0	0	0	0	0	1	0	1
1055469_contig_213_24	0	0	1	0	0	0	0	0	0	0	0	0	0	0	0	0	0	0	0	0
1055469_contig_213_26	0	0	0	0	0	0	0	4	0	0	0	0	0	0	0	0	0	4	0	0
1055469_contig_219_1	0	0	0	0	0	0	0	0	4	0	0	0	4	0	0	0	0	0	0	0
1055469_contig_219_16	0	0	0	0	0	0	1	0	0	0	0	0	0	0	1	0	0	0	0	0
1055469_contig_219_17	0	0	0	1	0	2	0	0	0	0	0	0	0	0	0	0	0	0	0	0
1055469_contig_219_18	7	7	0	0	0	0	1	1	0	0	2	0	0	0	1	2	0	1	0	0
1055469_contig_2257_4	0	0	0	0	0	0	2	0	0	0	0	0	0	0	2	0	0	0	0	0
1055469_contig_2257_5	4	3	6	0	0	0	2	1	0	0	5	0	0	0	2	5	0	1	0	6
1055469_contig_2257_6	2	2	3	0	0	0	0	4	0	0	5	0	0	0	0	5	0	4	0	3
1055469_contig_228_14	0	3	0	0	0	0	0	0	0	0	0	0	0	0	0	3	0	0	3	0
1055469_contig_228_18	0	0	1	0	0	0	1	0	0	0	0	0	0	0	1	0	0	0	0	1
1055469_contig_231_16	0	0	0	0	0	0	0	3	0	0	0	0	0	0	0	0	0	3	0	0
1055469_contig_2385_1	2	2	1	0	7	0	0	0	0	0	0	0	0	0	0	1	0	0	4	1
1055469_contig_254_15	0	0	1	0	0	0	0	0	0	0	3	0	0	0	0	3	0	2	0	2
1055469_contig_254_16	0	0	2	0	2	0	0	0	0	0	1	0	0	0	0	0	0	0	2	2
1055469_contig_254_17	0	0	1	0	0	0	0	0	0	0	0	0	0	0	0	0	0	0	0	1
1055469_contig_254_3	2	3	2	0	0	0	0	0	0	8	0	8	0	0	0	0	0	0	0	1
1055469_contig_2816_1	0	0	0	0	0	2	8	0	0	8	0	0	0	0	2	0	0	0	0	0
1055469_contig_2816_2	0	0	0	0	0	0	0	2	0	0	0	0	0	0	0	5	0	2	0	3
1055469_contig_281_15	0	0	0	0	0	0	0	1	0	0	0	0	0	0	0	0	0	0	0	1
1055469_contig_333_10	0	0	0	0	0	0	0	0	0	0	1	0	0	0	0	1	0	0	0	0
1055469_contig_333_8	0	0	1	2	0	1	0	0	0	0	0	12	0	0	0	0	0	2	0	2
1055469_contig_340_1	0	0	0	2	0	0	0	0	0	0	0	0	0	0	0	0	0	0	0	0
1055469_contig_471_4	0	0	7	1	0	1	4	9	0	0	0	0	0	0	6	3	0	9	0	8
1055469_contig_471_5	8	3	8	0	0	0	1	6	1	0	3	0	1	0	1	3	0	7	1	7
1055469_contig_57_5	0	0	2	0	0	0	1	0	0	0	0	0	0	0	1	0	0	0	0	2
1055469_contig_57_9	4	3	8	1	2	2	4	7	2	12	4	12	2	0	0	4	6	4	2	9
1055469_contig_602_16	0	0	3	0	3	0	0	3	0	3	2	13	0	6	0	1	6	3	3	1
1055469_contig_61_19	118	43	104	9	30	2	11	33	48	11	132	21	15	35	26	23	12	97	100	22
1055469_contig_633_3	1	1	0	0	0	0	0	0	0	0	0	0	0	0	0	0	0	0	0	0
1055469_contig_633_9	0	0	0	0	0	0	0	1	0	0	0	0	0	0	0	0	0	1	0	3
1055469_contig_642_13	0	0	0	1	1	0	1	2	5	4	7	4	2	0	2	15	0	2	1	3
1055469_contig_70_17	1	0	5	5	3	5	6	0	6	0	20	0	5	5	4	14	5	2	3	1
1055469_contig_896_6	0	0	0	0	0	0	0	1	0	0	0	0	0	0	0	0	4	1	0	0
1055472_contig_1037_10	0	0	1	0	0	0	0	2	0	0	0	0	0	0	0	0	0	2	0	1
1055472_contig_1037_11	0	0	2	0	0	0	1	2	0	0	0	0	0	0	1	0	0	2	0	2
1055472_contig_1037_4	2	2	0	0	0	0	0	0	0	0	0	0	0	0	0	0	0	0	0	0
1055472_contig_1037_7	0	0	0	0	0	0	0	4	0	0	0	0	0	0	0	0	0	4	0	0
1055472_contig_1037_8	0	0	0	0	0	0	0	0	0	0	0	0	0	0	0	1	0	0	0	0
1055472_contig_109_11	1	3	2	0	0	0	1	3	0	0	0	0	0	0	1	0	0	2	0	1
1055472_contig_109_12	2	0	1	0	0	0	0	0	0	0	0	0	0	0	0	0	0	0	0	1
1055472_contig_109_14	0	0	0	0	0	0	0	2	0	0	0	0	0	0	0	0	0	2	0	0
1055472_contig_109_15	0	0	0	0	4	0	0	0	0	0	0	0	0	0	0	0	0	0	4	0
1055472_contig_109_17	0	0	0	2	0	1	0	0	0	0	1	0	0	0	0	1	0	0	0	2
1055472_contig_109_19	0	0	0	1	4	2	4	2	0	8	0	0	0	0	3	0	2	0	6	1
1055472_contig_109_2	0	0	0	0	0	0	0	0	0	0	2	0	0	0	0	0	0	0	0	0
1055472_contig_109_20	0	0	2	0	0	0	0	3	0	0	1	0	0	0	0	1	0	4	0	2
1055472_contig_109_24	0	0	0	0	0	0	0	0	0	0	1	0	0	0	0	1	0	0	0	0
1055472_contig_109_25	1	1	0	0	0	0	1	0	0	0	2	0	0	0	1	2	0	0	0	0
1055472_contig_109_26	3	3	2	0	0	2	0	0	0	0	0	0	0	0	0	0	0	0	0	2
1055472_contig_109_27	2	2	3	5	0	5	0	2	0	0	0	0	0	14	0	0	14	2	0	3
1055472_contig_109_30	0	0	0	0	0	0	0	0	0	0	4	0	0	0	0	4	0	0	0	0
1055472_contig_109_33	0	0	0	0	0	0	0	0	0	0	0	0	0	0	1	0	0	0	0	0
1055472_contig_109_34	0	0	0	0	0	0	0	2	0	0	0	0	0	0	0	0	0	2	0	0
1055472_contig_109_35	0	0	3	4	0	0	0	0	0	0	0	0	0	0	0	3	0	0	0	0
1055472_contig_109_36	1	1	0	0	0	0	0	0	0	0	2	0	0	0	0	0	0	0	0	3
1055472_contig_109_39	0	0	0	0	6	0	0	0	0	0	0	0	0	0	0	0	0	0	6	0
1055472_contig_109_4	0	0	0	0	0	0	0	1	0	0	0	0	0	0	0	0	0	1	0	0
1055472_contig_109_5	0	0	0	0	0	0	0	0	0	0	6	0	0	0	0	6	0	0	0	0
1055472_contig_109_6	0	0	2	0	0	0	0	0	0	0	0	0	0	0	0	0	0	0	0	2
1055472_contig_109_8	1	1	0	0	0	0	0	2	0	0	0	0	0	0	0	0	0	2	0	0
1055472_contig_109_9	3	3	0	0	0	0	0	0	0	0	0	0	0	0	0	0	0	0	0	0
1055472_contig_110_10	0	1	1	0	0	0	0	2	0	0	0	0	0	0	0	3	0	2	0	1
1055472_contig_110_12	0	0	3	2	0	2	0	4	0	0	9	0	0	0	0	9	4	4	0	3
1055472_contig_110_14	3	3	1	0	0	0	1	3	0	0	0	0	0	0	2	0	0	3	0	1
1055472_contig_110_15	0	0	0	0	0	0	3	0	0	0	0	0	0	0	2	0	0	0	0	0
1055472_contig_110_17	0	0	0	0	0	0	0	1	0	0	0	0	0	0	0	0	0	1	0	0
1055472_contig_110_18	0	0	2	0	0	0	0	0	0	0	0	0	0	0	0	0	0	0	0	2
1055472_contig_110_2	0	0	1	0	0	0	0	0	0	0	0	0	0	0	0	0	0	0	0	1
1055472_contig_110_21	0	0	0	0	0	0	0	0	0	0	0	0	0	0	0	2	0	0	0	0
1055472_contig_110_22	0	0	4	0	0	0	3	6	0	0	2	0	0	0	4	0	0	6	0	6
1055472_contig_110_25	1	2	2	0	0	0	1	4	0	8	15	8	0	0	1	15	5	4	0	2
1055472_contig_110_26	0	0	0	0	0	0	0	6	0	0	1	0	0	0	0	0	0	0	0	0
1055472_contig_110_27	0	0	0	0	0	0	0	1	0	0	0	0	0	0	0	0	0	1	0	0
1055472_contig_110_28	0	0	0	0	0	0	0	0	0	0	0	0	0	0	0	0	0	2	0	0
1055472_contig_110_29	0	0	1	0	0	0	0	2	0	0	2	0	0	0	0	2	0	0	0	1
1055472_contig_110_31	1	1	0	0	0	0	0	0	0	0	0	0	0	0	0	0	0	0	0	0
1055472_contig_110_32	0	0	2	0	0	0	0	0	0	0	0	0	0	0	0	0	0	0	0	3
1055472_contig_110_34	0	0	2	0	0	0	0	0	0	0	2	0	0	0	0	2	0	0	0	2
1055472_contig_110_35	0	0	1	0	6	0	0	0	0	0	1	0	0	0	0	1	0	0	6	1
1055472_contig_110_37	1	3	2	0	0	0	0	0	0	0	0	0	0	0	0	0	0	0	0	2
1055472_contig_110_38	6	5	4	0	0	0	1	1	0	0	0	0	0	0	1	0	0	1	0	4
1055472_contig_110_39	0	0	1	0	0	0	0	0	0	0	0	0	0	0	0	0	0	0	0	1
1055472_contig_110_42	0	0	0	0	0	0	2	0	0	0	0	0	0	0	2	0	0	0	0	0
1055472_contig_110_43	0	0	1	0	0	0	0	0	0	0	0	0	0	0	0	0	0	0	0	1
1055472_contig_110_44	2	2	1	0	0	0	0	0	0	0	0	0	0	0	0	0	0	0	0	1
1055472_contig_110_6	3	2	0	0	0	0	0	0	0	0	0	0	0	0	0	0	0	0	0	0
1055472_contig_110_7	0	0	2	0	0	0	1	0	0	0	0	0	0	0	1	1	0	0	0	2
1055472_contig_110_9	0	0	4	0	0	0	0	0	0	0	3	0	0	0	0	0	0	0	0	4
1055472_contig_1171_10	0	0	1	0	0	0	0	1	0	0	3	0	0	0	0	3	0	1	0	1
1055472_contig_1171_14	60	58	88	11	92	16	24	75	10	17	49	25	12	4	21	39	15	79	74	100
1055472_contig_1171_15	0	0	0	0	0	0	0	0	0	0	0	0	0	0	0	0	0	0	0	2
1055472_contig_1171_3	0	0	0	0	0	0	0	0	0	0	0	0	0	0	0	2	0	0	0	0
1055472_contig_1171_7	0	0	0	0	0	0	1	0	0	0	0	0	0	0	1	0	0	0	0	0
1055472_contig_1171_8	0	0	1	0	0	0	0	0	0	0	0	0	0	0	0	0	0	0	0	1
1055472_contig_1236_12	0	0	0	0	0	0	0	1	0	0	0	0	0	0	0	0	0	1	0	0
1055472_contig_1236_16	0	0	0	0	0	0	0	0	0	0	1	0	0	0	0	1	0	0	0	0
1055472_contig_1236_3	0	2	0	0	0	0	0	0	0	0	0	0	0	0	0	0	0	0	0	0
1055472_contig_1236_4	2	0	0	0	2	0	0	1	0	0	0	0	0	0	0	0	0	1	2	0
1055472_contig_1236_6	0	0	0	0	0	0	0	1	0	0	0	0	0	0	0	0	0	1	0	0
1055472_contig_1236_8	0	0	0	2	0	2	0	1	0	0	9	0	0	0	0	9	0	1	0	0
1055472_contig_1236_9	0	0	2	0	0	0	0	1	0	0	0	0	0	0	0	0	0	0	0	2
1055472_contig_1441_3	8	9	11	0	6	0	7	1	7	0	9	0	7	7	6	7	7	1	4	11
1055472_contig_1441_4	0	0	0	0	0	0	0	0	0	0	5	0	0	7	0	1	7	0	0	0
1055472_contig_1441_5	0	0	0	0	0	0	0	0	0	0	0	0	0	0	0	1	0	0	0	0
1055472_contig_1441_6	3	3	0	0	0	0	0	0	0	0	0	0	0	0	1	0	0	0	0	0
1055472_contig_1441_7	0	0	1	0	0	0	0	0	0	0	0	0	0	0	0	0	0	0	0	0
1055472_contig_1441_8	0	0	0	0	0	0	0	0	0	0	4	0	0	0	0	4	0	0	0	2
1055472_contig_1441_9	0	0	0	1	0	1	0	2	0	0	3	0	0	0	0	7	0	2	0	0
1055472_contig_157_10	0	0	2	0	0	0	0	0	0	0	0	0	0	0	0	0	0	0	0	0
1055472_contig_157_11	1	4	0	0	2	0	0	1	1	0	3	0	0	0	0	2	0	1	4	10
1055472_contig_157_12	0	0	0	0	0	0	1	0	0	0	0	0	1	0	1	3	0	0	0	4
1055472_contig_157_14	1	1	0	0	1	0	0	0	0	0	0	0	0	0	0	0	0	0	1	0
1055472_contig_157_16	0	0	2	0	0	0	2	4	0	10	4	10	0	0	2	4	0	4	0	2
1055472_contig_157_2	0	0	0	0	0	0	0	1	0	0	2	0	0	0	0	2	0	0	0	3
1055472_contig_157_22	0	0	0	0	0	0	0	0	7	0	0	0	7	0	0	0	0	0	0	0
1055472_contig_157_24	0	0	0	0	0	0	0	0	0	0	4	0	0	0	0	4	0	0	0	0
1055472_contig_157_26	0	0	0	0	1	0	2	5	0	0	5	0	0	0	2	3	0	4	0	3
1055472_contig_157_27	0	0	0	0	0	0	1	2	0	0	0	0	0	0	0	2	0	2	0	0
1055472_contig_157_28	0	0	0	0	0	0	0	2	8	0	0	0	8	0	0	0	0	2	0	1
1055472_contig_157_29	1	0	3	0	0	0	1	3	0	0	0	0	0	0	1	0	0	0	0	2
1055472_contig_157_3	0	0	0	0	0	0	1	6	0	0	5	0	0	0	1	5	0	6	0	0
1055472_contig_157_32	0	0	1	0	0	0	0	0	0	0	0	0	0	0	0	0	0	0	0	1
1055472_contig_157_34	0	0	3	0	0	0	0	0	0	0	0	0	0	0	0	0	0	2	1	3
1055472_contig_157_35	1	1	2	0	0	0	0	2	0	0	0	0	0	0	0	0	0	0	0	0
1055472_contig_157_36	1	1	2	0	0	0	0	0	0	0	0	0	0	2	0	0	3	0	0	3
1055472_contig_157_37	0	0	0	0	0	0	0	4	0	0	1	0	0	0	0	1	0	4	0	1
1055472_contig_157_38	4	4	4	0	4	0	0	0	0	0	0	0	0	0	0	0	0	0	4	4
1055472_contig_157_4	0	0	2	0	0	0	1	3	0	0	0	0	0	0	1	0	0	3	0	2
1055472_contig_157_7	7	6	9	2	21	2	3	48	16	8	3	6	16	1	6	5	1	25	23	10
1055472_contig_157_8	1	1	1	0	6	0	6	10	4	0	8	6	4	6	9	9	1	4	4	4
1055472_contig_1619_10	0	0	0	0	3	0	1	1	0	0	0	0	0	0	1	0	0	1	0	0
1055472_contig_1619_11	0	0	1	0	0	0	0	0	0	0	0	0	0	0	0	0	0	0	0	1
1055472_contig_1619_12	0	1	3	0	4	0	0	6	0	0	1	0	3	0	0	1	0	6	4	4
1055472_contig_1619_3	2	2	1	0	0	0	0	0	0	0	0	0	0	0	0	0	0	0	0	1
1055472_contig_1619_5	0	0	0	0	0	0	0	2	0	0	0	0	0	0	0	0	0	2	0	0
1055472_contig_1619_6	0	0	1	0	0	0	2	0	0	0	0	0	0	0	2	0	0	0	0	1
1055472_contig_1619_7	0	0	0	0	0	0	0	0	0	0	2	0	0	0	0	2	0	0	0	0
1055472_contig_1619_9	2	2	0	0	0	0	0	0	0	0	0	0	0	4	0	0	4	0	3	0
1055472_contig_161_1	1	1	0	0	0	0	0	0	0	0	0	0	0	0	0	0	0	0	0	0
1055472_contig_161_10	0	0	1	0	0	0	1	1	0	0	0	0	0	0	1	0	0	0	0	1
1055472_contig_161_11	0	0	0	0	0	0	0	2	0	0	0	0	0	0	0	0	0	2	0	0
1055472_contig_161_12	0	0	0	0	5	0	0	3	0	0	0	0	0	0	0	0	0	3	5	0
1055472_contig_161_13	1	1	2	0	1	0	2	3	0	0	0	0	0	0	2	0	0	3	1	2
1055472_contig_161_16	2	2	0	0	0	0	4	1	0	0	3	0	0	0	3	3	0	1	0	0
1055472_contig_161_18	0	0	1	0	0	0	0	0	0	0	0	0	0	0	1	0	0	0	0	1
1055472_contig_161_19	0	0	0	0	0	0	0	0	0	0	2	0	0	0	0	0	0	0	5	0
1055472_contig_161_21	0	0	1	0	0	0	0	6	0	0	0	0	0	0	0	0	0	6	1	1
1055472_contig_161_22	1	1	0	0	0	0	0	0	0	0	0	0	0	0	0	0	0	0	0	0
1055472_contig_161_23	0	0	1	0	5	0	0	4	0	1	2	1	0	0	0	2	0	4	5	1
1055472_contig_161_24	0	0	1	0	0	0	0	0	0	0	3	0	0	0	0	3	0	0	0	1
1055472_contig_161_25	0	0	0	0	5	0	0	0	0	0	0	0	0	0	0	0	0	0	5	0
1055472_contig_161_26	0	0	1	0	0	0	0	0	0	0	0	0	0	0	0	0	0	0	0	1
1055472_contig_161_28	0	0	6	0	1	0	1	3	0	0	0	0	0	0	1	0	0	3	1	5
1055472_contig_161_29	0	0	0	0	0	0	1	3	3	0	0	0	3	0	1	0	0	3	0	1
1055472_contig_161_3	0	0	1	0	0	0	0	0	0	0	0	0	0	0	0	0	0	0	0	1
1055472_contig_161_33	5	5	0	0	0	0	0	0	0	0	0	0	0	0	0	0	0	2	0	0
1055472_contig_161_34	0	0	0	0	2	0	0	2	0	0	5	0	0	0	0	5	0	0	2	0
1055472_contig_161_5	0	1	1	1	0	1	1	6	0	0	0	0	0	0	1	0	0	7	0	1
1055472_contig_161_7	0	7	0	0	3	0	0	0	0	0	1	0	0	3	0	3	3	0	2	0
1055472_contig_161_8	1	1	0	0	0	0	0	0	0	0	0	0	0	0	0	0	0	0	0	0
1055472_contig_161_9	0	0	0	0	0	0	0	1	0	3	1	3	0	2	0	1	2	1	0	0
1055472_contig_206_10	0	0	0	0	0	0	0	1	0	0	0	0	0	0	0	0	0	1	0	0
1055472_contig_206_11	0	0	0	0	0	0	0	0	0	0	0	0	0	0	0	1	0	0	0	0
1055472_contig_206_12	0	0	0	0	0	0	1	0	0	0	0	0	0	0	1	0	0	0	0	0
1055472_contig_206_15	0	0	0	0	2	0	0	0	0	0	0	0	0	0	0	0	0	0	2	0
1055472_contig_206_16	0	0	1	0	0	0	0	0	0	0	0	0	0	0	0	5	0	0	0	1
1055472_contig_206_17	0	0	4	0	0	0	0	0	0	0	0	0	0	0	0	0	0	0	0	4
1055472_contig_206_18	2	2	0	0	0	0	0	0	0	0	0	0	0	0	0	0	0	1	0	0
1055472_contig_206_19	0	0	0	0	0	0	0	1	0	0	0	0	0	0	0	0	0	1	0	0
1055472_contig_206_2	0	0	1	0	0	0	0	0	0	0	0	0	0	0	0	0	0	0	0	1
1055472_contig_206_23	0	0	0	0	0	0	0	1	0	0	0	0	0	0	0	0	0	0	0	0
1055472_contig_206_24	0	0	6	0	0	0	0	0	0	0	0	0	0	0	0	0	0	0	0	6
1055472_contig_206_25	0	0	0	0	2	0	0	0	0	0	2	0	0	0	0	4	0	0	2	0
1055472_contig_206_26	0	0	2	0	0	0	0	3	0	0	0	0	0	0	0	0	0	3	0	2
1055472_contig_206_28	8	7	1	0	0	0	0	2	0	0	0	0	0	0	0	0	0	1	0	0
1055472_contig_206_29	0	0	3	0	0	0	2	2	0	0	5	0	0	0	1	9	13	0	5	0
1055472_contig_206_3	3	3	0	0	0	0	0	0	0	0	0	0	0	0	0	0	0	0	0	0
1055472_contig_206_30	22	20	32	6	28	6	15	31	39	0	79	3	41	30	15	72	28	32	28	28
1055472_contig_206_8	0	0	0	1	0	1	0	0	0	0	0	0	0	0	0	0	0	0	0	0
1055472_contig_206_9	0	0	1	0	0	0	0	0	0	0	0	0	0	0	0	0	0	0	0	1
1055472_contig_2162_10	0	0	1	0	0	0	0	3	0	0	0	0	0	0	0	0	0	3	0	1
1055472_contig_2162_6	0	0	0	0	0	0	0	0	0	0	3	0	0	0	0	3	0	0	0	0
1055472_contig_2162_7	0	0	4	0	0	0	1	1	7	0	0	0	7	0	1	1	0	1	0	4
1055472_contig_2162_8	0	0	0	0	0	0	0	1	0	0	0	0	0	0	0	0	0	1	0	0
1055472_contig_2174_5	2	2	0	0	0	0	0	2	0	0	0	0	0	0	0	0	0	2	0	0
1055472_contig_2174_6	0	0	0	0	3	0	0	0	0	0	7	0	0	0	0	7	0	0	0	0
1055472_contig_2174_7	0	0	1	0	0	0	0	2	0	0	3	0	0	0	0	3	0	2	0	1
1055472_contig_2174_8	6	6	0	0	4	0	0	2	0	0	2	0	0	5	0	0	0	2	6	0
1055472_contig_2180_2	0	0	4	0	0	0	0	4	0	0	0	0	0	0	0	0	0	3	0	8
1055472_contig_2180_3	3	3	4	5	4	4	2	1	0	6	5	0	9	0	2	6	6	2	2	1
1055472_contig_2180_4	0	0	0	0	0	0	0	0	0	0	0	0	0	0	0	0	0	2	0	0
1055472_contig_2180_6	19	29	14	11	63	14	27	45	0	16	24	11	0	7	19	14	5	40	64	40
1055472_contig_2281_1	20	19	17	14	32	12	12	17	46	42	168	22	54	94	14	193	97	9	29	23
1055472_contig_2281_3	1	0	0	0	0	0	0	0	0	0	0	0	0	0	0	0	0	0	0	0
1055472_contig_2281_4	2	3	0	0	0	0	1	0	0	0	0	0	0	0	0	0	0	0	0	0
1055472_contig_2281_5	3	3	0	0	0	0	1	2	0	0	0	0	0	0	1	2	0	2	0	0
1055472_contig_2281_7	0	0	2	0	0	0	0	1	0	0	1	0	0	0	0	0	0	1	2	2
1055472_contig_2538_3	0	0	0	0	0	0	0	2	0	0	0	0	0	0	0	0	0	2	0	0
1055472_contig_2538_5	0	0	0	1	0	1	0	3	0	0	0	0	0	0	0	0	0	3	0	0
1055472_contig_2538_8	0	0	0	0	1	0	1	1	0	0	5	0	0	0	1	5	0	1	1	0
1055472_contig_2538_9	0	0	0	0	0	0	0	1	0	0	0	0	0	0	0	0	0	1	0	0
1055472_contig_276_14	2	3	0	0	0	0	0	2	0	0	0	0	0	0	0	0	0	2	0	1
1055472_contig_276_15	0	0	5	0	0	0	0	0	0	0	0	0	0	0	1	0	0	0	0	4
1055472_contig_276_16	5	5	2	0	2	0	1	2	0	0	4	0	0	0	1	2	0	3	2	1
1055472_contig_276_17	0	0	0	0	0	0	0	4	0	0	0	0	0	0	0	3	0	3	0	1
1055472_contig_276_18	0	0	1	0	0	0	0	0	0	0	0	0	0	0	0	0	0	0	0	1
1055472_contig_276_20	0	0	0	0	0	0	1	0	0	0	0	0	0	0	0	0	0	0	0	0
1055472_contig_276_22	1	1	0	0	0	0	0	0	0	0	0	0	0	0	0	0	0	0	0	0
1055472_contig_276_25	0	0	2	0	1	0	0	1	0	0	0	0	0	4	0	0	0	1	1	2
1055472_contig_276_28	0	0	0	0	0	0	1	0	0	0	0	0	0	0	1	0	0	0	0	0
1055472_contig_276_30	0	0	0	0	1	0	0	0	0	0	0	0	0	0	0	0	0	0	0	0
1055472_contig_276_4	2	2	0	0	0	0	0	0	0	0	0	0	0	0	0	0	0	0	0	0
1055472_contig_276_6	1	1	0	0	0	0	0	0	0	0	4	0	0	0	0	4	0	0	0	0
1055472_contig_276_7	5	5	3	0	0	0	2	7	2	0	2	0	2	0	2	2	0	7	0	3
1055472_contig_276_8	0	0	0	3	0	3	0	0	0	0	0	0	0	0	0	0	0	0	0	0
1055472_contig_2852_7	0	0	0	0	0	0	0	0	0	0	1	0	0	0	0	1	0	0	0	0
1055472_contig_306_11	0	0	0	0	0	0	0	2	0	0	0	0	0	0	0	0	0	2	0	2
1055472_contig_306_12	4	5	5	4	0	4	0	2	0	0	1	0	0	0	0	1	0	2	0	2
1055472_contig_306_13	0	0	1	0	0	0	0	0	0	0	0	4	0	0	0	0	0	0	0	1
1055472_contig_306_14	0	0	1	0	0	3	3	1	0	0	0	0	0	2	6	0	0	1	0	2
1055472_contig_306_17	1	1	1	0	0	0	0	1	1	0	1	0	1	0	1	2	0	3	0	1
1055472_contig_306_19	0	0	0	0	4	0	0	0	0	0	0	0	0	0	0	0	0	0	4	0
1055472_contig_306_2	0	0	0	0	0	0	1	0	0	0	0	0	0	0	1	0	0	0	0	0
1055472_contig_306_20	0	0	0	0	0	0	0	3	0	0	2	0	0	0	0	2	0	3	0	0
1055472_contig_306_22	2	2	2	0	5	0	0	1	0	0	4	0	0	0	0	4	0	1	5	2
1055472_contig_306_24	0	0	0	0	0	0	2	0	0	0	0	0	0	0	0	1	0	0	0	0
1055472_contig_306_25	0	0	1	0	0	0	1	0	4	0	4	0	4	0	1	3	0	0	0	1
1055472_contig_306_26	3	3	1	0	0	0	0	0	0	0	0	0	0	0	0	0	0	0	0	1
1055472_contig_306_28	2	6	10	0	3	0	0	10	0	0	0	0	0	0	0	0	0	8	1	10
1055472_contig_306_30	0	0	0	0	0	0	0	2	0	0	0	0	0	0	0	0	0	2	0	0
1055472_contig_306_31	1	1	2	0	0	0	2	2	0	0	2	0	0	0	2	2	0	2	0	2
1055472_contig_306_32	4	0	4	0	0	0	0	2	0	0	0	0	0	0	0	0	0	2	0	2
1055472_contig_306_4	0	0	2	0	0	0	0	7	0	0	2	0	7	0	0	3	0	7	0	2
1055472_contig_306_5	2	2	0	0	0	0	0	1	7	0	0	0	0	0	0	0	0	1	0	0
1055472_contig_306_6	1	0	1	0	0	0	2	7	0	0	0	0	0	0	0	0	0	7	0	2
1055472_contig_306_7	2	2	5	0	4	0	1	2	0	0	0	0	0	0	1	0	0	2	4	2
1055472_contig_306_8	6	6	3	0	7	0	2	3	0	0	0	0	0	0	2	0	0	14	6	3
1055472_contig_306_9	0	0	4	0	2	0	0	1	0	0	0	0	0	0	0	0	0	1	2	3
1055472_contig_329_11	0	0	0	0	0	0	0	2	0	0	3	0	0	0	0	3	0	2	0	0
1055472_contig_329_13	0	0	4	0	0	0	0	0	0	0	0	0	0	0	0	0	0	0	0	4
1055472_contig_329_14	0	0	0	0	0	0	1	3	0	0	12	0	0	0	1	12	0	3	0	0
1055472_contig_329_2	0	1	0	0	0	0	0	0	0	0	2	0	0	0	0	2	0	0	0	0
1055472_contig_329_22	2	2	2	0	0	0	1	3	0	0	0	0	0	0	1	0	0	0	0	2
1055472_contig_329_25	2	0	0	0	0	0	0	0	0	0	1	0	0	0	0	3	0	0	0	0
1055472_contig_329_26	0	2	0	0	0	0	0	0	0	0	1	0	0	0	0	1	0	0	0	0
1055472_contig_329_28	5	0	0	0	0	0	2	0	0	0	3	0	0	0	2	0	0	0	0	0
1055472_contig_329_30	1	1	1	0	0	0	1	0	0	0	1	0	0	0	1	6	0	0	0	1
1055472_contig_329_31	0	0	8	0	0	0	0	0	0	0	0	0	0	0	0	0	0	0	0	8
1055472_contig_329_4	0	0	2	0	0	0	0	0	0	0	0	0	0	0	0	0	0	0	0	2
1055472_contig_329_8	0	0	0	0	0	0	1	0	0	0	0	0	0	0	1	0	0	0	0	0
1055472_contig_334_12	0	0	1	0	5	0	0	0	0	0	0	0	0	6	0	0	6	0	5	1
1055472_contig_334_13	0	0	0	0	0	0	0	0	0	0	1	0	0	0	0	1	0	0	0	0
1055472_contig_334_14	1	1	0	0	3	0	0	0	6	0	1	0	0	0	0	1	0	0	3	0
1055472_contig_334_15	0	0	2	0	3	1	0	0	0	0	0	0	0	0	0	0	0	1	2	0
1055472_contig_334_2	7	5	2	0	4	0	2	4	0	0	2	0	0	0	1	2	0	4	0	2
1055472_contig_334_4	0	0	2	0	0	0	0	3	0	0	3	0	0	0	0	3	0	3	0	2
1055472_contig_334_7	0	0	3	0	0	0	0	0	0	0	0	0	0	0	0	0	0	0	0	3
1055472_contig_334_9	0	0	0	0	0	0	0	2	0	0	0	0	0	0	0	0	0	2	0	0
1055472_contig_33_10	0	0	0	0	4	0	0	0	0	0	4	0	0	0	0	4	0	0	3	0
1055472_contig_33_12	0	0	0	0	0	0	0	0	1	0	3	0	1	0	0	3	0	0	0	0
1055472_contig_33_19	0	0	0	0	0	0	0	0	0	0	1	0	0	0	0	1	0	0	0	0
1055472_contig_33_23	0	0	0	0	0	0	1	0	0	0	0	0	0	0	1	0	0	0	0	0
1055472_contig_33_24	0	0	1	0	1	0	0	0	0	0	0	0	0	0	0	0	0	0	1	1
1055472_contig_33_25	1	1	3	0	7	0	0	2	0	0	5	0	0	6	0	6	6	2	7	3
1055472_contig_33_26	0	0	1	0	2	0	0	0	0	0	0	0	0	0	0	0	0	0	2	1
1055472_contig_33_3	0	0	2	0	0	0	0	0	0	0	0	0	0	0	0	0	0	0	0	0
1055472_contig_33_30	2	3	8	0	0	0	1	3	0	0	3	0	0	5	1	3	0	3	0	8
1055472_contig_33_33	15	15	24	3	9	4	8	15	5	0	13	0	5	1	11	14	1	15	14	24
1055472_contig_33_35	0	0	3	0	0	0	0	2	0	0	0	0	0	0	0	0	0	2	0	3
1055472_contig_33_37	0	0	1	0	0	0	0	0	0	0	0	0	0	0	0	0	0	0	0	1
1055472_contig_33_39	0	0	0	0	0	0	1	0	0	0	7	0	0	0	1	0	0	0	0	0
1055472_contig_33_40	0	0	1	0	2	0	0	0	6	0	1	0	0	0	2	0	0	0	2	1
1055472_contig_33_43	0	0	0	0	0	0	0	2	0	0	0	0	0	0	0	0	0	2	0	0
1055472_contig_33_44	0	0	0	2	0	1	0	1	0	0	0	0	0	0	0	0	0	1	0	0
1055472_contig_33_45	16	18	187	49	14	97	56	39	26	104	107	23	26	87	19	111	91	19	15	184
1055472_contig_33_46	0	0	0	0	0	0	0	0	0	0	0	0	0	0	0	1	0	0	0	3
1055472_contig_33_47	0	0	0	0	0	0	0	0	0	0	2	0	0	0	0	2	0	0	0	0
1055472_contig_33_5	0	0	0	0	0	0	0	0	0	0	0	0	0	0	0	0	0	0	0	1
1055472_contig_33_50	0	0	0	0	0	0	0	2	0	0	0	0	0	0	0	0	0	2	0	0
1055472_contig_33_51	0	0	1	0	0	0	0	0	0	0	0	0	0	0	0	0	0	0	0	1
1055472_contig_33_56	0	0	1	0	0	0	1	3	0	0	5	0	0	0	1	5	0	3	0	1
1055472_contig_33_59	2	2	6	0	8	0	0	7	0	0	0	0	0	0	0	0	0	7	8	8
1055472_contig_33_60	4	4	4	4	1	4	0	6	0	0	0	0	0	0	0	0	0	7	1	2
1055472_contig_33_61	2	2	2	0	0	0	0	2	0	0	0	0	0	0	0	0	0	2	0	2
1055472_contig_33_62	0	0	0	0	0	0	0	2	0	8	0	8	0	0	0	0	0	2	0	0
1055472_contig_33_71	1	1	1	0	0	0	0	0	0	0	0	0	0	0	0	0	0	1	0	1
1055472_contig_33_9	4	3	2	0	5	0	0	7	2	0	4	0	2	0	0	4	0	5	5	2
1055472_contig_3535_5	0	0	2	0	0	0	0	0	0	1	0	1	0	0	0	1	0	0	0	2
1055472_contig_3535_7	0	0	0	0	0	0	0	2	0	0	0	0	0	0	0	0	0	2	0	0
1055472_contig_3702_2	2	1	3	0	0	0	2	3	0	9	0	9	0	0	2	0	0	3	0	3
1055472_contig_3702_5	0	0	0	0	4	0	0	0	0	0	0	0	0	0	0	0	0	0	4	0
1055472_contig_3702_6	0	0	0	0	0	0	0	0	0	0	2	0	0	0	0	2	0	0	0	0
1055472_contig_373_16	3	3	2	0	0	0	0	0	0	0	6	0	0	0	0	6	0	0	0	1
1055472_contig_373_17	2	1	0	0	4	0	0	3	0	0	0	0	0	0	0	0	0	3	4	1
1055472_contig_373_18	0	0	0	0	3	0	0	3	0	0	0	0	0	0	0	0	0	3	3	0
1055472_contig_373_20	0	0	0	0	0	0	0	1	0	0	0	0	0	0	0	0	0	1	0	0
1055472_contig_373_23	0	0	0	0	1	0	0	1	0	0	0	0	0	0	0	0	0	1	1	0
1055472_contig_373_24	0	0	1	0	0	0	0	0	0	0	0	0	0	0	0	0	0	2	0	1
1055472_contig_373_25	0	0	0	0	0	0	0	2	0	0	0	0	0	0	0	0	0	0	0	0
1055472_contig_373_26	0	0	0	0	0	0	0	0	0	0	3	0	0	0	0	3	0	0	0	0
1055472_contig_373_27	0	0	0	0	0	0	0	2	0	0	0	0	0	0	2	0	0	2	0	0
1055472_contig_373_29	0	0	0	0	0	0	2	0	0	0	0	0	0	0	2	4	0	0	0	0
1055472_contig_373_8	0	0	0	0	0	0	0	2	5	0	2	0	4	0	0	5	0	0	0	0
1055472_contig_373_9	0	0	2	0	0	0	2	1	0	0	6	0	0	9	2	6	9	1	0	2
1055472_contig_467_10	0	0	1	0	0	0	1	0	0	0	1	0	0	0	1	4	0	0	0	1
1055472_contig_467_11	0	0	1	0	0	0	0	0	0	0	0	0	0	0	0	0	0	0	0	1
1055472_contig_467_12	0	0	0	0	0	0	0	0	0	0	0	0	0	0	0	0	0	3	0	0
1055472_contig_467_13	0	0	0	0	0	0	0	4	0	0	0	0	0	0	0	0	0	1	0	0
1055472_contig_467_15	0	0	0	0	6	0	2	0	0	0	0	0	0	0	2	0	0	0	6	0
1055472_contig_467_16	0	0	0	0	0	0	0	0	0	0	8	0	0	0	0	6	0	0	0	0
1055472_contig_467_17	0	0	1	0	0	0	0	0	0	0	0	0	0	0	0	3	0	0	0	1
1055472_contig_467_2	1	1	6	0	0	0	3	0	0	0	4	0	0	0	3	3	0	0	0	6
1055472_contig_467_20	0	0	0	0	0	0	0	0	0	0	0	0	0	0	0	1	0	0	0	0
1055472_contig_467_3	1	1	0	0	2	0	1	0	0	0	2	0	0	0	1	2	0	0	2	0
1055472_contig_467_4	0	0	1	0	3	0	1	1	0	0	6	0	7	2	1	8	0	1	3	1
1055472_contig_467_5	1	1	4	0	3	0	2	3	0	0	19	0	0	0	1	21	0	3	5	4
1055472_contig_467_6	1	0	0	0	2	0	0	0	0	0	0	0	0	0	0	0	0	0	0	0
1055472_contig_467_7	0	1	0	0	0	0	0	0	0	0	0	0	0	0	0	0	0	0	0	0
1055472_contig_467_8	0	0	2	0	0	0	0	0	0	0	3	0	0	0	0	3	0	0	0	2
1055472_contig_489_15	1	3	1	0	4	0	0	3	0	0	0	0	0	0	0	0	0	3	5	1
1055472_contig_489_19	2	2	0	0	9	0	0	1	0	0	3	0	0	0	0	3	0	1	9	0
1055472_contig_489_2	0	0	1	0	0	0	0	0	0	0	0	0	0	0	0	1	0	0	0	1
1055472_contig_489_20	0	0	3	0	0	0	0	4	0	0	0	0	0	0	0	0	0	4	0	3
1055472_contig_489_22	0	0	0	0	0	0	1	0	0	0	0	0	0	0	1	0	0	0	0	0
1055472_contig_489_23	0	0	0	0	0	0	0	0	0	0	3	0	0	0	0	0	0	1	0	0
1055472_contig_489_3	0	0	0	0	0	0	1	0	0	0	0	0	0	0	1	0	0	0	0	0
1055472_contig_489_5	0	0	3	0	0	0	0	0	0	0	1	0	0	0	0	1	0	0	0	0
1055472_contig_489_6	0	0	0	0	0	0	0	0	0	0	4	0	0	0	0	4	0	0	0	3
1055472_contig_489_7	0	0	0	0	0	0	0	3	0	0	0	0	0	0	0	0	0	3	0	0
1055472_contig_5062_2	0	0	1	0	1	0	0	0	0	0	1	0	0	0	0	1	0	0	1	0
1055472_contig_5062_4	0	0	0	0	0	0	0	1	0	0	0	0	0	0	0	0	0	1	0	0
1055472_contig_522_12	0	0	0	0	0	0	0	0	0	0	4	0	0	0	0	4	0	0	0	0
1055472_contig_522_13	0	0	0	0	0	0	1	0	0	0	1	0	0	0	1	1	0	0	0	0
1055472_contig_522_14	0	0	0	0	0	0	0	0	0	0	2	0	0	0	0	0	0	0	0	0
1055472_contig_522_15	0	0	1	0	0	0	0	0	0	0	0	0	0	0	0	0	0	0	0	1
1055472_contig_522_16	0	0	2	0	0	0	0	0	0	0	0	0	0	0	0	1	0	0	0	2
1055472_contig_522_17	0	0	1	0	0	0	0	0	0	0	0	0	0	0	0	0	0	0	0	1
1055472_contig_522_18	2	2	2	0	3	0	0	0	0	0	0	0	0	0	0	0	0	0	3	2
1055472_contig_522_19	0	0	0	1	0	1	0	1	0	0	2	0	0	0	0	1	0	1	0	0
1055472_contig_522_20	0	0	1	0	0	0	2	0	0	0	4	0	0	0	2	4	0	0	0	0
1055472_contig_522_21	3	0	2	0	0	0	0	0	0	0	1	0	0	0	0	1	0	1	0	1
1055472_contig_522_23	0	2	0	0	0	0	0	0	0	0	0	0	0	0	0	0	0	2	0	0
1055472_contig_522_24	0	0	0	0	0	0	0	2	0	0	0	0	0	0	0	0	0	1	0	0
1055472_contig_522_4	1	1	0	0	1	0	1	1	0	0	0	0	0	2	1	0	1	0	0	1
1055472_contig_522_5	1	1	4	0	0	0	1	0	0	0	5	0	0	3	2	3	3	1	0	4
1055472_contig_522_6	0	0	0	0	0	0	0	2	0	0	0	0	0	0	0	0	0	2	0	0
1055472_contig_522_9	0	0	0	0	2	0	0	0	0	0	0	0	0	0	0	0	0	0	2	0
1055472_contig_548_14	0	0	2	0	0	0	0	0	0	0	0	0	0	6	0	0	6	0	0	3
1055472_contig_548_15	1	1	2	0	0	0	0	0	0	0	0	0	0	0	0	0	0	0	0	2
1055472_contig_548_19	1	1	3	0	0	0	0	1	0	2	1	0	0	0	0	1	0	1	0	3
1055472_contig_548_2	0	0	0	0	0	0	0	4	0	0	0	0	0	0	0	0	0	4	0	0
1055472_contig_548_5	1	1	8	0	2	0	2	7	0	0	8	0	0	0	2	8	0	7	2	8
1055472_contig_548_6	3	3	0	0	0	0	1	1	0	0	0	0	0	0	1	3	0	1	0	0
1055472_contig_548_9	3	3	2	3	2	0	2	4	0	0	8	0	0	3	1	7	8	4	2	2
1055472_contig_595_10	0	0	1	0	0	0	0	1	0	0	0	0	0	0	0	0	0	1	0	1
1055472_contig_595_12	1	0	2	0	0	0	0	7	0	0	9	0	0	0	0	2	0	11	0	0
1055472_contig_595_13	0	0	2	0	0	0	0	4	0	0	0	0	0	2	0	0	2	0	0	2
1055472_contig_595_14	2	3	2	0	4	0	3	4	2	0	0	0	2	0	3	0	0	3	4	2
1055472_contig_595_18	0	0	5	0	5	0	0	4	0	0	1	0	0	0	0	0	3	4	6	5
1055472_contig_595_19	0	0	1	0	1	0	0	0	0	0	0	0	0	3	0	1	0	0	0	1
1055472_contig_595_22	0	1	1	0	2	0	0	3	0	0	2	0	0	0	0	2	0	3	2	1
1055472_contig_595_23	0	0	0	1	0	0	0	0	9	0	6	0	0	3	0	5	0	0	0	0
1055472_contig_595_25	0	0	0	0	0	0	0	0	0	0	0	0	0	0	3	0	0	0	0	0
1055472_contig_595_26	0	0	0	0	0	0	3	0	0	0	0	0	0	0	2	0	0	0	0	0
1055472_contig_595_3	0	0	1	0	0	0	0	0	0	0	0	0	0	0	0	0	0	0	0	1
1055472_contig_595_4	0	0	0	0	0	0	0	0	5	0	0	0	5	0	0	0	0	0	0	0
1055472_contig_595_8	10	10	7	0	4	0	2	7	0	0	0	0	0	0	0	7	3	7	8	5
1055472_contig_595_9	0	0	1	0	1	0	0	0	0	0	0	0	0	0	0	0	0	0	5	0
1055472_contig_700_1	1588	1561	2213	216	1249	208	203	1235	779	204	2128	245	746	892	204	2006	821	1207	1289	2337
1055472_contig_700_10	1	1	0	0	0	0	0	0	0	0	0	0	0	0	0	6	0	0	0	0
1055472_contig_700_11	0	0	1	0	4	0	0	0	0	0	0	0	0	0	0	0	0	0	4	1
1055472_contig_700_12	1	1	0	0	0	0	0	4	0	0	2	0	0	0	0	2	0	4	0	0
1055472_contig_700_14	0	0	3	0	0	0	0	0	0	0	0	0	0	0	0	0	0	0	0	3
1055472_contig_700_15	2	2	0	0	0	0	0	0	0	0	0	0	0	0	0	0	0	0	0	0
1055472_contig_700_16	0	0	1	0	0	0	1	0	0	0	0	0	0	0	1	0	0	0	0	1
1055472_contig_700_2	0	0	0	0	0	0	0	1	0	0	0	0	0	0	0	0	0	1	0	0
1055472_contig_700_3	0	0	1	0	0	0	0	0	0	0	0	0	0	0	0	0	0	3	0	1
1055472_contig_700_4	0	0	0	0	0	0	0	3	0	0	0	0	0	0	0	0	0	0	0	0
1055472_contig_700_5	0	0	0	0	0	0	0	1	0	0	0	0	0	0	0	0	0	1	0	0
1055472_contig_700_7	0	0	0	0	0	0	0	0	0	0	3	0	0	0	0	3	0	0	0	0
1055472_contig_700_8	0	0	1	0	0	0	0	0	0	0	0	0	0	0	0	0	0	0	0	1
1055472_contig_700_9	0	0	2	0	1	0	0	0	0	0	0	0	0	0	0	0	0	0	1	2
1055472_contig_842_1	1	1	1	0	0	0	0	0	0	0	5	0	0	0	0	5	0	0	0	5
1055472_contig_842_14	0	0	0	0	0	0	0	0	0	0	2	0	0	0	0	2	0	0	0	0
1055472_contig_842_15	0	0	0	0	1	0	0	0	0	0	0	0	0	0	0	0	0	0	1	0
1055472_contig_842_18	0	0	3	0	0	0	0	4	0	0	0	0	0	0	0	0	0	4	0	3
1055472_contig_842_19	0	0	0	0	0	0	0	2	0	0	2	0	0	0	0	0	0	2	0	0
1055472_contig_842_2	0	0	6	0	0	0	1	1	0	0	0	0	0	0	1	0	0	1	0	2
1055472_contig_842_4	0	0	0	0	0	0	0	2	0	0	0	0	0	0	0	0	0	2	0	0
1055472_contig_842_5	0	0	0	0	2	0	0	0	0	0	4	0	0	0	0	4	0	0	2	0
1055472_contig_842_7	0	0	0	0	1	0	0	0	0	0	0	0	0	2	0	0	2	0	0	0
1055472_contig_842_8	0	0	0	4	0	4	1	0	2	0	2	0	7	0	1	3	0	0	1	0
1055472_contig_84_11	0	0	4	0	0	0	0	1	3	0	4	0	3	0	0	4	0	1	0	4
1055472_contig_84_14	0	0	1	0	0	0	0	0	0	0	0	0	0	0	0	0	0	0	2	1
1055472_contig_84_17	3	2	0	1	3	0	0	6	0	6	5	5	0	7	0	9	7	6	4	0
1055472_contig_84_18	4	1	7	6	8	2	7	6	2	11	8	8	0	0	2	6	2	5	5	4
1055472_contig_84_20	0	0	2	0	0	0	0	1	0	0	0	0	0	0	0	0	0	1	0	2
1055472_contig_84_21	0	0	0	0	0	0	1	0	0	0	0	0	0	0	1	0	0	0	0	0
1055472_contig_84_23	0	0	1	0	0	0	0	0	0	0	0	0	0	0	0	0	0	0	0	1
1055472_contig_84_25	0	0	0	0	0	0	0	1	0	0	0	0	0	0	0	0	0	1	0	0
1055472_contig_84_27	0	0	1	0	0	0	0	0	0	0	0	0	0	0	0	0	0	0	0	1
1055472_contig_84_29	3	3	3	2	0	0	0	1	0	0	2	0	0	0	0	2	0	1	0	3
1055472_contig_84_30	0	0	0	0	0	2	0	0	0	0	0	0	0	0	0	0	0	0	0	0
1055472_contig_84_33	0	0	1	0	0	0	0	1	0	0	0	0	0	0	0	1	0	0	0	1
1055472_contig_84_34	0	0	0	0	0	0	0	0	0	0	1	0	0	0	0	0	0	1	0	0
1055472_contig_84_35	2	2	0	0	3	0	0	4	0	0	6	0	0	0	0	4	0	4	3	0
1055472_contig_84_38	0	1	0	0	3	0	0	1	0	0	0	0	0	0	0	0	0	1	3	0
1055472_contig_84_39	0	0	1	0	0	0	0	0	0	0	0	0	0	0	0	0	0	0	0	1
1055472_contig_84_4	0	0	2	0	0	0	0	0	0	0	0	0	0	0	0	0	0	1	0	1
1055472_contig_84_40	2	2	0	0	0	0	0	0	0	0	0	0	0	0	0	0	0	0	0	0
1055472_contig_84_42	0	0	0	0	0	0	0	2	0	0	2	0	0	0	0	2	0	2	0	0
1055472_contig_84_43	5	5	0	0	0	0	0	0	0	0	0	0	0	0	0	0	0	0	0	0
1055472_contig_84_46	2	2	0	0	0	0	0	0	0	6	0	0	0	0	0	0	0	0	0	0
1055472_contig_84_48	3	3	0	0	0	0	1	0	0	0	0	0	0	0	1	0	0	0	0	0
1055472_contig_84_5	0	0	0	0	0	0	0	0	0	0	0	0	0	0	0	0	0	0	0	6
1055472_contig_84_6	0	0	6	1	5	1	0	4	0	0	0	0	0	0	0	0	0	4	5	0
1055472_contig_84_8	0	0	0	0	0	0	0	0	0	0	0	0	0	0	0	0	0	0	0	2
1055472_contig_84_9	0	0	2	0	1	0	0	0	0	0	0	0	0	0	0	0	0	0	1	0
1055472_contig_903_10	0	0	0	0	0	0	0	2	0	0	0	0	0	0	0	0	0	2	0	0
1055472_contig_903_11	3	3	2	0	0	0	0	0	0	0	0	0	0	0	0	0	0	0	0	2
1055472_contig_903_4	2	2	3	0	4	0	0	0	0	0	2	0	0	3	0	2	3	0	4	3
1055472_contig_903_7	0	0	1	0	0	0	0	1	0	7	0	7	0	0	0	0	0	1	0	1
1055472_contig_903_8	0	0	0	0	0	0	0	2	0	0	0	0	0	3	0	0	3	2	0	0
1055517_contig_1019_10	2	0	6	0	0	0	3	2	0	0	7	0	0	0	2	3	0	2	0	4
1055517_contig_1019_11	0	0	0	0	0	0	0	0	0	0	0	0	0	0	0	2	0	0	0	1
1055517_contig_1019_13	1	1	3	0	0	0	0	0	0	0	2	0	0	0	0	2	0	3	0	3
1055517_contig_1019_14	11	12	9	0	0	0	3	14	5	0	3	0	5	0	3	1	0	14	0	9
1055517_contig_103_13	1	0	0	0	0	0	0	0	0	0	2	0	0	0	0	2	0	0	0	4
1055517_contig_103_14	47	48	42	2	31	0	1	29	14	0	39	0	12	3	1	48	3	28	32	48
1055517_contig_1102_1	134	82	212	33	102	20	35	92	90	19	214	36	77	65	42	134	60	110	142	126
1055517_contig_11_2	1	1	5	0	4	0	0	7	0	0	0	0	0	16	1	0	16	7	4	5
1055517_contig_11_4	2119	2136	3174	419	1617	415	566	1647	807	517	2557	501	804	897	572	2558	856	1644	1600	3170
1055517_contig_11_55	0	0	0	1	0	1	0	1	0	0	0	0	0	0	0	0	0	1	0	0
1055517_contig_144_29	0	0	0	0	0	0	0	1	0	0	0	0	0	0	0	0	0	1	0	0
1055517_contig_144_31	0	0	2	0	3	0	0	2	0	0	2	0	0	0	0	2	0	2	3	2
1055517_contig_144_33	2	0	0	0	0	0	0	0	0	0	0	0	0	0	0	0	0	0	0	0
1055517_contig_144_34	0	2	0	0	0	0	0	0	0	0	0	0	0	0	0	0	0	0	0	0
1055517_contig_1594_15	0	0	1	0	0	0	0	0	0	0	0	0	0	0	0	0	0	0	0	0
1055517_contig_1724_10	0	0	2	0	0	0	0	0	6	0	0	0	6	0	0	0	0	0	0	2
1055517_contig_1724_11	0	0	0	0	0	0	0	0	0	0	3	0	0	0	0	3	0	0	0	0
1055517_contig_1724_12	0	0	0	0	0	0	0	0	0	0	0	0	0	0	0	0	0	0	0	1
1055517_contig_1724_8	0	0	0	0	0	0	0	2	0	0	0	0	0	0	0	0	0	2	2	0
1055517_contig_1724_9	0	0	1	0	0	0	0	0	0	0	0	0	0	0	0	0	0	0	0	1
1055517_contig_200_11	0	0	0	0	2	0	0	2	0	0	3	0	0	0	0	0	0	2	0	0
1055517_contig_200_12	13	13	40	5	23	3	4	35	6	0	33	0	6	18	4	26	13	35	24	37
1055517_contig_200_2	0	0	1	0	0	0	1	2	0	0	1	0	0	5	1	3	5	2	0	1
1055517_contig_200_3	2	2	5	0	0	0	0	8	0	0	0	0	0	0	0	0	0	8	0	5
1055517_contig_200_6	492	490	687	79	375	74	153	457	209	85	601	83	200	200	148	579	225	467	396	698
1055517_contig_200_9	11	9	1	3	4	3	1	5	1	0	8	0	1	0	1	8	0	5	4	1
1055517_contig_2793_8	7	4	3	0	7	0	3	3	0	0	1	0	0	0	1	4	0	3	8	6
1055517_contig_3015_5	29	32	33	2	25	1	1	13	0	3	39	0	0	0	1	46	0	12	21	33
1055517_contig_318_27	0	0	0	0	0	0	0	0	0	0	2	0	0	0	0	0	0	0	0	0
1055517_contig_318_6	0	0	0	0	0	0	0	2	0	0	0	0	0	0	0	0	0	0	0	2
1055517_contig_353_10	0	0	0	0	0	0	0	0	0	0	0	0	0	0	1	3	0	0	0	0
1055517_contig_353_11	0	0	0	0	0	0	0	0	0	0	3	0	0	0	0	0	0	0	0	0
1055517_contig_353_13	0	0	0	0	0	0	0	1	0	0	0	0	0	0	0	0	0	1	0	0
1055517_contig_353_16	0	0	0	0	0	0	0	2	0	0	0	0	0	0	0	0	0	2	0	0
1055517_contig_353_17	0	0	2	0	0	0	0	2	0	0	0	0	0	0	0	0	0	2	0	1
1055517_contig_353_18	5	0	0	0	0	0	0	4	0	0	3	0	0	0	0	3	0	4	0	1
1055517_contig_353_2	18	29	19	9	0	11	3	4	18	7	30	0	33	13	2	70	27	4	2	22
1055517_contig_353_20	0	0	0	0	0	0	2	0	0	0	0	0	0	0	2	0	0	0	0	0
1055517_contig_353_26	0	0	2	0	0	0	0	1	0	0	0	0	0	0	0	0	0	1	0	3
1055517_contig_353_27	3	0	0	0	0	0	0	0	0	0	0	0	0	0	0	0	0	0	0	0
1055517_contig_353_4	1	0	0	0	0	0	0	1	0	0	0	0	0	0	0	0	0	1	0	0
1055517_contig_353_6	10	10	10	0	1	0	0	16	0	0	0	0	0	0	0	0	0	18	1	9
1055517_contig_353_7	1	1	2	0	0	0	0	1	0	0	0	0	0	0	0	0	0	1	0	3
1055517_contig_353_9	0	0	0	0	0	0	0	5	0	0	0	0	0	0	0	0	0	5	0	0
1055517_contig_355_15	0	0	0	0	0	0	0	0	2	0	0	0	0	0	0	0	0	0	0	0
1055517_contig_355_3	3	3	0	0	0	0	1	0	0	0	0	0	0	0	1	0	0	0	0	0
1055517_contig_369_12	50	46	55	3	52	3	15	42	16	0	45	0	16	28	16	49	28	42	49	56
1055517_contig_369_13	0	0	0	0	0	0	0	1	0	0	0	0	0	0	0	0	0	1	0	0
1055517_contig_369_14	1	1	5	0	7	0	0	4	0	0	0	0	0	8	0	0	0	4	2	3
1055517_contig_369_15	0	0	0	0	0	0	1	1	0	0	0	0	0	0	1	0	0	1	4	0
1055517_contig_369_16	0	0	0	0	0	0	1	1	0	0	0	0	0	0	1	0	0	1	0	0
1055517_contig_369_18	0	0	1	0	0	0	0	0	0	0	0	0	0	0	0	0	0	0	0	1
1055517_contig_369_2	0	0	1	0	2	0	0	1	0	0	0	0	0	0	0	0	0	1	2	1
1055517_contig_369_20	2	1	6	2	6	2	0	4	0	1	7	0	0	0	1	8	0	0	3	6
1055517_contig_369_21	2	2	4	0	9	0	2	12	9	0	10	0	10	0	4	9	0	12	11	1
1055517_contig_369_22	0	0	0	0	0	0	1	8	0	0	0	0	0	0	0	0	0	8	0	3
1055517_contig_369_27	0	0	0	0	0	0	0	3	0	0	0	0	0	0	0	0	0	3	0	0
1055517_contig_369_28	0	0	1	0	0	0	0	1	0	0	1	0	0	0	0	1	0	1	0	1
1055517_contig_369_29	0	0	0	0	0	0	0	0	0	0	2	0	0	0	0	2	0	0	0	0
1055517_contig_369_31	0	0	0	0	0	0	0	2	0	0	0	0	0	0	0	0	0	2	0	0
1055517_contig_369_4	0	0	1	0	0	0	0	0	0	0	0	0	0	0	0	0	0	0	0	1
1055517_contig_369_5	1	1	0	0	0	0	0	0	0	0	0	0	0	0	0	0	0	0	0	0
1055517_contig_369_8	1	1	1	0	0	0	0	0	0	0	0	0	0	0	0	0	0	0	0	1
1055517_contig_3926_8	0	0	0	0	0	0	0	0	0	0	0	0	0	0	0	2	0	0	0	0
1055517_contig_398_14	2	2	3	2	1	2	1	9	0	0	1	0	0	0	1	1	0	3	1	4
1055517_contig_398_2	1	1	4	0	0	0	1	2	0	0	2	0	0	6	2	2	6	2	0	4
1055517_contig_424_10	0	0	1	0	0	0	0	0	0	0	0	0	0	0	0	0	0	0	0	1
1055517_contig_424_17	7	10	0	2	6	2	10	4	7	0	27	0	7	1	3	38	9	4	1	0
1055517_contig_424_21	0	0	2	0	0	0	0	0	0	0	0	0	0	2	0	0	2	0	0	2
1055517_contig_424_22	1	1	1	0	0	0	0	4	0	0	3	0	0	0	0	7	0	4	0	0
1055517_contig_424_23	0	0	2	0	0	0	0	0	0	0	0	0	0	0	0	3	0	0	0	1
1055517_contig_424_7	186	188	151	54	209	71	100	214	38	78	104	41	31	61	87	134	72	190	215	156
1055517_contig_424_8	0	0	0	0	0	0	0	3	0	0	0	0	0	0	0	0	0	3	0	0
1055517_contig_4465_1	0	0	3	0	0	0	2	6	0	0	6	0	0	0	3	2	0	6	0	2
1055517_contig_4465_2	4	4	0	0	0	0	0	0	0	0	0	0	0	0	0	0	0	0	0	1
1055517_contig_4465_3	0	0	1	0	0	0	0	0	0	0	0	0	0	0	0	0	0	0	0	0
1055517_contig_4465_7	0	0	0	0	2	0	0	0	0	0	0	0	0	0	0	0	0	0	0	0
1055517_contig_447_1	1	1	1	0	0	0	0	5	0	1	2	1	0	0	0	2	0	5	0	1
1055517_contig_447_2	0	0	1	0	0	0	0	4	0	0	6	0	0	0	0	6	0	4	0	1
1055517_contig_447_28	0	2	1	0	0	0	0	1	3	0	0	0	3	0	0	0	0	1	0	1
1055517_contig_447_3	0	0	0	0	0	0	0	0	0	0	0	0	0	0	0	0	0	3	0	0
1055517_contig_447_31	0	0	2	0	0	0	3	0	0	0	0	0	0	0	1	0	0	0	0	2
1055517_contig_447_4	0	0	0	0	0	0	0	7	0	0	0	0	0	0	0	4	0	0	0	0
1055517_contig_4613_4	4	1	0	0	0	0	0	0	0	0	2	0	0	0	0	2	0	0	0	0
1055517_contig_4613_7	5	6	1	0	5	0	0	4	0	0	3	0	0	0	0	3	0	5	9	1
1055517_contig_538_13	0	0	1	0	0	0	0	0	0	0	1	0	0	0	0	1	0	0	0	1
1055517_contig_538_9	3	4	4	0	4	0	0	0	3	0	0	0	3	1	0	0	0	0	0	4
1055517_contig_651_12	6	2	0	0	2	0	1	0	0	0	12	0	0	0	1	8	0	0	2	4
1055517_contig_651_13	1	0	4	0	0	0	0	0	0	9	0	9	0	0	0	0	0	0	0	0
1055517_contig_651_15	0	0	2	0	0	0	0	1	0	0	0	0	0	0	0	0	0	1	0	2
1055517_contig_651_18	0	0	2	0	1	0	0	1	0	0	4	0	0	0	0	4	0	1	1	2
1055517_contig_651_19	4	4	0	0	7	0	0	2	5	6	1	6	0	0	1	0	0	4	8	0
1055517_contig_651_20	0	0	0	0	0	0	1	3	0	0	2	0	2	0	0	2	0	3	0	0
1055517_contig_651_9	0	0	0	0	0	0	0	2	0	0	0	0	0	0	0	0	0	2	0	0
1055517_contig_740_13	32	37	15	11	44	13	17	13	39	17	58	12	53	19	16	57	34	15	38	19
1055517_contig_740_14	0	0	2	0	0	0	2	2	0	0	4	0	0	0	2	1	0	2	0	0
1055517_contig_740_15	0	0	0	0	0	0	3	0	0	0	0	0	0	0	3	0	0	1	0	0
1055517_contig_82_19	4	4	1	0	5	0	0	2	0	0	0	0	0	0	0	0	0	2	5	1
1055517_contig_82_31	0	0	0	0	2	0	0	0	0	0	0	0	0	0	0	0	0	0	2	0
1055517_contig_880_19	0	0	0	3	0	3	0	0	0	0	0	0	0	0	0	0	0	0	0	0
1055517_contig_906_8	0	0	3	0	0	0	0	0	0	0	0	0	0	0	0	0	0	0	0	3
1055517_contig_99_2	3	0	1	2	4	0	3	0	0	0	6	0	0	4	5	1	4	0	2	1
1055517_contig_99_24	0	0	0	3	0	0	0	0	1	0	0	0	1	0	1	0	0	0	0	0
1055517_contig_99_25	1	0	0	1	2	1	0	5	0	0	0	0	0	5	0	0	4	5	1	2
1055517_contig_99_26	0	0	2	0	0	0	0	5	0	0	0	0	0	0	0	0	0	5	0	3
1055517_contig_99_27	0	0	1	0	1	0	1	1	0	0	5	0	0	0	1	0	0	1	1	1
1055517_contig_99_28	2	2	0	0	0	0	0	0	0	0	0	0	0	0	0	0	0	0	0	0
1055517_contig_99_29	0	0	2	0	0	0	0	1	0	10	5	10	0	0	0	0	0	1	0	2
1055517_contig_99_3	0	0	0	0	1	0	0	0	0	0	2	0	0	0	2	2	0	0	2	0
1055517_contig_99_30	0	0	1	0	0	0	0	0	1	0	3	0	0	0	0	4	0	0	0	0
1055517_contig_99_32	0	0	1	0	0	0	0	0	0	0	0	0	0	0	0	0	0	0	0	1
1055517_contig_99_33	3	3	3	0	0	0	0	2	0	0	0	0	0	0	0	0	0	2	0	2
1055517_contig_99_34	0	0	0	0	0	0	1	0	0	0	0	0	0	0	0	0	0	0	0	0
1055517_contig_99_35	0	0	2	0	0	0	2	0	0	0	2	0	0	0	0	1	0	0	0	2
1055517_contig_99_36	0	0	0	0	0	0	0	0	0	0	0	0	0	0	0	2	0	0	0	0
1055517_contig_99_37	0	0	3	0	2	0	0	0	0	0	11	0	0	0	0	6	0	0	2	4
1055517_contig_99_38	0	0	1	0	4	0	0	0	0	0	0	0	0	0	0	0	1	0	4	0
1055517_contig_99_4	0	3	2	0	4	0	0	2	0	0	0	0	0	0	0	0	0	2	4	2
1055517_contig_99_43	4	3	2	0	1	0	1	0	0	0	2	0	0	0	1	2	0	0	1	2
1055517_contig_99_44	0	0	2	4	0	4	2	0	0	0	0	0	0	0	2	0	0	0	0	2
1055517_contig_99_45	0	0	1	0	0	0	0	0	0	0	0	0	0	0	0	0	0	0	0	0
1055517_contig_99_46	2	0	2	0	1	1	1	1	0	0	0	0	0	8	0	3	8	1	3	3
1055517_contig_99_47	0	2	0	0	0	0	0	1	0	0	0	0	0	0	0	0	0	1	0	0
1055517_contig_99_48	0	0	2	0	0	0	0	0	0	0	0	0	0	0	0	1	0	0	0	2
1055517_contig_99_49	0	0	0	0	3	0	0	3	0	0	2	0	0	0	0	2	0	3	3	0
1055517_contig_99_50	0	2	1	0	0	0	0	0	0	0	0	0	0	0	0	0	0	0	0	1
1055517_contig_99_51	7	4	1	0	5	0	0	1	0	0	0	0	0	0	0	0	0	0	5	1
1055517_contig_9_22	3	0	5	1	0	1	6	6	0	0	6	0	0	0	7	6	0	4	0	5
1055517_contig_9_25	0	0	2	0	0	0	0	0	4	0	0	0	4	0	0	0	0	0	0	3
1055517_contig_9_26	0	0	1	0	0	0	0	0	0	0	0	0	0	0	0	0	0	0	0	1
1055517_contig_9_62	1	1	2	0	5	0	0	1	0	0	3	0	0	0	0	3	0	1	5	2
1055517_contig_9_7	9	6	9	9	29	11	16	31	24	10	12	27	11	7	9	6	7	20	35	9
11_13	413	401	580	164	402	152	228	411	152	170	618	167	165	241	235	622	233	417	432	537
12_17	0	0	0	0	0	0	0	0	0	0	0	0	0	0	0	6	0	0	0	0
12_18	0	0	0	0	0	0	0	0	0	0	6	0	0	0	0	0	0	0	0	0
13_5	9	4	4	7	7	7	6	6	6	6	7	2	1	5	9	12	0	5	4	3
14_22	0	0	0	0	0	0	0	2	0	0	0	0	0	0	0	0	0	2	0	0
15_9	12	16	23	14	0	11	9	0	2	1	43	2	10	6	6	43	6	0	0	22
16_13	0	0	0	0	0	0	0	0	0	0	0	0	0	0	0	0	0	0	0	1
16_8	0	0	11	0	0	0	1	0	0	0	1	0	0	0	0	1	0	0	0	10
16_9	0	0	0	0	0	0	0	0	0	0	0	0	0	0	0	0	0	0	0	1
18_39	0	0	2	0	0	0	0	1	0	0	0	0	0	0	0	0	0	1	0	2
1_1	1	2	4	0	1	0	0	0	0	0	6	0	0	0	0	7	0	0	3	5
1_21	0	0	0	0	0	0	0	0	0	0	0	0	0	0	0	0	0	0	0	1
1_3	1	1	0	0	0	0	0	3	0	0	1	0	0	4	0	1	4	3	0	0
1_8	0	0	0	0	0	0	0	2	0	0	0	0	0	0	0	0	0	2	0	0
1_90	0	1	2	0	3	0	0	0	0	0	9	0	0	0	0	7	0	0	1	3
2_1	0	1	0	0	0	0	0	0	0	0	0	0	1	0	0	0	0	0	0	1
2_106	1	2	8	0	9	2	2	7	0	6	10	6	0	0	0	10	0	5	9	7
2_11	0	0	0	0	0	0	0	1	0	0	0	0	0	0	0	0	0	1	0	0
2_112	0	0	1	0	0	0	0	0	0	0	0	0	0	0	0	0	0	0	0	1
2_119	0	0	0	0	0	0	0	0	0	0	2	0	0	0	0	0	0	0	0	0
2_56	0	0	3	0	0	0	0	0	0	0	0	0	0	0	0	0	0	0	0	3
2_57	0	0	3	0	4	0	1	0	0	0	2	0	0	3	1	2	3	1	4	3
3_3	41	62	42	23	83	31	35	73	28	11	38	18	29	18	24	42	27	55	91	58
3_30	5	5	3	0	8	0	2	2	0	0	4	0	0	13	1	0	0	3	3	9
3_32	0	0	1	0	0	0	0	0	0	0	0	0	0	0	0	2	0	1	0	2
3_59	23	28	27	0	12	0	8	17	0	0	7	1	3	3	5	9	9	23	39	24
3_6	0	0	0	0	3	0	3	1	0	0	1	0	0	0	3	1	0	1	3	0
3_61	0	0	0	0	0	0	0	1	0	0	0	0	0	0	0	0	0	0	0	0
5_17	2	4	0	0	4	0	2	1	0	0	8	0	0	8	1	19	8	2	0	3
5_27	0	5	0	0	0	0	1	1	0	0	2	0	0	0	0	2	0	1	0	0
5_9	29	35	53	0	49	0	2	70	31	0	35	0	23	11	0	29	11	61	46	75
6_106	917	952	1425	28	797	27	19	617	417	54	1145	87	417	246	27	1169	293	609	772	1516
6_64	0	0	0	0	0	0	0	1	0	0	0	0	0	0	0	0	0	0	0	0
8_28	0	0	2	0	0	0	0	0	0	0	0	0	0	0	0	0	0	0	0	2
8_3	1	0	3	0	0	0	0	0	0	0	0	0	0	0	0	0	0	3	0	4
8_35	4	1	1	0	3	0	0	0	0	0	4	0	0	0	0	1	0	0	0	3
8_71	0	0	3	0	0	0	0	0	0	0	0	0	0	0	0	0	0	0	0	1
9_34	0	1	0	0	0	0	0	0	0	0	0	0	0	0	0	1	0	0	0	0
9_8	0	8	3	5	7	0	0	3	0	8	4	0	0	0	3	3	0	1	9	7
ASW8bin1_10_16	4	5	0	0	5	0	0	4	3	0	7	0	0	0	0	8	0	4	5	0
ASW8bin1_11_21	16	14	16	1	5	2	1	4	2	1	3	1	0	0	1	6	0	4	6	12
ASW8bin1_11_4	19	22	27	12	31	10	19	25	6	8	17	9	3	11	17	30	11	18	26	38
ASW8bin1_13_7	6	6	0	0	0	0	0	0	0	0	0	0	0	0	0	0	0	0	2	1
ASW8bin1_14_12	0	0	0	0	0	0	0	2	0	0	0	0	0	0	0	0	0	2	0	0
ASW8bin1_14_6	1578	1514	1927	518	1359	443	467	1140	962	326	2072	329	967	820	463	2074	796	1119	1490	1821
ASW8bin1_14_7	611	593	823	160	551	177	203	447	362	142	951	152	334	400	188	1020	385	421	599	810
ASW8bin1_16_6	0	0	0	0	4	0	0	0	0	0	0	0	0	0	0	0	0	0	0	0
ASW8bin1_16_8	25	21	62	17	38	19	14	55	7	0	42	0	14	9	18	52	7	57	32	36
ASW8bin1_17_13	0	0	1	0	4	0	0	2	0	0	1	0	0	0	0	0	0	2	6	1
ASW8bin1_1_32	0	0	0	0	0	0	1	0	0	0	0	0	0	0	1	0	0	0	0	0
ASW8bin1_20_15	0	0	0	0	0	0	0	2	0	0	0	0	0	0	0	1	0	2	0	0
ASW8bin1_20_3	3	4	0	6	22	10	11	10	3	34	6	22	0	0	2	22	13	6	0	6
ASW8bin1_21_10	22	17	18	0	3	0	2	15	7	14	11	14	2	7	3	15	7	14	3	19
ASW8bin1_21_4	3	3	5	0	1	0	0	0	0	0	3	0	0	0	0	3	0	0	1	6
ASW8bin1_21_6	1	6	2	0	0	0	3	3	0	0	1	0	0	0	2	0	0	3	0	2
ASW8bin1_21_9	2	2	3	0	0	0	0	4	0	0	0	0	0	0	0	3	0	3	0	3
ASW8bin1_22_5	0	0	2	1	1	1	0	0	2	0	7	0	2	6	2	0	0	1	0	4
ASW8bin1_23_5	7	6	0	0	0	0	0	1	0	2	5	2	2	1	0	4	2	1	4	0
ASW8bin1_25_1	0	0	0	0	0	0	0	0	0	0	7	0	0	0	0	0	0	0	0	0
ASW8bin1_25_13	0	0	0	0	0	0	0	0	0	0	6	0	0	0	0	3	0	0	1	0
ASW8bin1_25_3	0	0	0	0	0	0	0	1	0	0	0	0	0	0	0	0	0	2	0	0
ASW8bin1_26_1	75	107	54	70	115	104	117	122	42	72	131	86	97	62	92	137	61	87	101	82
ASW8bin1_28_6	2	0	0	0	2	0	0	0	0	0	0	0	0	0	0	0	0	0	2	0
ASW8bin1_29_1	0	0	2	0	0	0	0	3	0	0	0	0	0	0	0	0	0	3	0	2
ASW8bin1_29_11	2	2	4	0	3	0	2	9	5	0	5	0	6	5	2	5	5	9	3	4
ASW8bin1_29_12	1	1	2	0	3	2	3	2	3	11	4	11	3	1	0	2	2	2	3	2
ASW8bin1_29_15	73	68	168	5	46	5	3	37	6	0	29	0	10	20	3	33	22	41	53	130
ASW8bin1_29_2	2	2	3	0	3	0	1	0	0	0	3	0	0	0	1	3	0	0	3	3
ASW8bin1_29_5	1	2	0	0	0	0	0	0	0	0	0	0	0	4	0	0	4	0	0	0
ASW8bin1_29_6	0	0	0	0	0	0	0	1	2	0	0	0	2	0	0	0	0	1	0	0
ASW8bin1_29_7	0	0	1	0	0	0	0	0	0	0	0	0	0	0	0	0	0	0	0	1
ASW8bin1_29_8	0	0	0	0	4	0	0	0	0	0	0	0	0	0	0	0	0	0	4	0
ASW8bin1_2_18	0	0	2	0	0	0	0	0	0	0	0	0	0	0	0	0	0	0	0	2
ASW8bin1_2_29	0	0	0	0	0	0	0	1	0	0	0	0	0	0	0	0	0	1	0	0
ASW8bin1_2_32	0	0	0	0	0	0	1	0	0	0	0	0	0	0	1	0	0	0	0	0
ASW8bin1_2_4	0	1	0	0	0	0	0	0	0	0	1	0	0	0	0	0	0	0	0	0
ASW8bin1_30_7	0	0	0	0	0	0	0	0	0	0	0	10	0	0	0	0	0	0	0	0
ASW8bin1_32_17	23	12	5	1	67	2	4	20	3	0	5	1	4	3	4	9	9	11	19	0
ASW8bin1_32_23	0	0	0	0	0	0	0	0	0	0	0	0	0	0	0	0	0	0	0	1
ASW8bin1_32_24	0	0	0	0	1	0	0	1	0	0	0	0	0	0	0	0	0	0	0	0
ASW8bin1_34_1	0	1	0	0	1	0	0	0	0	0	0	0	0	0	0	0	0	0	0	0
ASW8bin1_34_10	0	2	5	3	2	3	2	0	0	0	0	0	0	0	2	1	0	0	2	5
ASW8bin1_34_11	2	0	0	0	0	0	0	0	0	0	0	0	0	0	0	0	0	0	0	0
ASW8bin1_34_2	0	1	0	0	0	0	0	0	0	0	0	0	0	0	0	0	0	0	3	0
ASW8bin1_34_7	0	0	1	0	0	0	0	3	0	0	0	0	0	0	0	0	0	4	0	0
ASW8bin1_34_8	2	2	1	0	5	0	0	1	0	0	1	0	0	2	0	1	2	0	5	2
ASW8bin1_34_9	0	2	0	0	0	0	0	1	0	0	0	0	0	0	0	0	0	0	0	0
ASW8bin1_35_11	0	0	0	0	0	0	0	0	0	0	0	0	0	0	0	0	0	0	2	0
ASW8bin1_36_1	0	0	1	0	0	0	0	1	0	0	0	0	0	0	0	0	0	2	3	0
ASW8bin1_36_10	0	1	6	0	0	0	0	0	0	0	0	0	0	0	0	0	0	0	0	3
ASW8bin1_36_11	0	0	0	0	0	0	0	0	0	0	0	0	0	0	0	0	0	0	0	1
ASW8bin1_36_13	0	2	1	0	0	0	0	0	0	0	0	0	0	0	0	0	0	0	0	1
ASW8bin1_36_2	0	0	0	3	0	3	0	2	0	0	0	0	0	0	0	0	0	2	0	0
ASW8bin1_36_3	0	0	0	0	0	0	0	0	0	0	0	0	0	0	0	0	0	0	0	1
ASW8bin1_36_4	0	0	5	0	0	0	0	5	0	0	4	0	0	0	0	4	0	5	0	5
ASW8bin1_36_5	7	6	21	0	8	0	0	6	0	0	18	4	0	0	0	13	0	6	7	11
ASW8bin1_36_6	4	2	12	0	1	0	0	3	0	3	4	0	0	0	0	9	0	4	1	15
ASW8bin1_36_7	7	11	7	0	1	0	1	11	3	0	8	0	0	5	1	17	0	13	0	18
ASW8bin1_36_8	5	5	3	0	1	0	1	5	0	13	0	0	0	0	1	3	0	7	1	0
ASW8bin1_36_9	5	5	2	0	0	0	0	2	0	0	0	0	0	0	0	0	0	2	0	4
ASW8bin1_37_6	249	248	85	50	319	47	128	214	79	66	210	61	75	44	112	204	42	223	331	86
ASW8bin1_3_2	0	0	0	4	0	4	2	0	0	0	0	0	0	0	0	0	0	0	0	0
ASW8bin1_42_4	4	9	1	3	3	1	1	5	0	0	2	0	0	0	1	3	0	4	3	6
ASW8bin1_44_2	0	0	0	0	0	0	0	1	0	0	2	0	6	0	0	2	0	1	0	0
ASW8bin1_46_4	0	2	0	0	0	0	0	0	0	0	0	0	0	0	0	0	0	0	3	0
ASW8bin1_49_3	0	0	0	0	0	0	0	1	0	0	0	0	0	0	0	0	0	1	0	0
ASW8bin1_53_1	9	10	0	90	11	106	105	5	22	107	35	46	17	10	54	56	11	22	34	2
ASW8bin1_53_3	0	0	0	0	1	0	0	2	6	0	0	0	6	0	0	0	0	2	1	1
ASW8bin1_53_6	3	2	1	0	0	2	1	2	0	0	3	0	0	0	0	7	0	0	2	6
ASW8bin1_54_4	3	3	0	0	0	0	0	0	0	0	2	0	0	0	0	1	0	0	0	0
ASW8bin1_54_5	0	0	0	0	0	0	0	0	0	0	3	0	0	0	0	1	0	0	0	0
ASW8bin1_5_11	0	0	0	0	0	0	0	0	0	0	0	0	0	3	0	0	3	0	0	0
ASW8bin1_61_1	2	2	69	21	9	20	3	0	7	0	29	0	7	11	2	34	26	0	6	70
ASW8bin1_61_3	1	1	0	0	0	0	1	0	0	0	3	0	0	0	1	1	0	0	0	0
ASW8bin1_61_4	12	10	7	0	0	2	1	5	2	4	9	4	2	4	0	11	4	5	0	8
ASW8bin1_61_5	4	2	3	0	2	0	0	6	0	0	2	0	0	0	0	2	0	8	3	2
ASW8bin1_61_6	6	6	3	0	0	0	0	3	0	0	0	0	0	0	0	2	0	3	0	0
ASW8bin1_62_3	0	0	0	0	0	0	2	0	0	0	0	0	0	0	2	0	0	0	0	0
ASW8bin1_64_5	0	0	1	0	0	0	0	0	0	0	1	0	0	0	0	0	0	0	0	2
ASW8bin1_66_2	19	19	24	6	25	2	4	29	1	0	6	0	1	1	4	6	0	29	23	29
ASW8bin1_66_3	0	0	0	0	0	0	0	4	0	0	0	0	0	0	0	0	0	4	0	0
ASW8bin1_68_2	0	0	2	0	0	0	0	0	0	0	0	0	0	0	0	0	0	0	0	2
ASW8bin1_68_3	0	0	0	1	0	1	1	0	5	0	0	0	0	0	0	5	0	0	0	0
ASW8bin1_68_4	0	0	0	0	0	0	1	0	0	0	0	0	0	0	0	0	0	0	0	0
ASW8bin1_6_14	2	0	0	0	0	0	0	0	0	0	0	0	0	0	0	0	0	0	0	0
ASW8bin1_6_19	0	0	0	0	1	0	0	0	0	0	0	0	0	0	0	0	0	0	1	0
ASW8bin1_6_23	2	2	12	4	0	4	0	9	0	0	3	0	0	0	0	3	0	9	0	12
ASW8bin1_71_1	0	4	3	3	4	4	6	3	0	0	5	0	0	0	5	6	0	5	0	6
ASW8bin1_71_2	4	4	6	1	0	3	3	2	0	0	0	0	0	0	3	0	0	2	0	4
ASW8bin1_71_4	28	23	56	10	23	10	13	28	15	4	39	5	19	11	12	28	13	26	31	48
ASW8bin1_71_5	0	0	0	0	2	0	0	3	0	1	1	0	0	0	0	5	0	2	0	1
ASW8bin1_72_1	40	19	30	74	3	72	29	2	46	21	180	19	40	21	32	170	15	2	3	34
ASW8bin1_72_3	0	0	4	0	4	0	0	1	0	0	6	0	0	0	0	5	0	1	5	6
ASW8bin1_73_1	0	0	2	0	0	0	0	0	0	0	0	0	0	0	0	0	0	0	0	0
ASW8bin1_74_1	0	0	0	0	0	0	0	0	2	0	0	0	0	0	0	0	0	0	0	0
ASW8bin1_75_2	0	0	1	7	1	4	0	2	0	0	0	0	0	0	3	0	0	2	1	1
ASW8bin1_76_4	1	2	3	2	8	2	13	5	11	11	21	11	11	0	7	20	5	4	8	5
ASW8bin1_77_3	0	0	0	0	0	0	0	1	2	0	0	0	2	0	0	0	0	0	0	1
ASW8bin1_78_1	13	11	0	26	15	15	49	6	17	31	28	36	4	5	56	28	5	1	22	3
ASW8bin1_78_2	17	21	8	59	14	70	89	13	0	34	24	38	5	12	107	33	11	8	14	4
ASW8bin1_78_3	1	4	0	30	3	24	22	0	4	4	8	7	0	1	21	15	0	0	5	0
ASW8bin1_78_4	1	2	0	1	0	5	15	0	0	0	8	5	0	4	12	8	4	0	0	0
ASW8bin1_80_1	0	0	0	2	0	2	1	0	0	0	0	0	0	0	1	0	0	0	0	0
ASW8bin1_80_2	0	0	0	0	0	0	0	0	0	0	0	0	0	0	0	0	0	0	5	0
ASW8bin1_82_1	17	8	26	26	37	22	26	25	8	32	51	29	7	21	16	27	14	28	20	15
ASW8bin1_82_2	3	3	0	4	0	2	1	9	6	2	3	5	0	6	5	1	0	4	4	2
ASW8bin1_83_3	0	3	0	4	1	4	0	1	0	0	0	0	0	0	0	1	0	1	0	0
ASW8bin1_83_4	0	0	0	0	1	0	0	1	0	0	3	0	0	0	0	3	0	1	0	0
ASW8bin1_85_2	0	0	0	0	0	0	1	0	0	0	0	0	0	0	1	0	0	0	0	0
ASW8bin1_85_3	6	0	6	5	0	3	2	0	19	0	22	0	9	1	5	8	1	0	0	1
ASW8bin1_86_1	20	32	38	42	65	38	55	37	29	48	46	62	31	25	60	54	20	34	65	49
ASW8bin1_86_2	0	0	0	0	0	0	0	0	0	0	0	0	0	0	0	5	0	0	0	0
ASW8bin1_86_4	0	2	0	0	1	0	3	8	0	5	3	0	0	0	0	3	0	0	1	0
ASW8bin1_89_2	0	1	0	0	0	0	0	0	0	0	2	0	0	0	0	4	0	0	0	0
ASW8bin1_8_1	6	0	0	0	0	0	1	0	0	0	5	0	0	0	0	0	0	1	0	0
DABY01000001.1_4	0	0	0	0	0	0	0	0	5	0	0	0	5	0	0	0	0	0	0	0
DABY01000002.1_2	2	0	0	0	0	0	0	0	0	0	0	0	0	0	0	0	0	0	0	0
DABY01000003.1_1	3	3	3	0	9	0	0	0	0	0	5	0	0	0	0	7	0	0	9	3
DABY01000003.1_2	0	0	0	0	0	0	0	1	0	0	0	0	0	0	0	0	0	1	0	0
DABY01000006.1_1	1	1	2	0	0	0	1	0	0	0	6	0	0	0	1	0	0	0	0	1
DABY01000006.1_11	5	9	1	0	0	0	2	4	0	0	9	0	0	0	2	6	0	10	3	1
DABY01000006.1_13	1	2	6	0	17	0	5	9	7	0	13	0	5	0	3	13	3	9	21	5
DABY01000006.1_14	1	0	1	0	0	0	0	2	0	0	0	0	3	0	0	0	0	2	0	1
DABY01000006.1_2	0	0	0	0	0	0	0	0	0	0	0	0	0	6	0	0	6	0	0	0
DABY01000006.1_26	0	0	1	0	0	0	0	0	0	0	3	0	0	2	0	3	2	0	0	1
DABY01000006.1_27	4	4	4	0	6	0	0	1	0	2	2	2	0	0	0	2	6	1	6	3
DABY01000006.1_28	9	14	5	0	3	0	1	6	4	8	19	8	4	18	1	32	26	6	4	5
DABY01000006.1_29	5	4	0	1	0	0	0	2	0	0	3	0	3	0	0	5	0	2	0	0
DABY01000006.1_3	1	0	0	0	0	0	0	0	0	0	0	0	0	0	0	0	0	0	0	0
DABY01000006.1_31	0	2	2	0	0	0	2	0	0	0	0	0	0	0	0	3	0	0	0	3
DABY01000006.1_32	2	7	2	0	2	0	0	8	0	0	11	0	0	0	0	15	0	5	1	5
DABY01000006.1_4	1	4	0	0	0	0	0	0	0	0	0	0	0	0	0	0	0	0	2	0
DABY01000006.1_5	2	2	3	0	4	0	1	1	0	0	0	0	0	0	1	0	0	1	4	3
DABY01000006.1_6	0	0	1	0	0	0	0	0	0	0	0	0	0	0	0	0	0	0	0	1
DABY01000006.1_8	0	0	2	1	0	1	0	0	2	0	9	0	2	0	0	9	0	0	0	2
DABY01000008.1_33	3027	3108	3888	512	2619	483	597	2110	1257	524	3573	532	1255	1345	624	3520	1352	2096	2631	3888
DABY01000009.1_4	0	0	0	0	0	0	0	1	0	0	0	0	0	0	0	0	0	1	0	0
DABY01000009.1_8	0	0	0	0	4	0	0	0	0	0	0	0	0	0	0	0	0	0	4	0
DABY01000009.1_9	1	0	0	0	0	0	0	0	0	0	0	0	0	0	0	0	0	0	0	0
DABY01000010.1_2	0	0	2	0	0	0	0	3	0	0	8	0	0	0	0	8	0	3	0	2
DABY01000010.1_3	0	0	2	0	6	0	1	2	5	0	5	0	5	0	1	5	0	2	6	2
DABY01000010.1_5	6	5	10	0	8	1	0	14	0	3	8	3	0	13	0	8	13	11	8	12
DABY01000010.1_6	1	2	5	0	3	0	0	6	0	0	2	0	0	0	0	2	0	5	3	5
DABY01000010.1_8	0	0	3	0	4	0	0	0	0	0	0	0	0	0	0	0	0	0	4	7
DABY01000011.1_28	0	0	4	0	2	0	2	2	0	0	0	0	0	0	0	0	0	2	0	2
DABY01000012.1_19	5	3	11	0	3	0	1	2	10	0	1	0	10	0	1	1	0	2	0	11
DABY01000014.1_42	1	1	1	0	9	0	0	1	0	0	1	0	0	0	0	1	0	1	9	1
DABY01000014.1_47	0	0	0	0	1	0	0	0	0	0	0	0	4	0	0	3	0	1	0	0
DABY01000014.1_48	0	0	1	0	0	0	2	2	1	0	31	8	0	0	2	11	0	2	0	0
DABY01000016.1_107	0	0	2	0	0	0	0	0	0	0	0	0	0	0	0	0	0	0	0	0
DABY01000018.1_22	0	0	0	0	1	0	0	0	0	0	0	0	0	0	0	0	0	0	0	0
DABY01000018.1_25	0	0	2	0	3	0	0	0	0	0	0	0	0	0	0	0	0	0	3	2
DABY01000018.1_26	0	0	0	0	0	0	0	0	9	0	0	0	9	0	0	0	0	0	0	0
NODE_13_length_16526_cov_12.020913_1	0	0	0	0	2	0	0	1	0	0	0	0	0	0	0	3	0	1	0	0
NODE_1_length_47305_cov_9.013827_30	50	57	48	2	42	9	25	49	17	9	41	0	12	22	11	26	18	39	40	46
NODE_20_length_12231_cov_8.046734_9	0	0	2	0	1	0	0	0	0	0	0	0	0	0	0	0	0	0	0	2
NODE_37_length_7746_cov_6.706481_8	0	0	2	0	0	0	0	0	0	0	0	0	0	0	0	0	0	0	0	0
NODE_3_length_37857_cov_10.344547_6	3	0	7	0	6	0	0	10	0	0	1	0	0	7	0	0	7	8	7	10
NODE_52_length_4846_cov_8.611449_3	0	0	8	0	2	0	0	0	0	0	0	0	0	0	0	0	0	0	2	0
NODE_62_length_3286_cov_7.536927_5	0	3	0	0	0	0	0	0	0	0	0	0	0	0	0	0	0	2	0	0
NODE_65_length_3150_cov_7.802799_1	0	0	1	0	0	0	0	0	0	0	0	0	0	0	0	0	0	0	0	0
NODE_6_length_26744_cov_8.154948_20	4	5	7	0	6	0	3	9	0	0	3	0	0	0	5	2	0	8	8	9
NODE_74_length_2400_cov_7.124408_3	0	0	0	0	0	0	0	1	0	0	0	0	0	0	0	0	0	1	0	0
NODE_7_length_25862_cov_9.519953_21	0	0	0	0	0	0	0	0	0	0	0	0	0	0	0	0	3	0	0	0
NODE_86_length_1753_cov_7.569212_1	2	2	0	0	0	0	0	2	0	0	0	0	0	3	0	0	3	2	0	0
NODE_91_length_1413_cov_7.791916_2	0	0	1	0	0	0	0	0	0	0	0	0	0	0	0	0	0	0	0	2
