# Supplementary material for: Heterotrophic Thaumarchaea with Small Genomes Are Widespread in the Dark Ocean
Source: mSystems. 2020 Jun 16;5(3):e00415-20. doi: 10.1128/mSystems.00415-20 (PMC7300363; doi:10.1128/mSystems.00415-20)
Supplement: DATA SET S2 [file mSystems.00415-20-sd002.xlsx]

## Sheet: Description
High Quality Genome Statistics	Statistics on the high quality genome set used in this study		Full genome set statistics	Statistics on the full genome set used in this study		Rinke_marker_set_results	Analysis of 23 complete genomes using 113 marker proteins in the Rinke marker set		ANI statistics original MAGs	Average nucleic acid identity of the HMT MAGs, including the two MAGs scaffolded together to form the ATL MAG
Column	Description		Column	Description		Column	Description		Abbreviations
Genome_accession	Nonredundant genome accession		Name	Genome name		Protein_Name	NCBI Protein ID		ANI	Average nucleic acid identity
Name	Genome Name		accession	nonredundant name or NCBI assembly accession		genome_accession	NCBI Genome accession		AF	Alignment fraction (fraction of genes aligned)
Strain	Genome strain		num_seqs	Number of sequences in genome fasta file		hit	Rinke marker set hit
num_seqs	Number of contigs/scaffolds in genome		sum_len	Sum length		hmm_score	HMMER3 score
Sequencing_status	Whether the genome is complete or not		min_len	Minimum length
sum_len	Sum length of nucleotides in the genome/assembly		avg_len	Mean length
min_len	Minimum contig length		max_len	Maximum length
avg_len	average contig length		Marker lineage	CheckM marker set used
max_len	max contig length		# genomes	Number of genomes in CheckM marker lineage
N50	N50 contig size		# markers	Number of CheckM marker genes used
Marker lineage	CheckM marker lineage		# marker sets	Number of Checkm marker gene sets used
# genomes	CheckM # of genomes in lineage		0	markers present 0 times
# markers	Checkm Markers		1	markers present 1 times
# marker sets	CheckM marker sets		2	markers present 2 times
0	markers present 0 times		3	markers present 3 times
1	markers present 1 times		4	markers present 4 times
2	markers present 2 times		5	markers present 5 times
3	markers present 3 times		Completeness	CheckmM completeness estimate
4	markers present 4 times		Contamination	CheckM contamination estimate
5	markers present 5 times		Strain heterogeneity	CheckM strain heterogeneity estimate
Completeness_CheckM	CheckmM completeness estimate
Contamination_CheckM	CheckM contamination estimate
Strain heterogeneity_CheckM	CheckM strain heterogeneity estimate
Rinke_markers_present	Rinke markers present (of 113)
Rinke_completeness	Rinke completeness estimate
Rinke_completeness_prop	Rinke completeness proportion
CheckM_contamination_proportion	CheckM contamination proportion
Checkm_Completeness_proportion	CheckM completeness proportion
estimated size_Rinke_set	Estimated full genome size using the Rinke marker set and CheckM contamination estimate
estimated_size_CheckM	Estimaated full genome size using the CheckM marker set and contamination estimate

## Sheet: high_quality_genomes_statistics
Genome_accession	Name	Strain	num_seqs	Sequencing_status	sum_len	min_len	avg_len	max_len	N50	Marker lineage	# genomes	# markers	# marker sets	0	1	2	3	4	5	Completeness_CheckM	Contamination_CheckM	Strain heterogeneity_CheckM	Rinke_markers_present	Rinke_completeness	Rinke_completeness_prop	CheckM_contamination_proportion	Checkm_Completeness_proportion	estimated size_Rinke_set	estimated_size_CheckM
GCA_000270325.1_ASM27032v1	Candidatus Caldiarchaeum subterraneum		1	Complete	1680938	1680938	1680938	1680938	1680938	k__Archaea (UID2)	207	145	103	2	143	0	0	0	0	98.06	0	0	107	94.6903	0.946903	0	0.9806	1680938	1680938
GCA_002156965.1_ASM215696v1	Candidatus Nitrosomarinus catalina	strain=SPOT01	1	Complete	1360076	1360076	1360076	1360076	1360076	k__Archaea (UID2)	207	145	103	0	145	0	0	0	0	100	0	0	112	99.115	0.99115	0	1	1360076	1360076
GCA_002787055.1_ASM278705v1	Candidatus Nitrosotenuis aquarius	strain=AQ6F	1	Complete	1697207	1697207	1697207	1697207	1697207	k__Archaea (UID2)	207	145	103	1	142	2	0	0	0	99.68	1.94	0	112	99.115	0.99115	0.0194	0.9968	1697207	1697207
GCA_000018465.1_ASM1846v1	Nitrosopumilus maritimus SCM1	strain=SCM1	1	Complete	1645259	1645259	1645259	1645259	1645259	k__Archaea (UID2)	207	145	103	0	144	1	0	0	0	100	0.97	0	113	100	1	0.0097	1	1645259	1645259
GCA_000220175.2_ASM22017v1	Nitrosarchaeum koreense MY1	strain=MY1	1	Complete	1607695	1607695	1607695	1607695	1607695	k__Archaea (UID2)	207	145	103	0	145	0	0	0	0	100	0	0	113	100	1	0	1	1607695	1607695
GCA_000698785.1_ASM69878v1	Nitrososphaera viennensis EN76	strain=EN76	1	Complete	2527938	2527938	2527938	2527938	2527938	k__Archaea (UID2)	207	145	103	0	144	1	0	0	0	100	0.97	0	113	100	1	0.0097	1	2527938	2527938
GCA_000875775.1_ASM87577v1	Candidatus Nitrosopumilus piranensis	strain=D3C	1	Complete	1713078	1713078	1713078	1713078	1713078	k__Archaea (UID2)	207	145	103	0	144	1	0	0	0	100	0.97	0	113	100	1	0.0097	1	1713078	1713078
GCA_000955905.3_ASM95590v3	Candidatus Nitrosotenuis cloacae	strain=SAT1	1	Complete	1620156	1620156	1620156	1620156	1620156	k__Archaea (UID2)	207	145	103	0	143	2	0	0	0	100	1.94	0	113	100	1	0.0194	1	1620156	1620156
GCA_000956175.1_ASM95617v1	Candidatus Nitrosopumilus adriaticus	strain=NF5	1	Complete	1803090	1803090	1803090	1803090	1803090	k__Archaea (UID2)	207	145	103	0	145	0	0	0	0	100	0	0	113	100	1	0	1	1803090	1803090
GCA_006740685.1_ASM674068v1	Candidatus Nitrosopumilus sp. SW	strain=SW	1	Complete	1499620	1499620	1499620	1499620	1499620	k__Archaea (UID2)	207	145	103	0	144	1	0	0	0	100	0.97	0	113	100	1	0.0097	1	1499620	1499620
GCA_000200715.1_ASM20071v1	Cenarchaeum symbiosum A		1	Complete	2045086	2045086	2045086	2045086	2045086	k__Archaea (UID2)	207	145	103	2	143	0	0	0	0	99.03	0	0	112	99.115	0.99115	0	0.9903	2045086	2045086
GCA_000802205.2_ASM80220v2	Candidatus Nitrosocosmicus oleophilus	strain=MY3	1	Complete	3430706	3430706	3430706	3430706	3430706	k__Archaea (UID2)	207	145	103	2	142	1	0	0	0	98.06	0.97	0	111	98.2301	0.982301	0.0097	0.9806	3430706	3430706
GCA_900177045.1_Candidatus_Nitrosotalea_koreensis_CS_whole_genome	Candidatus Nitrosotalea okcheonensis	NCS1	1	Complete	1972585	1972585	1972585	1972585	1972585	k__Archaea (UID2)	207	145	103	1	144	0	0	0	0	99.51	0	0	113	100	1	0	0.9951	1972585	1972585
GCA_002906215.1_ASM290621v1	Candidatus Nitrosocaldus islandicus	3F	1	Complete	1617394	1617394	1617394	1617394	1617394	k__Archaea (UID2)	207	145	103	1	144	0	0	0	0	99.03	0	0	113	100	1	0	0.9903	1617394	1617394
GCA_900248165.1_Nitrosocaldus_cavascurensis_SCU2_chromosome	Candidatus Nitrosocaldus cavascurensis	strain=SCU2	1	Complete	1577284	1577284	1577284	1577284	1577284	k__Archaea (UID2)	207	145	103	1	144	0	0	0	0	99.03	0	0	113	100	1	0	0.9903	1577284	1577284
GCA_900696045.1_Nitrosocosmicus_franklandus_C13	Candidatus Nitrosocosmicus franklandus	NFRAN1	1	Complete	2836447	2836447	2836447	2836447	2836447	k__Archaea (UID2)	207	145	103	2	141	2	0	0	0	98.06	1.94	0	112	99.115	0.99115	0.0194	0.9806	2836447	2836447
GCA_900065925.1_NDEV.embl.gz	Candidatus Nitrosotalea devanaterra		1	Complete	1805304	1805304	1805304	1805304	1805304	k__Archaea (UID2)	207	145	103	2	143	0	0	0	0	98.54	0	0	113	100	1	0	0.9854	1805304	1805304
GCA_000204585.1_ASM20458v1	Candidatus Nitrosarchaeum limnium SFB1	strain=SFB1	1	Complete	1772718	1772718	1772718	1772718	1772718	k__Archaea (UID2)	207	145	103	3	142	0	0	0	0	98.06	0	0	113	100	1	0	0.9806	1772718	1772718
GCA_000299395.1_ASM29939v1	Candidatus Nitrosopumilus sediminis	strain=AR2	1	Complete	1690905	1690905	1690905	1690905	1690905	k__Archaea (UID2)	207	145	103	3	142	0	0	0	0	97.09	0	0	112	99.115	0.99115	0	0.9709	1690905	1690905
GCA_000299365.1_ASM29936v1	Candidatus Nitrosopumilus koreensis AR1	strain=AR1	1	Complete	1639964	1639964	1639964	1639964	1639964	k__Archaea (UID2)	207	145	103	6	139	0	0	0	0	94.66	0	0	112	99.115	0.99115	0	0.9466	1639964	1639964
3770_S23_AABW_high.29	HMT_AABW		36	Draft	814820	5277	22633.9	78759	27500	k__Archaea (UID2)	207	145	103	21	123	1	0	0	0	88.83	0.97	0	87	76.9912	0.769912	0.0097	0.8883	1.04806e+06	908383
basal_thaum.ATL	HMT_ATL		18	Draft	837806	8678	46544.8	112189	67473	k__Archaea (UID2)	207	145	103	3	139	3	0	0	0	98.06	1.46	66.67	101	89.3805	0.893805	0.0146	0.9806	923662	841907
PacMag	HMT_PAC		98	Draft	812057	1039	8286.3	47305	14435	k__Archaea (UID2)	207	145	103	5	139	1	0	0	0	96.12	0.97	0	100	88.4956	0.884956	0.0097	0.9612	908723	836642
thaumarchaeota_bin_fn1	Thaumarchaeota_bin_fn1		90	Draft	1716974	2564	19077.5	108222	33134	k__Archaea (UID2)	207	145	103	4	138	3	0	0	0	97.25	2.91	0	103	91.1504	0.911504	0.0291	0.9725	1.82886e+06	1.71415e+06
750m_S07_AAIW_high.7	HMT_AAIW		60	Draft	697485	5120	11624.8	27960	14491	k__Archaea (UID2)	207	145	103	30	114	1	0	0	0	78.16	0.97	0	82	72.5664	0.725664	0.0097	0.7816	951845	883725
GCA_003164815.1_20120700_S1D	Thaumarchaeota archaeon	bog_1369	115	Draft	2842388	2568	24716.4	132590	45416	k__Archaea (UID2)	207	145	103	1	142	2	0	0	0	99.03	1.94	50	106	93.8053	0.938053	0.0194	0.9903	2.97131e+06	2.81455e+06
ASW8_bin1	ASW8_bin1		91	Draft	996535	2055	10950.9	43500	16957	k__Archaea (UID2)	207	145	103	3	138	4	0	0	0	97.09	2.91	0	104	92.0354	0.920354	0.0291	0.9709	1.05126e+06	996535
Ga0180307	Aigarchaeota JZ bin_10		79	Draft	1088694	2639	13780.9	46892	18761	k__Archaea (UID2)	207	145	103	3	142	0	0	0	0	97.09	0	0	105	92.9204	0.929204	0	0.9709	1.17164e+06	1.12132e+06
Ga0180309	Aigarchaeota JZ bin_28		17	Draft	1440436	1920	84731.5	322960	161320	k__Archaea (UID2)	207	145	103	4	141	0	0	0	0	97.57	0	0	106	93.8053	0.938053	0	0.9757	1.53556e+06	1.47631e+06
Ga0181444	Thaumarchaeota DRTY-7 bin_36		167	Draft	1241443	2562	7433.8	56945	10470	k__Archaea (UID2)	207	145	103	7	137	1	0	0	0	93.69	0.97	0	102	90.2655	0.902655	0.0097	0.9369	1.36198e+06	1.3122e+06
Ga0180324	Aigarchaeota GMQ bin_10		10	Draft	1230238	5817	123024	306074	239895	k__Archaea (UID2)	207	145	103	2	143	0	0	0	0	98.06	0	0	107	94.6903	0.946903	0	0.9806	1.29922e+06	1.25458e+06
Ga0180308	Aigarchaeota JZ bin_15		25	Draft	1473345	2787	58933.8	239746	82890	k__Archaea (UID2)	207	145	103	1	144	0	0	0	0	99.03	0	0	109	96.4602	0.964602	0	0.9903	1.52741e+06	1.48778e+06
GCA_003331425.1_ASM333142v1	Nitrosopumilus sp.	MED-G94	16	Draft	1235315	10718	77207.2	290261	102005	k__Archaea (UID2)	207	145	103	0	145	0	0	0	0	100	0	0	111	98.2301	0.982301	0	1	1.25757e+06	1235315
GCA_002737455.1_ASM273745v1	Thaumarchaeota archaeon	Baikal-G2	20	Draft	1139986	4970	56999.3	214392	112971	k__Archaea (UID2)	207	145	103	1	144	0	0	0	0	99.03	0	0	110	97.3451	0.973451	0	0.9903	1.17108e+06	1.15115e+06
GCA_003056285.1_ASM305628v1	Aigarchaeota archaeon NZ13_MG1	NZ13_MG1	39	Draft	1536389	3328	39394.6	161417	55247	k__Archaea (UID2)	207	145	103	1	143	1	0	0	0	99.03	0.49	0	110	97.3451	0.973451	0.0049	0.9903	1.57056e+06	1.54384e+06
2263082000	Thaumarhaeota DS1		38	Draft	1485980	9059	39104.7	153490	59663	k__Archaea (UID2)	207	145	103	13	130	2	0	0	0	89.16	0.97	100	99	87.6106	0.876106	0.0097	0.8916	1.67967e+06	1.65048e+06
2505m_S07_NADW_high.18	HMT_NADW		34	Draft	670792	5303	19729.2	58703	24276	k__Archaea (UID2)	207	145	103	32	113	0	0	0	0	76.62	0	0	85	75.2212	0.752212	0	0.7662	891759	875479
GCA_001541925.1_ASM154192v1	Nitrosopumilus sp. Nsub	strain=Nsub	26	Draft	1383621	3774	53216.2	200414	91269	k__Archaea (UID2)	207	145	103	0	145	0	0	0	0	100	0	0	112	99.115	0.99115	0	1	1.39597e+06	1383621
GCA_002011075.1_ASM201107v1	Candidatus Geothermarchaeota archaeon	JdFR-13	4	Draft	1671866	11502	417966	687688	488929	k__Archaea (UID2)	207	145	103	7	137	1	0	0	0	93.2	0.97	0	105	92.9204	0.929204	0.0097	0.932	1.78179e+06	1.77645e+06
GCA_000723185.1_APF_1883_PRJEB4650	Thaumarchaeota archaeon N4	strain=N4	14	Draft	1636125	610	116866	485325	441459	k__Archaea (UID2)	207	145	103	0	144	1	0	0	0	100	0.97	0	113	100	1	0.0097	1	1.62025e+06	1.62025e+06
GCA_001543015.1_ASM154301v1	Nitrosopumilus sp. LS_AOA	LS_AOA	67	Draft	1925182	2574	28734.1	218566	41513	k__Archaea (UID2)	207	145	103	0	145	0	0	0	0	100	0	0	113	100	1	0	1	1925182	1925182
GCA_003175215.1_ASM317521v1	Candidatus Nitrosopumilus sp. NM25	strain=NM25	14	Draft	1757809	820	125558	317662	287590	k__Archaea (UID2)	207	145	103	0	145	0	0	0	0	100	0	0	113	100	1	0	1	1757809	1757809
GCA_005877385.1_ASM587738v1	Thaumarchaeota archaeon	TA_12	88	Draft	2174266	949	24707.6	258394	66005	k__Archaea (UID2)	207	145	103	0	143	2	0	0	0	100	1.94	0	113	100	1	0.0194	1	2.13209e+06	2.13209e+06
GCA_000685395.1_NKMY2	Candidatus Nitrosotenuis chungbukensis	strain=MY2	24	Draft	1762971	2146	73457.1	204441	145899	k__Archaea (UID2)	207	145	103	1	143	1	0	0	0	99.03	0.97	0	112	99.115	0.99115	0.0097	0.9903	1.76146e+06	1762971
Ga0180310	Aigarchaeota JZ bin_40		25	Draft	1471612	2332	58864.5	317315	136575	k__Archaea (UID2)	207	145	103	2	143	0	0	0	0	98.06	0	0	111	98.2301	0.982301	0	0.9806	1.49813e+06	1.50073e+06
Ga0177927	Aigarchaeota JZ bin_19		54	Draft	1654959	2612	30647.4	148247	59043	k__Archaea (UID2)	207	145	103	3	142	0	0	0	0	97.09	0	0	110	97.3451	0.973451	0	0.9709	1.70009e+06	1.70456e+06
GCA_001627235.1_ASM162723v1	Nitrosopelagicus sp. REDSEA-S31_B2	REDSEA-S31_B2	86	Draft	1009131	2516	11734.1	59797	17107	k__Archaea (UID2)	207	145	103	9	134	2	0	0	0	92.64	1.05	100	105	92.9204	0.929204	0.0105	0.9264	1.07461e+06	1.07787e+06
GCA_003045125.1_CN25urea_metaspades	Candidatus Nitrosopelagicus brevis	strain=U25	3	Draft	1245544	25518	415181	698954	698954	k__Archaea (UID2)	207	145	103	1	144	0	0	0	0	99.51	0	0	113	100	1	0	0.9951	1245544	1.25168e+06
GCA_900143675.1_Candidatus_Nitrosotalea_sinensis_Nd2_whole_genome	Candidatus Nitrosotalea sinensis	NSIN	10	Draft	1598048	302	159805	717560	284249	k__Archaea (UID2)	207	145	103	1	143	1	0	0	0	99.51	0.97	0	113	100	1	0.0097	0.9951	1.58255e+06	1.59034e+06
GCA_007280335.1_ASM728033v1	Nitrosopumilales archaeon	PowLak16_MAG10	84	Draft	1296374	5000	15433	58981	20964	k__Archaea (UID2)	207	145	103	7	138	0	0	0	0	94.17	0	0	107	94.6903	0.946903	0	0.9417	1.36907e+06	1.37663e+06
GCA_002506665.1_ASM250666v1	Nitrosopumilus sp. UBA526	UBA526	89	Draft	1389729	2519	15614.9	111965	25082	k__Archaea (UID2)	207	145	103	11	134	0	0	0	0	92.23	0	0	105	92.9204	0.929204	0	0.9223	1.49561e+06	1.50681e+06
GCA_003724325.1_ASM372432v1	Nitrosopumilus sp. D6	D6	106	Draft	1171110	2082	11048.2	40077	20317	k__Archaea (UID2)	207	145	103	9	136	0	0	0	0	92.23	0	0	105	92.9204	0.929204	0	0.9223	1.26034e+06	1.26977e+06
GCA_005877205.1_ASM587720v1	Thaumarchaeota archaeon	TA_9	98	Draft	1562348	201	15942.3	101168	33414	k__Archaea (UID2)	207	145	103	4	141	0	0	0	0	97.5	0	0	111	98.2301	0.982301	0	0.975	1.5905e+06	1.60241e+06
GCA_001443365.1_ASM144336v1	Thaumarchaeota archaeon CSP1-1	CSP1-1	10	Draft	1358434	16727	135843	249686	222484	k__Archaea (UID2)	207	145	103	1	144	0	0	0	0	99.03	0	0	113	100	1	0	0.9903	1358434	1.37174e+06
GCA_007826885.1_ASM782688v1	Candidatus Nitrosocosmicus arcticus	strain=Kfb	22	Draft	2644860	5281	120221	381705	174566	k__Archaea (UID2)	207	145	103	2	141	2	0	0	0	98.06	1.94	0	112	99.115	0.99115	0.0194	0.9806	2.61671e+06	2644860
GCA_003569705.1_ASM356970v1	Nitrosarchaeum sp.	BD3	10	Draft	1462514	15478	146251	259406	250506	k__Archaea (UID2)	207	145	103	2	140	3	0	0	0	98.54	1.94	66.67	113	100	1	0.0194	0.9854	1.43414e+06	1.45539e+06
GCA_005798405.1_ASM579840v1	Nitrosopumilaceae archaeon	F1-80-MAGs016	66	Draft	1247066	2572	18894.9	198543	30333	k__Archaea (UID2)	207	145	103	8	137	0	0	0	0	93.2	0	0	107	94.6903	0.946903	0	0.932	1.31699e+06	1.33805e+06
GCA_005877475.1_ASM587747v1	Thaumarchaeota archaeon	TA_1	132	Draft	1486137	224	11258.6	65699	28441	k__Archaea (UID2)	207	145	103	5	140	0	0	0	0	96.69	0	0	111	98.2301	0.982301	0	0.9669	1.51291e+06	1.53701e+06
GCA_900167955.1_ASM90016795v1	Candidatus Nitrosotalea bavarica	SBT1	19	Draft	1553159	1703	81745.2	424330	164480	k__Archaea (UID2)	207	145	103	3	140	2	0	0	0	97.57	1.94	50	112	99.115	0.99115	0.0194	0.9757	1.53663e+06	1.56096e+06
GCA_002508395.1_ASM250839v1	Nitrosopumilus sp. UBA241	UBA241	115	Draft	1266226	2506	11010.7	68062	15194	k__Archaea (UID2)	207	145	103	8	137	0	0	0	0	95.15	0	0	110	97.3451	0.973451	0	0.9515	1.30076e+06	1.33077e+06
GCA_007571135.1_ASM757113v1	Nitrosopumilus sp.	PNGco_C_binVS21	175	Draft	1468040	2529	8388.8	40540	10195	k__Archaea (UID2)	207	145	103	12	132	1	0	0	0	91.35	0.97	0	106	93.8053	0.938053	0.0097	0.9135	1.54981e+06	1.59146e+06
GCA_002495315.1_ASM249531v1	Thaumarchaeota archaeon UBA141	UBA141	97	Draft	1688885	2621	17411.2	116690	27059	k__Archaea (UID2)	207	145	103	10	135	0	0	0	0	91.91	0	0	107	94.6903	0.946903	0	0.9191	1.78359e+06	1.83754e+06
GCA_005877305.1_ASM587730v1	Thaumarchaeota archaeon	TA_20	112	Draft	1329581	284	11871.3	56293	17173	k__Archaea (UID2)	207	145	103	9	134	2	0	0	0	92.64	1.94	0	108	95.5752	0.955752	0.0194	0.9264	1.36415e+06	1.40737e+06
GCA_001510275.1_ASM151027v1	Thaumarchaeota archaeon casp-thauma3	casp-thauma3	31	Draft	1221161	11452	39392.3	100507	48651	k__Archaea (UID2)	207	145	103	8	137	0	0	0	0	94.17	0	0	110	97.3451	0.973451	0	0.9417	1.25447e+06	1.29676e+06
GCA_005877425.1_ASM587742v1	Thaumarchaeota archaeon	TA_3	248	Draft	1876844	213	7567.9	51764	12048	k__Archaea (UID2)	207	145	103	7	138	0	0	0	0	95.15	0	0	112	99.115	0.99115	0	0.9515	1.8936e+06	1.97251e+06

## Sheet: full_genome_set_statistics
Name	accession	num_seqs	sum_len	min_len	avg_len	max_len	Marker lineage	# genomes	# markers	# marker sets	0	1	2	3	4	5	Completeness	Contamination	Strain heterogeneity
Thaumarchaeota strain DS1	2263082000	38	1485980	9059	39104.7	153490	k__Archaea (UID2)	207	145	103	13	130	2	0	0	0	89.16	0.97	100
Beowolf_Thaumarchaeon	2502957026	76	1532059	3302	20158.7	229185	k__Archaea (UID2)	207	145	103	88	57	0	0	0	0	38.31	0	0
Beowolf_Thaumarchaeon	2519899514	110	1202119	4351	10928.4	51712	k__Archaea (UID2)	207	145	103	31	113	1	0	0	0	83.98	0.97	0
HMT_NADW_ATL	2505m_S07_NADW_high.18	34	670792	5303	19729.2	58703	k__Archaea (UID2)	207	145	103	32	113	0	0	0	0	76.62	0	0
HMT_AABW_ATL	3770_S23_AABW_high.29	36	814820	5277	22633.9	78759	k__Archaea (UID2)	207	145	103	21	123	1	0	0	0	88.83	0.97	0
HMT_AAIW_ATL	750m_S07_AAIW_high.7	60	697485	5120	11624.8	27960	k__Archaea (UID2)	207	145	103	30	114	1	0	0	0	78.16	0.97	0
HMT_ATL	basal_thaum.ATL	18	837806	8678	46544.8	112189	k__Archaea (UID2)	207	145	103	3	139	3	0	0	0	98.06	1.46	66.67
Aigarchaeota JZ bin_19	Ga0177927	54	1654959	2612	30647.4	148247	k__Archaea (UID2)	207	145	103	3	142	0	0	0	0	97.09	0	0
Aigarchaeota JZ bin_10	Ga0180307	79	1088694	2639	13780.9	46892	k__Archaea (UID2)	207	145	103	3	142	0	0	0	0	97.09	0	0
Aigarchaeota JZ bin_15	Ga0180308	25	1473345	2787	58933.8	239746	k__Archaea (UID2)	207	145	103	1	144	0	0	0	0	99.03	0	0
Aigarchaeota JZ bin_28	Ga0180309	17	1440436	1920	84731.5	322960	k__Archaea (UID2)	207	145	103	4	141	0	0	0	0	97.57	0	0
Aigarchaeota JZ bin_40	Ga0180310	25	1471612	2332	58864.5	317315	k__Archaea (UID2)	207	145	103	2	143	0	0	0	0	98.06	0	0
Aigarchaeota GMQ bin_10	Ga0180324	10	1230238	5817	123024	306074	k__Archaea (UID2)	207	145	103	2	143	0	0	0	0	98.06	0	0
Thaumarchaeota DRTY-7 bin_36	Ga0181444	167	1241443	2562	7433.8	56945	k__Archaea (UID2)	207	145	103	7	137	1	0	0	0	93.69	0.97	0
Nitrosopumilus maritimus SCM1	GCA_000018465.1_ASM1846v1	1	1645259	1645259	1645259	1645259	k__Archaea (UID2)	207	145	103	0	144	1	0	0	0	100	0.97	0
Cenarchaeum symbiosum A	GCA_000200715.1_ASM20071v1	1	2045086	2045086	2045086	2045086	k__Archaea (UID2)	207	145	103	2	143	0	0	0	0	99.03	0	0
Candidatus Nitrosarchaeum limnium SFB1	GCA_000204585.1_ASM20458v1	1	1772718	1772718	1772718	1772718	k__Archaea (UID2)	207	145	103	3	142	0	0	0	0	98.06	0	0
Nitrosarchaeum koreense MY1	GCA_000220175.2_ASM22017v1	1	1607695	1607695	1607695	1607695	k__Archaea (UID2)	207	145	103	0	145	0	0	0	0	100	0	0
Candidatus Nitrosopumilus salaria BD31	GCA_000242875.3_ASM24287v3	171	1572957	501	9198.6	158716	k__Archaea (UID2)	207	145	103	13	130	2	0	0	0	92.39	1.94	0
Candidatus Caldiarchaeum subterraneum	GCA_000270325.1_ASM27032v1	1	1680938	1680938	1680938	1680938	k__Archaea (UID2)	207	145	103	2	143	0	0	0	0	98.06	0	0
Nitrosopumilus koreensis AR1	GCA_000299365.1_ASM29936v1	1	1639964	1639964	1639964	1639964	k__Archaea (UID2)	207	145	103	6	139	0	0	0	0	94.66	0	0
Candidatus Nitrosopumilus sediminis AR2	GCA_000299395.1_ASM29939v1	1	1690905	1690905	1690905	1690905	k__Archaea (UID2)	207	145	103	3	142	0	0	0	0	97.09	0	0
Candidatus Nitrososphaera gargensis Ga9.2 enrichment culture Ga9.2	GCA_000303155.1_ASM30315v1	1	2833868	2833868	2833868	2833868	k__Archaea (UID2)	207	145	103	0	142	3	0	0	0	100	2.91	0
Nitrosopumilus sp. SJ	GCA_000328945.1_NSJ	15	1650825	6506	110055	348922	k__Archaea (UID2)	207	145	103	4	141	0	0	0	0	96.12	0	0
Thaumarchaeota archaeon SCGC AAA007-O23	GCA_000402075.1_ASM40207v1	32	1104438	2000	34513.7	217386	k__Archaea (UID2)	207	145	103	4	137	4	0	0	0	97.33	2.09	100
Aigarchaeota archaeon SCGC AAA471-E14	GCA_000402965.1_ASM40296v1	58	703726	1110	12133.2	51570	k__Archaea (UID2)	207	145	103	64	78	3	0	0	0	59.87	1.94	66.67
Aigarchaeota archaeon JGI 0000106-J15	GCA_000405685.1_ASM40568v1	34	1085321	3032	31921.2	103790	k__Archaea (UID2)	207	145	103	64	80	1	0	0	0	56.55	0.49	100
Aigarchaeota archaeon SCGC AAA471-F17	GCA_000405905.1_ASM40590v1	43	741841	2032	17252.1	109193	k__Archaea (UID2)	207	145	103	61	84	0	0	0	0	57.79	0	0
Thaumarchaeota archaeon SCGC AAA282-K18	GCA_000484975.1_ASM48497v1	40	1043508	2489	26087.7	94765	k__Archaea (UID2)	207	145	103	26	119	0	0	0	0	77.99	0	0
Thaumarchaeota archaeon JGI OTU-1	GCA_000494145.1_Aigarchaeota_archaeon_OTU_1	128	1180338	2007	9221.4	62478	k__Archaea (UID2)	207	145	103	30	110	5	0	0	0	82.65	4.37	100
Thaumarchaeota archaeon JGI OTU-3	GCA_000494185.1_Aigarchaeota_archaeon_OTU_3	51	688171	2112	13493.5	51570	k__Archaea (UID2)	207	145	103	64	78	3	0	0	0	59.87	1.94	66.67
Candidatus Nitrosotenuis chungbukensis MY2	GCA_000685395.1_NKMY2	24	1762971	2146	73457.1	204441	k__Archaea (UID2)	207	145	103	1	143	1	0	0	0	99.03	0.97	0
Nitrososphaera viennensis EN76	GCA_000698785.1_ASM69878v1	1	2527938	2527938	2527938	2527938	k__Archaea (UID2)	207	145	103	0	144	1	0	0	0	100	0.97	0
Marine Group I thaumarchaeote SCGC AAA799-N04	GCA_000722915.1_ASM72291v1	119	1296717	307	10896.8	111482	k__Archaea (UID2)	207	145	103	30	114	1	0	0	0	84.47	0.24	0
Thaumarchaeota archaeon N4	GCA_000723185.1_APF_1883_PRJEB4650	14	1636125	610	116866	485325	k__Archaea (UID2)	207	145	103	0	144	1	0	0	0	100	0.97	0
Marine Group I thaumarchaeote SCGC AAA799-E16	GCA_000724145.1_ASM72414v1	167	1415322	209	8475	106373	k__Archaea (UID2)	207	145	103	17	124	4	0	0	0	85.11	2.59	75
Candidatus Nitrososphaera evergladensis SR1	GCA_000730285.1_ASM73028v1	1	2954373	2954373	2954373	2954373	k__Archaea (UID2)	207	145	103	0	142	3	0	0	0	100	2.91	0
Marine Group I thaumarchaeote SCGC AAA799-P11	GCA_000746685.1_ASM74668v1	111	1081049	210	9739.2	120076	k__Archaea (UID2)	207	145	103	68	76	0	1	0	0	58.25	1.94	100
Marine Group I thaumarchaeote SCGC AAA799-O18	GCA_000746705.1_ASM74670v1	50	522768	1020	10455.4	76241	k__Archaea (UID2)	207	145	103	59	86	0	0	0	0	54.47	0	0
Marine Group I thaumarchaeote SCGC AAA799-D11	GCA_000746765.1_ASM74676v1	77	1360636	317	17670.6	183871	k__Archaea (UID2)	207	145	103	24	120	1	0	0	0	86.89	0.97	0
Marine Group I thaumarchaeote SCGC AAA799-B03	GCA_000746785.1_ASM74678v1	101	1003945	301	9940	74738	k__Archaea (UID2)	207	145	103	41	103	1	0	0	0	62.62	0.49	100
Candidatus Nitrosocosmicus oleophilus MY3	GCA_000802205.2_ASM80220v2	1	3430706	3430706	3430706	3430706	k__Archaea (UID2)	207	145	103	2	142	1	0	0	0	98.06	0.97	0
Candidatus Nitrosopelagicus brevis CN25	GCA_000812185.1_ASM81218v1	1	1232128	1232128	1232128	1232128	k__Archaea (UID2)	207	145	103	1	144	0	0	0	0	99.51	0	0
Nitrosopumilus piranensis D3C	GCA_000875775.1_ASM87577v1	1	1713078	1713078	1713078	1713078	k__Archaea (UID2)	207	145	103	0	144	1	0	0	0	100	0.97	0
Candidatus Nitrosotenuis cloacae SAT1	GCA_000955905.3_ASM95590v3	1	1620156	1620156	1620156	1620156	k__Archaea (UID2)	207	145	103	0	143	2	0	0	0	100	1.94	0
Nitrosopumilus adriaticus NF5	GCA_000956175.1_ASM95617v1	1	1803090	1803090	1803090	1803090	k__Archaea (UID2)	207	145	103	0	145	0	0	0	0	100	0	0
Nitrosopumilus sp. BACL13 MAG-121220-bin23	GCA_001437625.1_ASM143762v1	183	1270387	1023	6942	67392	k__Archaea (UID2)	207	145	103	1	143	1	0	0	0	99.51	0.97	100
Nitrosopumilus sp. BACL13 MAG-120910-bin56	GCA_001438895.1_ASM143889v1	345	740497	1002	2146.4	12425	k__Archaea (UID2)	207	145	103	42	103	0	0	0	0	66.42	0	0
Thaumarchaeota archaeon CSP1-1	GCA_001443365.1_ASM144336v1	10	1358434	16727	135843	249686	k__Archaea (UID2)	207	145	103	1	144	0	0	0	0	99.03	0	0
Thaumarchaeota archaeon casp-thauma1	GCA_001510225.1_ASM151022v1	29	1040997	10062	35896.4	106696	k__Archaea (UID2)	207	145	103	13	132	0	0	0	0	90.29	0	0
Thaumarchaeota archaeon casp-thauma3	GCA_001510275.1_ASM151027v1	31	1221161	11452	39392.3	100507	k__Archaea (UID2)	207	145	103	8	137	0	0	0	0	94.17	0	0
Thaumarchaeota archaeon casp-thauma4	GCA_001510295.1_ASM151029v1	25	661324	10990	26453	58316	k__Archaea (UID2)	207	145	103	36	109	0	0	0	0	69.58	0	0
Nitrosopumilus sp. Nsub	GCA_001541925.1_ASM154192v1	26	1383621	3774	53216.2	200414	k__Archaea (UID2)	207	145	103	0	145	0	0	0	0	100	0	0
Nitrosopumilus sp. LS_AOA	GCA_001543015.1_ASM154301v1	67	1925182	2574	28734.1	218566	k__Archaea (UID2)	207	145	103	0	145	0	0	0	0	100	0	0
Nitrosopelagicus sp. REDSEA-S43_B1	GCA_001627015.1_ASM162701v1	115	980468	2509	8525.8	37032	k__Archaea (UID2)	207	145	103	17	121	7	0	0	0	84.95	4.53	85.71
Nitrosopelagicus sp. REDSEA-S27_B13N2	GCA_001627055.1_ASM162705v1	273	1507816	1760	5523.1	53904	k__Archaea (UID2)	207	145	103	42	99	2	2	0	0	69.84	4.85	12.5
Nitrosopelagicus sp. REDSEA-S25_B3	GCA_001627075.1_ASM162707v1	116	892063	2533	7690.2	44117	k__Archaea (UID2)	207	145	103	48	95	2	0	0	0	74.76	1.94	0
Nitrosopelagicus sp. REDSEA-S37_B6	GCA_001627095.1_ASM162709v1	104	870512	2507	8370.3	38260	k__Archaea (UID2)	207	145	103	23	119	3	0	0	0	89.81	1.94	100
Nitrosopelagicus sp. REDSEA-S32_B2	GCA_001627165.1_ASM162716v1	55	449408	2509	8171.1	28868	k__Archaea (UID2)	207	145	103	74	69	2	0	0	0	53.4	1.94	100
Nitrosopelagicus sp. REDSEA-S31_B2	GCA_001627235.1_ASM162723v1	86	1009131	2516	11734.1	59797	k__Archaea (UID2)	207	145	103	9	134	2	0	0	0	92.64	1.05	100
Candidatus Nitrosopumilus sp. DDS1	GCA_001674955.1_ASM167495v1	5	1753952	127465	350790	952230	k__Archaea (UID2)	207	145	103	11	134	0	0	0	0	92.07	0	0
Thaumarchaeota archaeon RBG_16_49_8	GCA_001830115.1_ASM183011v1	124	1388926	4824	11201	53879	k__Archaea (UID2)	207	145	103	44	101	0	0	0	0	71.25	0	0
Candidatus Nitrosocosmicus exaquare G61	GCA_001870125.1_ASM187012v1	1	2989777	2989777	2989777	2989777	k__Archaea (UID2)	207	145	103	1	141	3	0	0	0	99.03	2.91	0
Thaumarchaeota archaeon BIN5	GCA_001914355.1_ASM191435v1	600	1278195	1000	2130.3	11701	k__Archaea (UID2)	207	145	103	50	92	3	0	0	0	60.44	2.27	0
Thaumarchaeota archaeon 13_1_40CM_38_12	GCA_001917505.1_ASM191750v1	71	1208569	6876	17022.1	52030	k__Archaea (UID2)	207	145	103	20	124	1	0	0	0	85.11	0.97	0
Thaumarchaeota archaeon 13_1_40CM_4_48_7	GCA_001917965.1_ASM191796v1	70	1171444	7602	16734.9	56865	k__Archaea (UID2)	207	145	103	48	97	0	0	0	0	61.08	0	0
Thaumarchaeota archaeon 13_1_40CM_4_38_7	GCA_001917995.1_ASM191799v1	76	1380582	7308	18165.6	46474	k__Archaea (UID2)	207	145	103	27	118	0	0	0	0	80.91	0	0
Thaumarchaeota archaeon 13_1_40CM_3_38_6	GCA_001918475.1_ASM191847v1	86	1451029	7487	16872.4	54564	k__Archaea (UID2)	207	145	103	24	115	6	0	0	0	83.17	4.85	50
Thaumarchaeota archaeon 13_1_40CM_2_39_7	GCA_001918945.1_ASM191894v1	202	935896	316	4633.1	65035	k__Archaea (UID2)	207	145	103	48	93	4	0	0	0	61.81	2.91	50
Thaumarchaeota archaeon 13_1_40CM_2_39_13_1	GCA_001918995.1_ASM191899v1	79	548217	823	6939.5	36808	k__Archaea (UID2)	207	145	103	67	78	0	0	0	0	53.88	0	0
Thaumarchaeota archaeon 13_1_20CM_2_39_20	GCA_001920395.1_ASM192039v1	61	1055503	310	17303.3	63005	k__Archaea (UID2)	207	145	103	52	93	0	0	0	0	60.29	0	0
Candidatus Geothermarchaeota archaeon JdFR-13	GCA_002011075.1_ASM201107v1	4	1671866	11502	417966	687688	k__Archaea (UID2)	207	145	103	7	137	1	0	0	0	93.2	0.97	0
Candidatus Nitrosomarinus catalina SPOT01	GCA_002156965.1_ASM215696v1	1	1360076	1360076	1360076	1360076	k__Archaea (UID2)	207	145	103	0	145	0	0	0	0	100	0	0
Thaumarchaeota archaeon ex4484_121	GCA_002255105.1_ASM225510v1	72	871166	5017	12099.5	45545	k__Archaea (UID2)	207	145	103	57	87	1	0	0	0	57.28	0.49	0
Thaumarchaeota archaeon NORP47	GCA_002317795.1_ASM231779v1	37	1906738	6090	51533.5	252867	k__Archaea (UID2)	207	145	103	7	137	1	0	0	0	93.85	0.97	100
Nitrososphaerales archaeon UBA213	GCA_002494485.1_ASM249448v1	150	1235054	2507	8233.7	60505	k__Archaea (UID2)	207	145	103	23	121	1	0	0	0	86.83	0.97	100
Thaumarchaeota archaeon UBA57	GCA_002494565.1_ASM249456v1	18	613362	2601	34075.7	120562	k__Archaea (UID2)	207	145	103	55	90	0	0	0	0	62.86	0	0
Nitrososphaera sp. UBA210	GCA_002494895.1_ASM249489v1	125	1592896	2520	12743.2	77480	k__Archaea (UID2)	207	145	103	52	92	1	0	0	0	69.72	0.97	0
Nitrosopumilus sp. UBA527	GCA_002494985.1_ASM249498v1	78	1100973	2553	14115	112099	k__Archaea (UID2)	207	145	103	31	114	0	0	0	0	79.21	0	0
Nitrososphaera sp. UBA239	GCA_002495135.1_ASM249513v1	114	1180920	2542	10358.9	56463	k__Archaea (UID2)	207	145	103	36	109	0	0	0	0	70.48	0	0
Thaumarchaeota archaeon UBA183	GCA_002495205.1_ASM249520v1	65	808330	2546	12435.8	52695	k__Archaea (UID2)	207	145	103	46	96	3	0	0	0	66.23	2.91	0
Thaumarchaeota archaeon UBA141	GCA_002495315.1_ASM249531v1	97	1688885	2621	17411.2	116690	k__Archaea (UID2)	207	145	103	10	135	0	0	0	0	91.91	0	0
Nitrososphaera sp. UBA216	GCA_002495575.1_ASM249557v1	105	1244484	2565	11852.2	49543	k__Archaea (UID2)	207	145	103	36	109	0	0	0	0	72.98	0	0
Thaumarchaeota archaeon UBA223	GCA_002495905.1_ASM249590v1	35	852867	2600	24367.6	155160	k__Archaea (UID2)	207	145	103	20	125	0	0	0	0	87.08	0	0
Nitrososphaeraceae archaeon UBA347	GCA_002495965.1_ASM249596v1	57	832637	2845	14607.7	72008	k__Archaea (UID2)	207	145	103	40	104	1	0	0	0	68.77	0.97	0
Nitrososphaeraceae archaeon UBA536	GCA_002496625.1_ASM249662v1	61	940486	2564	15417.8	62150	k__Archaea (UID2)	207	145	103	34	109	2	0	0	0	72.65	1.94	0
Nitrosopumilales archaeon UBA459	GCA_002498045.1_ASM249804v1	124	920680	2541	7424.8	35721	k__Archaea (UID2)	207	145	103	36	109	0	0	0	0	72.82	0	0
Nitrosopumilales archaeon UBA219	GCA_002498105.1_ASM249810v1	120	985626	2505	8213.5	38545	k__Archaea (UID2)	207	145	103	33	112	0	0	0	0	77.83	0	0
Nitrososphaeraceae archaeon UBA466	GCA_002498345.1_ASM249834v1	350	3144961	2526	8985.6	67555	k__Archaea (UID2)	207	145	103	55	87	3	0	0	0	69.9	2.91	0
Thaumarchaeota archaeon UBA164	GCA_002499005.1_ASM249900v1	10	1187522	2718	118752	288047	k__Archaea (UID2)	207	145	103	20	124	1	0	0	0	84.14	0.97	0
Nitrosopumilales archaeon UBA218	GCA_002499525.1_ASM249952v1	104	1011469	2570	9725.7	54931	k__Archaea (UID2)	207	145	103	27	118	0	0	0	0	81.91	0	0
Nitrososphaera sp. UBA217	GCA_002501845.1_ASM250184v1	98	1135163	2519	11583.3	52561	k__Archaea (UID2)	207	145	103	37	108	0	0	0	0	76.49	0	0
Nitrososphaeraceae archaeon UBA348	GCA_002501855.1_ASM250185v1	375	3081384	2507	8217	47253	k__Archaea (UID2)	207	145	103	46	96	3	0	0	0	79.29	2.91	0
Nitrososphaeraceae archaeon UBA273	GCA_002501935.1_ASM250193v1	342	3047974	2502	8912.2	61585	k__Archaea (UID2)	207	145	103	59	83	3	0	0	0	69.74	2.91	0
Nitrososphaeraceae archaeon UBA272	GCA_002504425.1_ASM250442v1	282	2954226	2506	10476	84581	k__Archaea (UID2)	207	145	103	69	74	2	0	0	0	61	1.94	0
Thaumarchaeota archaeon UBA539	GCA_002505305.1_ASM250530v1	58	766188	2694	13210.1	66816	k__Archaea (UID2)	207	145	103	34	109	2	0	0	0	75.24	0.97	0
Thaumarchaeota archaeon UBA160	GCA_002506605.1_ASM250660v1	72	854732	2635	11871.3	35553	k__Archaea (UID2)	207	145	103	48	96	1	0	0	0	69.74	0.97	0
Nitrosopumilus sp. UBA526	GCA_002506665.1_ASM250666v1	89	1389729	2519	15614.9	111965	k__Archaea (UID2)	207	145	103	11	134	0	0	0	0	92.23	0	0
Thaumarchaeota archaeon UBA201	GCA_002508305.1_ASM250830v1	49	832406	2996	16987.9	70698	k__Archaea (UID2)	207	145	103	25	120	0	0	0	0	82.45	0	0
Nitrosopumilus sp. UBA241	GCA_002508395.1_ASM250839v1	115	1266226	2506	11010.7	68062	k__Archaea (UID2)	207	145	103	8	137	0	0	0	0	95.15	0	0
Nitrososphaera sp. UBA240	GCA_002508435.1_ASM250843v1	135	1025812	2615	7598.6	50517	k__Archaea (UID2)	207	145	103	41	104	0	0	0	0	70.23	0	0
Thaumarchaeota archaeon ARS1020	GCA_002690335.1_ASM269033v1	81	995367	6037	12288.5	45012	k__Archaea (UID2)	207	145	103	62	78	5	0	0	0	55.1	2.59	0
Nitrosopumilus sp. MED740	GCA_002690535.1_ASM269053v1	39	945636	7801	24247.1	49336	k__Archaea (UID2)	207	145	103	27	116	2	0	0	0	78.96	1.94	0
Thaumarchaeota archaeon EAC691	GCA_002693165.1_ASM269316v1	49	921724	7022	18810.7	70855	k__Archaea (UID2)	207	145	103	40	99	6	0	0	0	73.3	4.37	0
Thaumarchaeota archaeon NAT229	GCA_002698885.1_ASM269888v1	39	746133	8693	19131.6	92174	k__Archaea (UID2)	207	145	103	44	87	14	0	0	0	68.93	3.66	0
Thaumarchaeota archaeon SP139	GCA_002709285.1_ASM270928v1	22	625023	14050	28410.1	50836	k__Archaea (UID2)	207	145	103	48	97	0	0	0	0	65.22	0	0
Thaumarchaeota archaeon SAT71	GCA_002710505.1_ASM271050v1	36	624436	11562	17345.4	35882	k__Archaea (UID2)	207	145	103	66	77	2	0	0	0	57.28	1.94	0
Thaumarchaeota archaeon SAT139	GCA_002713205.1_ASM271320v1	21	919096	14033	43766.5	151362	k__Archaea (UID2)	207	145	103	24	119	2	0	0	0	81.07	1.94	0
Thaumarchaeota archaeon SAT137	GCA_002713325.1_ASM271332v1	53	1459682	11522	27541.2	256765	k__Archaea (UID2)	207	145	103	17	126	2	0	0	0	86.33	1.94	0
Thaumarchaeota archaeon SP3992	GCA_002717165.1_ASM271716v1	26	699700	16429	26911.5	67416	k__Archaea (UID2)	207	145	103	26	113	6	0	0	0	81.07	4.37	66.67
Candidatus Nitrosopelagicus sp. RS351	GCA_002724795.1_ASM272479v1	67	545893	5039	8147.7	27619	k__Archaea (UID2)	207	145	103	56	88	1	0	0	0	61.45	0.97	100
Thaumarchaeota archaeon NP142	GCA_002730325.1_ASM273032v1	39	1131154	7486	29003.9	82948	k__Archaea (UID2)	207	145	103	15	127	3	0	0	0	88.83	2.43	100
Nitrosopumilales archaeon NP145	GCA_002731165.1_ASM273116v1	53	604421	7049	11404.2	30051	k__Archaea (UID2)	207	145	103	72	72	1	0	0	0	50.32	0.97	0
Nitrosarchaeum sp.	GCA_002737445.1_ASM273744v1	13	1193764	5291	91828	361196	k__Archaea (UID2)	207	145	103	1	142	2	0	0	0	99.03	1.94	0
Thaumarchaeota archaeon	GCA_002737455.1_ASM273745v1	20	1139986	4970	56999.3	214392	k__Archaea (UID2)	207	145	103	1	144	0	0	0	0	99.03	0	0
Nitrosopumilales archaeon CG11_big_fil_rev_8_21_14_0_20_33_24	GCA_002762965.1_ASM276296v1	555	1202503	1000	2166.7	15181	k__Archaea (UID2)	207	145	103	56	89	0	0	0	0	61.1	0	0
Nitrosopumilales archaeon CG15_BIG_FIL_POST_REV_8_21_14_020_37_12	GCA_002781805.1_ASM278180v1	110	1019752	3742	9270.5	26811	k__Archaea (UID2)	207	145	103	55	89	1	0	0	0	62.81	0.97	0
Nitrosopumilales archaeon CG15_BIG_FIL_POST_REV_8_21_14_020_33_23	GCA_002783425.1_ASM278342v1	577	1091294	1000	1891.3	9534	k__Archaea (UID2)	207	145	103	53	90	2	0	0	0	66.77	1.94	50
Nitrosopumilales archaeon CG_4_10_14_0_8_um_filter_34_8	GCA_002784675.1_ASM278467v1	348	1645552	1003	4728.6	46835	k__Archaea (UID2)	207	145	103	21	122	2	0	0	0	84.63	0.56	0
Candidatus Nitrosotenuis aquarius AQ6F	GCA_002787055.1_ASM278705v1	1	1697207	1697207	1697207	1697207	k__Archaea (UID2)	207	145	103	1	142	2	0	0	0	99.68	1.94	0
Nitrosopumilales archaeon CG_4_9_14_0_2_um_filter_34_16	GCA_002788515.1_ASM278851v1	140	1374487	2587	9817.8	51889	k__Archaea (UID2)	207	145	103	30	111	4	0	0	0	80.1	3.4	25
Nitrosopumilales archaeon CG_4_9_14_0_8_um_filter_34_10	GCA_002789395.1_ASM278939v1	316	1636597	1000	5179.1	41848	k__Archaea (UID2)	207	145	103	9	134	2	0	0	0	93.95	1.94	0
Candidatus Nitrosocaldus islandicus 3F	GCA_002906215.1_ASM290621v1	1	1617394	1617394	1617394	1617394	k__Archaea (UID2)	207	145	103	1	144	0	0	0	0	99.03	0	0
Candidatus Nitrosopelagicus brevis U25	GCA_003045125.1_CN25urea_metaspades	3	1245544	25518	415181	698954	k__Archaea (UID2)	207	145	103	1	144	0	0	0	0	99.51	0	0
Aigarchaeota archaeon NZ13_MG1	GCA_003056285.1_ASM305628v1	39	1536389	3328	39394.6	161417	k__Archaea (UID2)	207	145	103	1	143	1	0	0	0	99.03	0.49	0
Thaumarchaeota archaeon palsa_1368	GCA_003135575.1_20111000_P3M	117	2343364	2651	20028.8	188099	k__Archaea (UID2)	207	145	103	9	133	3	0	0	0	92.89	2.91	0
Thaumarchaeota archaeon bog_1367	GCA_003139715.1_20110800_S3D	179	2332089	2503	13028.4	118729	k__Archaea (UID2)	207	145	103	7	135	3	0	0	0	94.66	2.91	0
Thaumarchaeota archaeon bog_1369	GCA_003164815.1_20120700_S1D	115	2842388	2568	24716.4	132590	k__Archaea (UID2)	207	145	103	1	142	2	0	0	0	99.03	1.94	50
Candidatus Nitrosopumilus sp. NM25 NM25	GCA_003175215.1_ASM317521v1	14	1757809	820	125558	317662	k__Archaea (UID2)	207	145	103	0	145	0	0	0	0	100	0	0
Thaumarchaeota archaeon RRmetagenome_bin19	GCA_003176995.1_ASM317699v1	278	3969448	1513	14278.6	110406	k__Archaea (UID2)	207	145	103	2	139	4	0	0	0	98.06	3.88	0
Nitrosopumilus sp. MED-G94	GCA_003331425.1_ASM333142v1	16	1235315	10718	77207.2	290261	k__Archaea (UID2)	207	145	103	0	145	0	0	0	0	100	0	0
Nitrosarchaeum sp. BD3	GCA_003569705.1_ASM356970v1	10	1462514	15478	146251	259406	k__Archaea (UID2)	207	145	103	2	140	3	0	0	0	98.54	1.94	66.67
Thaumarchaeota archaeon B99_G9	GCA_003660635.1_ASM366063v1	245	1226034	2538	5004.2	19197	k__Archaea (UID2)	207	145	103	29	110	6	0	0	0	77.02	2.17	0
Thaumarchaeota archaeon B77_G16	GCA_003660665.1_ASM366066v1	293	1197666	2503	4087.6	15770	k__Archaea (UID2)	207	145	103	63	78	4	0	0	0	56.42	2.91	75
Thaumarchaeota archaeon B6_G16	GCA_003660685.1_ASM366068v1	189	752598	2533	3982	11967	k__Archaea (UID2)	207	145	103	63	80	2	0	0	0	56.05	1.29	100
Thaumarchaeota archaeon B47_G17	GCA_003660725.1_ASM366072v1	193	789519	2503	4090.8	11105	k__Archaea (UID2)	207	145	103	67	78	0	0	0	0	53.27	0	0
Thaumarchaeota archaeon B25_G17	GCA_003660785.1_ASM366078v1	155	664088	2500	4284.4	18130	k__Archaea (UID2)	207	145	103	63	82	0	0	0	0	51.96	0	0
Thaumarchaeota archaeon B106_G9	GCA_003660805.1_ASM366080v1	218	842471	2505	3864.5	15929	k__Archaea (UID2)	207	145	103	56	82	7	0	0	0	56.97	3.88	0
Candidatus Geothermarchaeota archaeon B21_G17	GCA_003661505.1_ASM366150v1	202	1027455	2504	5086.4	24757	k__Archaea (UID2)	207	145	103	28	116	1	0	0	0	81.98	0.97	0
Candidatus Geothermarchaeota archaeon B109_G9	GCA_003661525.1_ASM366152v1	155	803797	2536	5185.8	35340	k__Archaea (UID2)	207	145	103	61	84	0	0	0	0	51.78	0	0
Thaumarchaeota archaeon J079	GCA_003695185.1_ASM369518v1	434	1111745	1001	2561.6	12335	k__Archaea (UID2)	207	145	103	26	114	5	0	0	0	84.43	2.5	60
Candidatus Nitrosomarinus sp. GoM_MAG2	GCA_003702465.1_ASM370246v1	111	1127829	2083	10160.6	54501	k__Archaea (UID2)	207	145	103	8	137	0	0	0	0	93.2	0	0
Candidatus Nitrosopelagicus sp. GoM_MAG1	GCA_003702485.1_ASM370248v1	218	924268	2008	4239.8	16087	k__Archaea (UID2)	207	145	103	34	108	2	1	0	0	75.9	3.88	40
Nitrosopumilus sp. GoM_MAG4	GCA_003702495.1_ASM370249v1	93	1266765	2014	13621.1	101600	k__Archaea (UID2)	207	145	103	7	136	2	0	0	0	95	1.94	50
Nitrosopumilus sp. GoM_MAG5	GCA_003702525.1_ASM370252v1	64	1279624	2231	19994.1	120092	k__Archaea (UID2)	207	145	103	9	133	3	0	0	0	92.72	2.91	66.67
Nitrosopumilus sp. GoM_MAG6	GCA_003702545.1_ASM370254v1	79	1224048	2204	15494.3	58201	k__Archaea (UID2)	207	145	103	11	133	1	0	0	0	91.26	0.97	0
Thaumarchaeota archaeon S15	GCA_003724175.1_ASM372417v1	267	1226121	2000	4592.2	24707	k__Archaea (UID2)	207	145	103	47	98	0	0	0	0	61.17	0	0
Thaumarchaeota archaeon S14	GCA_003724215.1_ASM372421v1	163	1181612	2504	7249.2	34763	k__Archaea (UID2)	207	145	103	27	118	0	0	0	0	77.99	0	0
Nitrosopumilus sp. H8	GCA_003724235.1_ASM372423v1	93	1185071	2201	12742.7	61989	k__Archaea (UID2)	207	145	103	16	129	0	0	0	0	89.16	0	0
Nitrosopumilus sp. B06	GCA_003724255.1_ASM372425v1	77	1306149	2657	16963	67635	k__Archaea (UID2)	207	145	103	9	135	1	0	0	0	91.75	0.97	0
Thaumarchaeota archaeon S13	GCA_003724275.1_ASM372427v1	181	1370066	2279	7569.4	33116	k__Archaea (UID2)	207	145	103	16	129	0	0	0	0	86.41	0	0
Nitrosopumilus sp. H13	GCA_003724285.1_ASM372428v1	92	1176375	2806	12786.7	47710	k__Archaea (UID2)	207	145	103	12	132	1	0	0	0	89.81	0.07	0
Nitrosopumilus sp. D6	GCA_003724325.1_ASM372432v1	106	1171110	2082	11048.2	40077	k__Archaea (UID2)	207	145	103	9	136	0	0	0	0	92.23	0	0
Candidatus Nitrosotenuis sp. GW928_bin.18	GCA_004322445.1_ASM432244v1	445	1526377	904	3430.1	31611	k__Archaea (UID2)	207	145	103	34	104	7	0	0	0	74.6	3.21	57.14
Candidatus Nitrosotenuis sp. GW928_bin.17	GCA_004322465.1_ASM432246v1	126	1681024	1556	13341.5	71974	k__Archaea (UID2)	207	145	103	11	131	3	0	0	0	91.76	2.91	33.33
Nitrosopumilaceae archaeon F1-120-MAGs239	GCA_005776525.1_ASM577652v1	135	1212714	2628	8983.1	66327	k__Archaea (UID2)	207	145	103	16	129	0	0	0	0	89.48	0	0
Nitrosopumilaceae archaeon F1-120-MAGs240	GCA_005778305.1_ASM577830v1	72	1256845	2588	17456.2	90047	k__Archaea (UID2)	207	145	103	1	143	1	0	0	0	99.03	0.97	0
Nitrosopumilaceae archaeon F1-20-MAGs116	GCA_005787845.1_ASM578784v1	57	1038079	2508	18211.9	52160	k__Archaea (UID2)	207	145	103	20	123	2	0	0	0	83.01	0.81	100
Nitrosopumilaceae archaeon F1-140-MAGs130	GCA_005790655.1_ASM579065v1	100	1435948	2555	14359.5	60215	k__Archaea (UID2)	207	145	103	2	139	4	0	0	0	98.06	3.88	50
Nitrosopumilaceae archaeon F1-140-MAGs129	GCA_005790695.1_ASM579069v1	135	1120348	2558	8298.9	56081	k__Archaea (UID2)	207	145	103	13	130	2	0	0	0	89.32	0.81	100
Nitrosopumilaceae archaeon F1-80-MAGs017	GCA_005798385.1_ASM579838v1	107	1185556	2513	11080	35722	k__Archaea (UID2)	207	145	103	8	137	0	0	0	0	95.39	0	0
Nitrosopumilaceae archaeon F1-80-MAGs016	GCA_005798405.1_ASM579840v1	66	1247066	2572	18894.9	198543	k__Archaea (UID2)	207	145	103	8	137	0	0	0	0	93.2	0	0
Nitrosopumilaceae archaeon F1-60-MAGs143	GCA_005798995.1_ASM579899v1	31	581484	2874	18757.5	154675	k__Archaea (UID2)	207	145	103	45	100	0	0	0	0	65.53	0	0
Nitrosopumilaceae archaeon F1-60-MAGs142	GCA_005799035.1_ASM579903v1	128	1118748	2518	8740.2	115785	k__Archaea (UID2)	207	145	103	20	123	2	0	0	0	85.44	1.94	0
Thaumarchaeota archaeon TA_21	GCA_005877075.1_ASM587707v1	123	1966839	233	15990.6	105961	k__Archaea (UID2)	207	145	103	2	140	3	0	0	0	98.06	2.27	33.33
Thaumarchaeota archaeon TA_23	GCA_005877085.1_ASM587708v1	234	1041438	305	4450.6	46537	k__Archaea (UID2)	207	145	103	45	91	9	0	0	0	69.19	4.26	88.89
Thaumarchaeota archaeon TA_19	GCA_005877095.1_ASM587709v1	201	1398609	1474	6958.3	26568	k__Archaea (UID2)	207	145	103	38	104	3	0	0	0	79.51	2.91	33.33
Thaumarchaeota archaeon TA_18	GCA_005877115.1_ASM587711v1	135	1443047	204	10689.2	39209	k__Archaea (UID2)	207	145	103	9	131	4	1	0	0	92.72	3.06	85.71
Thaumarchaeota archaeon TA_11	GCA_005877175.1_ASM587717v1	198	1152757	823	5822	34082	k__Archaea (UID2)	207	145	103	50	95	0	0	0	0	68.75	0	0
Thaumarchaeota archaeon TA_10	GCA_005877195.1_ASM587719v1	324	1821803	205	5622.8	49281	k__Archaea (UID2)	207	145	103	13	130	2	0	0	0	88.83	1.46	100
Thaumarchaeota archaeon TA_9	GCA_005877205.1_ASM587720v1	98	1562348	201	15942.3	101168	k__Archaea (UID2)	207	145	103	4	141	0	0	0	0	97.5	0	0
Thaumarchaeota archaeon TA_8	GCA_005877225.1_ASM587722v1	256	2001116	223	7816.9	43799	k__Archaea (UID2)	207	145	103	12	130	3	0	0	0	89.97	2.91	33.33
Thaumarchaeota archaeon TA_7	GCA_005877275.1_ASM587727v1	159	1079976	200	6792.3	26630	k__Archaea (UID2)	207	145	103	40	104	1	0	0	0	70.06	0.97	0
Thaumarchaeota archaeon TA_5	GCA_005877295.1_ASM587729v1	114	1412901	281	12393.9	60466	k__Archaea (UID2)	207	145	103	11	134	0	0	0	0	92.72	0	0
Thaumarchaeota archaeon TA_20	GCA_005877305.1_ASM587730v1	112	1329581	284	11871.3	56293	k__Archaea (UID2)	207	145	103	9	134	2	0	0	0	92.64	1.94	0
Thaumarchaeota archaeon TA_16	GCA_005877315.1_ASM587731v1	161	1196492	2081	7431.6	31390	k__Archaea (UID2)	207	145	103	34	110	1	0	0	0	75.42	0.97	100
Thaumarchaeota archaeon TA_15	GCA_005877345.1_ASM587734v1	274	2202089	215	8036.8	41235	k__Archaea (UID2)	207	145	103	27	115	3	0	0	0	83.5	2.91	33.33
Thaumarchaeota archaeon TA_13	GCA_005877365.1_ASM587736v1	357	1792239	206	5020.3	29175	k__Archaea (UID2)	207	145	103	34	108	3	0	0	0	75.49	1.62	33.33
Thaumarchaeota archaeon TA_12	GCA_005877385.1_ASM587738v1	88	2174266	949	24707.6	258394	k__Archaea (UID2)	207	145	103	0	143	2	0	0	0	100	1.94	0
Thaumarchaeota archaeon TA_6	GCA_005877395.1_ASM587739v1	309	1559476	202	5046.8	33916	k__Archaea (UID2)	207	145	103	28	114	3	0	0	0	78.65	2.43	100
Thaumarchaeota archaeon TA_3	GCA_005877425.1_ASM587742v1	248	1876844	213	7567.9	51764	k__Archaea (UID2)	207	145	103	7	138	0	0	0	0	95.15	0	0
Thaumarchaeota archaeon TA_2	GCA_005877455.1_ASM587745v1	325	1738209	289	5348.3	27198	k__Archaea (UID2)	207	145	103	37	106	2	0	0	0	75.2	1.94	0
Thaumarchaeota archaeon TA_1	GCA_005877475.1_ASM587747v1	132	1486137	224	11258.6	65699	k__Archaea (UID2)	207	145	103	5	140	0	0	0	0	96.69	0	0
Thaumarchaeota archaeon TA_4	GCA_005877765.1_ASM587776v1	349	2162733	200	6196.9	34328	k__Archaea (UID2)	207	145	103	23	116	6	0	0	0	82.45	4.53	33.33
Thaumarchaeota archaeon TA_17	GCA_005887815.1_ASM588781v1	369	1881284	225	5098.3	29175	k__Archaea (UID2)	207	145	103	56	83	4	2	0	0	64.2	4.69	40
Candidatus Nitrosopumilus sp. SW	GCA_006740685.1_ASM674068v1	1	1499620	1499620	1499620	1499620	k__Archaea (UID2)	207	145	103	0	144	1	0	0	0	100	0.97	0
Nitrosopumilaceae archaeon PowLak16_MAG35	GCA_007279895.1_ASM727989v1	78	590897	5026	7575.6	22634	k__Archaea (UID2)	207	145	103	63	80	2	0	0	0	54.08	1.94	0
Nitrosopumilales archaeon PowLak16_MAG10	GCA_007280335.1_ASM728033v1	84	1296374	5000	15433	58981	k__Archaea (UID2)	207	145	103	7	138	0	0	0	0	94.17	0	0
Nitrosopumilales archaeon PowLak16_MAG28	GCA_007280465.1_ASM728046v1	66	916573	5052	13887.5	67010	k__Archaea (UID2)	207	145	103	43	100	2	0	0	0	63.27	1.94	50
Cenarchaeum sp. PNGst_S_binVS4	GCA_007570915.1_ASM757091v1	217	1316178	2502	6065.3	27106	k__Archaea (UID2)	207	145	103	33	112	0	0	0	0	75.26	0	0
Nitrosopumilus sp. PNGco_S_binVS9	GCA_007571005.1_ASM757100v1	199	1094361	2507	5499.3	15857	k__Archaea (UID2)	207	145	103	36	108	1	0	0	0	68.61	0.97	0
Nitrosopumilus sp. PNGco_C_binVS21	GCA_007571135.1_ASM757113v1	175	1468040	2529	8388.8	40540	k__Archaea (UID2)	207	145	103	12	132	1	0	0	0	91.35	0.97	0
Nitrosopumilaceae archaeon PNGco_C_binSS26	GCA_007571225.1_ASM757122v1	214	1288408	2508	6020.6	25096	k__Archaea (UID2)	207	145	103	29	115	1	0	0	0	77.02	0.07	100
Candidatus Nitrosocosmicus arcticus Kfb	GCA_007826885.1_ASM782688v1	22	2644860	5281	120221	381705	k__Archaea (UID2)	207	145	103	2	141	2	0	0	0	98.06	1.94	0
Candidatus Nitrosotalea devanaterra	GCA_900065925.1_NDEV.embl.gz	1	1805304	1805304	1805304	1805304	k__Archaea (UID2)	207	145	103	2	143	0	0	0	0	98.54	0	0
Candidatus Nitrosotalea sinensis NSIN	GCA_900143675.1_Candidatus_Nitrosotalea_sinensis_Nd2_whole_genome	10	1598048	302	159805	717560	k__Archaea (UID2)	207	145	103	1	143	1	0	0	0	99.51	0.97	0
Candidatus Nitrosotalea bavarica SBT1	GCA_900167955.1_ASM90016795v1	19	1553159	1703	81745.2	424330	k__Archaea (UID2)	207	145	103	3	140	2	0	0	0	97.57	1.94	50
Candidatus Nitrosotalea okcheonensis NCS1	GCA_900177045.1_Candidatus_Nitrosotalea_koreensis_CS_whole_genome	1	1972585	1972585	1972585	1972585	k__Archaea (UID2)	207	145	103	1	144	0	0	0	0	99.51	0	0
Candidatus Nitrosocaldus cavascurensis SCU2	GCA_900248165.1_Nitrosocaldus_cavascurensis_SCU2_chromosome	1	1577284	1577284	1577284	1577284	k__Archaea (UID2)	207	145	103	1	144	0	0	0	0	99.03	0	0
Nitrosopumilaceae archaeon IBTHAUMO2	GCA_900620265.1_Nitrosopumilaceae_archaeon_O2_Ibasta	113	1996680	2009	17669.7	135585	k__Archaea (UID2)	207	145	103	2	142	1	0	0	0	99.03	0.97	100
Candidatus Nitrosocosmicus franklandus NFRAN1	GCA_900696045.1_Nitrosocosmicus_franklandus_C13	1	2836447	2836447	2836447	2836447	k__Archaea (UID2)	207	145	103	2	141	2	0	0	0	98.06	1.94	0
NA	ASW8_bin1	91	996535	2055	10950.9	43500	k__Archaea (UID2)	207	145	103	3	138	4	0	0	0	97.09	2.91	0
HMT_PAC	PacMag	98	812057	1039	8286.3	47305	k__Archaea (UID2)	207	145	103	5	139	1	0	0	0	96.12	0.97	0
Thaumarchaeota bin fn1	thaumarchaeota_bin_fn1	90	1716974	2564	19077.5	108222	k__Archaea (UID2)	207	145	103	4	138	3	0	0	0	97.25	2.91	0

## Sheet: Rinke_marker_set_results
Protein_Name	genome_accession	hit	hmm_score
CP024808.1_1095	GCA_002787055.1_ASM278705v1	YjeF_N	159.1
CP024808.1_721	GCA_002787055.1_ASM278705v1	XPG_I	87.8
CP024808.1_1580	GCA_002787055.1_ASM278705v1	V_ATPase_I	87.8
CP024808.1_133	GCA_002787055.1_ASM278705v1	UPF0004	61.3
CP024808.1_1104	GCA_002787055.1_ASM278705v1	tRNA-synt_1c	261.1
CP024808.1_1480	GCA_002787055.1_ASM278705v1	tRNA_NucTransf2	124.1
CP024808.1_1038	GCA_002787055.1_ASM278705v1	tRNA_deacylase	198.3
CP024808.1_24	GCA_002787055.1_ASM278705v1	TP6A_N	55.4
CP024808.1_23	GCA_002787055.1_ASM278705v1	Topo-VIb_trans	190
CP024808.1_402	GCA_002787055.1_ASM278705v1	TIM	31.7
CP024808.1_801	GCA_002787055.1_ASM278705v1	SUI1	58.7
CP024808.1_886	GCA_002787055.1_ASM278705v1	SRP_SPB	92.9
CP024808.1_906	GCA_002787055.1_ASM278705v1	SRP19	47
CP024808.1_1040	GCA_002787055.1_ASM278705v1	Spt5-NGN	64.7
CP024808.1_158	GCA_002787055.1_ASM278705v1	Spt4	46.3
CP024808.1_159	GCA_002787055.1_ASM278705v1	SHS2_Rpb7-N	61.3
CP024808.1_1023	GCA_002787055.1_ASM278705v1	SecY	209.4
CP024808.1_797	GCA_002787055.1_ASM278705v1	Sec61_beta	51.6
CP024808.1_998	GCA_002787055.1_ASM278705v1	SBDS	77.9
CP024808.1_429	GCA_002787055.1_ASM278705v1	RNA_pol_Rpb6	40.1
CP024808.1_1068	GCA_002787055.1_ASM278705v1	RNA_pol_Rpb5_C	90.6
CP024808.1_1067	GCA_002787055.1_ASM278705v1	RNA_pol_Rpb2_6	413.9
CP024808.1_1066	GCA_002787055.1_ASM278705v1	RNA_pol_Rpb1_1	315.2
CP024808.1_999	GCA_002787055.1_ASM278705v1	RNA_pol_A_bac	87.4
CP024808.1_1002	GCA_002787055.1_ASM278705v1	Ribosomal_S9	117.7
CP024808.1_905	GCA_002787055.1_ASM278705v1	Ribosomal_S8e	66.8
CP024808.1_583	GCA_002787055.1_ASM278705v1	Ribosomal_S8	74.7
CP024808.1_1060	GCA_002787055.1_ASM278705v1	Ribosomal_S7	128.4
CP024808.1_1368	GCA_002787055.1_ASM278705v1	Ribosomal_S6e	90.3
CP024808.1_1026	GCA_002787055.1_ASM278705v1	Ribosomal_S5	80
CP024808.1_586	GCA_002787055.1_ASM278705v1	Ribosomal_S4e	65.3
CP024808.1_592	GCA_002787055.1_ASM278705v1	Ribosomal_S3_C	67.8
CP024808.1_1956	GCA_002787055.1_ASM278705v1	Ribosomal_S3Ae	189
CP024808.1_1148	GCA_002787055.1_ASM278705v1	Ribosomal_S28e	97.5
CP024808.1_1787	GCA_002787055.1_ASM278705v1	Ribosomal_S27e	58.8
CP024808.1_883	GCA_002787055.1_ASM278705v1	Ribosomal_S27	65.7
CP024808.1_1098	GCA_002787055.1_ASM278705v1	Ribosomal_S2	87.4
CP024808.1_1654	GCA_002787055.1_ASM278705v1	Ribosomal_S19e	163.3
CP024808.1_594	GCA_002787055.1_ASM278705v1	Ribosomal_S19	86.2
CP024808.1_589	GCA_002787055.1_ASM278705v1	Ribosomal_S17	66.4
CP024808.1_1960	GCA_002787055.1_ASM278705v1	Ribosomal_S13_N	85.8
CP024808.1_1090	GCA_002787055.1_ASM278705v1	Ribosomal_S13	138.3
CP024808.1_1999	GCA_002787055.1_ASM278705v1	Ribosomal_S11	140.3
CP024808.1_585	GCA_002787055.1_ASM278705v1	Ribosomal_L5_C	80.8
CP024808.1_1788	GCA_002787055.1_ASM278705v1	Ribosomal_L44	82.1
CP024808.1_596	GCA_002787055.1_ASM278705v1	Ribosomal_L4	137.8
CP024808.1_1035	GCA_002787055.1_ASM278705v1	Ribosomal_L32e	120.4
CP024808.1_131	GCA_002787055.1_ASM278705v1	Ribosomal_L31e	58.4
CP024808.1_1025	GCA_002787055.1_ASM278705v1	Ribosomal_L30	43.7
CP024808.1_597	GCA_002787055.1_ASM278705v1	Ribosomal_L3	248.2
CP024808.1_1336	GCA_002787055.1_ASM278705v1	Ribosomal_L2_C	117.1
CP024808.1_591	GCA_002787055.1_ASM278705v1	Ribosomal_L29	43.8
CP024808.1_595	GCA_002787055.1_ASM278705v1	Ribosomal_L23	50.8
CP024808.1_593	GCA_002787055.1_ASM278705v1	Ribosomal_L22	82.6
CP024808.1_1036	GCA_002787055.1_ASM278705v1	Ribosomal_L19e	137.3
CP024808.1_971	GCA_002787055.1_ASM278705v1	Ribosomal_L16	99.6
CP024808.1_142	GCA_002787055.1_ASM278705v1	Ribosomal_L15e	143.9
CP024808.1_588	GCA_002787055.1_ASM278705v1	Ribosomal_L14	112.2
CP024808.1_1001	GCA_002787055.1_ASM278705v1	Ribosomal_L13	37.7
CP024808.1_1044	GCA_002787055.1_ASM278705v1	Ribosomal_L10	63.4
CP024808.1_1043	GCA_002787055.1_ASM278705v1	Ribosomal_L1	147.3
CP024808.1_1156	GCA_002787055.1_ASM278705v1	Rib_5-P_isom_A	186.1
CP024808.1_1587	GCA_002787055.1_ASM278705v1	PyrI	106.1
CP024808.1_178	GCA_002787055.1_ASM278705v1	PTH2	143.3
CP024808.1_992	GCA_002787055.1_ASM278705v1	Prefoldin_2	76.2
CP024808.1_1030	GCA_002787055.1_ASM278705v1	Prefoldin	65.2
CP024808.1_931	GCA_002787055.1_ASM278705v1	PGK	331.3
CP024808.1_1462	GCA_002787055.1_ASM278705v1	PcrB	188.3
CP024808.1_41	GCA_002787055.1_ASM278705v1	Nop	220
CP024808.1_1146	GCA_002787055.1_ASM278705v1	NDK	172.7
CP024808.1_1689	GCA_002787055.1_ASM278705v1	NAC	51.7
CP024808.1_1797	GCA_002787055.1_ASM278705v1	MAF_flag10	115.8
CP024808.1_1145	GCA_002787055.1_ASM278705v1	IF-2	83.1
CP024808.1_1807	GCA_002787055.1_ASM278705v1	HMG-CoA_red	347.3
CP024808.1_1114	GCA_002787055.1_ASM278705v1	Ham1p_like	122.3
CP024808.1_1795	GCA_002787055.1_ASM278705v1	GMP_synt_C	118.7
CP024808.1_737	GCA_002787055.1_ASM278705v1	GCD14	113.1
CP024808.1_1097	GCA_002787055.1_ASM278705v1	Enolase_C	198.9
CP024808.1_1141	GCA_002787055.1_ASM278705v1	eIF-6	209
CP024808.1_1367	GCA_002787055.1_ASM278705v1	eIF2_C	84.1
CP024808.1_1363	GCA_002787055.1_ASM278705v1	EIF_2_alpha	69.6
CP024808.1_176	GCA_002787055.1_ASM278705v1	EF1_GNE	60.2
CP024808.1_55	GCA_002787055.1_ASM278705v1	DUF655	173.2
CP024808.1_161	GCA_002787055.1_ASM278705v1	DUF359	121.6
CP024808.1_104	GCA_002787055.1_ASM278705v1	DUF357	53.3
CP024808.1_1655	GCA_002787055.1_ASM278705v1	dsDNA_bind	81.3
CP024808.1_1373	GCA_002787055.1_ASM278705v1	DNA_primase_S	51.9
CP024808.1_1374	GCA_002787055.1_ASM278705v1	DNA_primase_lrg	84.7
CP024808.1_1037	GCA_002787055.1_ASM278705v1	DNA_binding_1	100.8
CP024808.1_1804	GCA_002787055.1_ASM278705v1	Diphthamide_syn	190.1
CP024808.1_446	GCA_002787055.1_ASM278705v1	CTP_synth_N	390
CP024808.1_102	GCA_002787055.1_ASM278705v1	CTP-dep_RFKase	140.8
CP024808.1_1979	GCA_002787055.1_ASM278705v1	B5	51.2
CP024808.1_291	GCA_002787055.1_ASM278705v1	ATP-synt_F	50.9
CP024808.1_1584	GCA_002787055.1_ASM278705v1	ATP-synt_D	152.6
CP024808.1_1586	GCA_002787055.1_ASM278705v1	ATP-synt_C	60.7
CP024808.1_1143	GCA_002787055.1_ASM278705v1	Archease	111.5
CP024808.1_11	GCA_002787055.1_ASM278705v1	Adenylsucc_synt	287
CP024808.1_1113	GCA_002787055.1_ASM278705v1	Wyosine_form	63.6
CP024808.1_1581	GCA_002787055.1_ASM278705v1	vATP-synt_E	65.3
CP024808.1_590	GCA_002787055.1_ASM278705v1	UPF0086	64.1
CP024808.1_1019	GCA_002787055.1_ASM278705v1	TruB_N	88.9
CP024808.1_38	GCA_002787055.1_ASM278705v1	TRM	261.1
CP024808.1_1989	GCA_002787055.1_ASM278705v1	SNO	167.7
CP024808.1_2	GCA_002787055.1_ASM278705v1	Ribosomal_S17e	52.4
CP024808.1_994	GCA_002787055.1_ASM278705v1	Ribosomal_L37ae	56.7
CP024808.1_1147	GCA_002787055.1_ASM278705v1	Ribosomal_L24e	70.8
CP024808.1_53	GCA_002787055.1_ASM278705v1	Ribosomal_L21e	68.9
CP024808.1_1481	GCA_002787055.1_ASM278705v1	LigT_PEase	71.7
CP024808.1_1551	GCA_002787055.1_ASM278705v1	DUF137	216
CP024808.1_42	GCA_002787055.1_ASM278705v1	DHO_dh	178.9
CP024808.1_1549	GCA_002787055.1_ASM278705v1	DFP	187.6
CP007174.1_1542	GCA_000730285.1_ASM73028v1	YjeF_N	150
CP007174.1_1599	GCA_000730285.1_ASM73028v1	XPG_I	84.4
CP007174.1_3248	GCA_000730285.1_ASM73028v1	V_ATPase_I	81.2
CP007174.1_2444	GCA_000730285.1_ASM73028v1	UPF0004	64
CP007174.1_2245	GCA_000730285.1_ASM73028v1	tRNA-synt_1c	264.4
CP007174.1_3022	GCA_000730285.1_ASM73028v1	tRNA_NucTransf2	125.5
CP007174.1_1373	GCA_000730285.1_ASM73028v1	tRNA_deacylase	211.8
CP007174.1_1074	GCA_000730285.1_ASM73028v1	TP6A_N	52
CP007174.1_1075	GCA_000730285.1_ASM73028v1	Topo-VIb_trans	118.1
CP007174.1_2836	GCA_000730285.1_ASM73028v1	TIM	33.1
CP007174.1_1458	GCA_000730285.1_ASM73028v1	SUI1	73.8
CP007174.1_773	GCA_000730285.1_ASM73028v1	SRP_SPB	87.3
CP007174.1_2036	GCA_000730285.1_ASM73028v1	SRP19	53.1
CP007174.1_1372	GCA_000730285.1_ASM73028v1	Spt5-NGN	77
CP007174.1_1689	GCA_000730285.1_ASM73028v1	Spt4	47.6
CP007174.1_1690	GCA_000730285.1_ASM73028v1	SHS2_Rpb7-N	64.9
CP007174.1_2772	GCA_000730285.1_ASM73028v1	SecY	217.4
CP007174.1_1456	GCA_000730285.1_ASM73028v1	Sec61_beta	53.1
CP007174.1_1328	GCA_000730285.1_ASM73028v1	SBDS	73.7
CP007174.1_2172	GCA_000730285.1_ASM73028v1	RNA_pol_Rpb6	34.4
CP007174.1_2731	GCA_000730285.1_ASM73028v1	RNA_pol_Rpb5_C	97.4
CP007174.1_2730	GCA_000730285.1_ASM73028v1	RNA_pol_Rpb2_6	409.5
CP007174.1_2729	GCA_000730285.1_ASM73028v1	RNA_pol_Rpb1_1	317.1
CP007174.1_1327	GCA_000730285.1_ASM73028v1	RNA_pol_A_bac	95.3
CP007174.1_1324	GCA_000730285.1_ASM73028v1	Ribosomal_S9	101.6
CP007174.1_2038	GCA_000730285.1_ASM73028v1	Ribosomal_S8e	92.8
CP007174.1_1806	GCA_000730285.1_ASM73028v1	Ribosomal_S8	86.1
CP007174.1_2725	GCA_000730285.1_ASM73028v1	Ribosomal_S7	131.9
CP007174.1_3010	GCA_000730285.1_ASM73028v1	Ribosomal_S6e	75.7
CP007174.1_2775	GCA_000730285.1_ASM73028v1	Ribosomal_S5	76.1
CP007174.1_1809	GCA_000730285.1_ASM73028v1	Ribosomal_S4e	57.4
CP007174.1_1815	GCA_000730285.1_ASM73028v1	Ribosomal_S3_C	71.2
CP007174.1_1742	GCA_000730285.1_ASM73028v1	Ribosomal_S3Ae	183.2
CP007174.1_1196	GCA_000730285.1_ASM73028v1	Ribosomal_S28e	101
CP007174.1_3094	GCA_000730285.1_ASM73028v1	Ribosomal_S27e	57.7
CP007174.1_780	GCA_000730285.1_ASM73028v1	Ribosomal_S27	74.9
CP007174.1_2575	GCA_000730285.1_ASM73028v1	Ribosomal_S2	68.3
CP007174.1_3083	GCA_000730285.1_ASM73028v1	Ribosomal_S19e	183
CP007174.1_1817	GCA_000730285.1_ASM73028v1	Ribosomal_S19	96.1
CP007174.1_1812	GCA_000730285.1_ASM73028v1	Ribosomal_S17	82
CP007174.1_1738	GCA_000730285.1_ASM73028v1	Ribosomal_S13_N	85.9
CP007174.1_2205	GCA_000730285.1_ASM73028v1	Ribosomal_S13	132.5
CP007174.1_2913	GCA_000730285.1_ASM73028v1	Ribosomal_S11	149
CP007174.1_1808	GCA_000730285.1_ASM73028v1	Ribosomal_L5_C	79.1
CP007174.1_3095	GCA_000730285.1_ASM73028v1	Ribosomal_L44	89.1
CP007174.1_1819	GCA_000730285.1_ASM73028v1	Ribosomal_L4	124.4
CP007174.1_1376	GCA_000730285.1_ASM73028v1	Ribosomal_L32e	130.8
CP007174.1_2440	GCA_000730285.1_ASM73028v1	Ribosomal_L31e	64.6
CP007174.1_2774	GCA_000730285.1_ASM73028v1	Ribosomal_L30	44.7
CP007174.1_1820	GCA_000730285.1_ASM73028v1	Ribosomal_L3	240.9
CP007174.1_3027	GCA_000730285.1_ASM73028v1	Ribosomal_L2_C	128.7
CP007174.1_1814	GCA_000730285.1_ASM73028v1	Ribosomal_L29	55.2
CP007174.1_1818	GCA_000730285.1_ASM73028v1	Ribosomal_L23	47.1
CP007174.1_1816	GCA_000730285.1_ASM73028v1	Ribosomal_L22	82.7
CP007174.1_1375	GCA_000730285.1_ASM73028v1	Ribosomal_L19e	138.3
CP007174.1_1665	GCA_000730285.1_ASM73028v1	Ribosomal_L16	103.7
CP007174.1_744	GCA_000730285.1_ASM73028v1	Ribosomal_L15e	168.8
CP007174.1_1811	GCA_000730285.1_ASM73028v1	Ribosomal_L14	112
CP007174.1_1325	GCA_000730285.1_ASM73028v1	Ribosomal_L13	40.3
CP007174.1_711	GCA_000730285.1_ASM73028v1	Ribosomal_L10	68.7
CP007174.1_710	GCA_000730285.1_ASM73028v1	Ribosomal_L1	131
CP007174.1_1464	GCA_000730285.1_ASM73028v1	Rib_5-P_isom_A	179.2
CP007174.1_3263	GCA_000730285.1_ASM73028v1	PyrI	110.1
CP007174.1_1639	GCA_000730285.1_ASM73028v1	PTH2	145.1
CP007174.1_1336	GCA_000730285.1_ASM73028v1	Prefoldin_2	76.4
CP007174.1_1281	GCA_000730285.1_ASM73028v1	Prefoldin	64.2
CP007174.1_1663	GCA_000730285.1_ASM73028v1	PGK	446.6
CP007174.1_80	GCA_000730285.1_ASM73028v1	PcrB	182.2
CP007174.1_623	GCA_000730285.1_ASM73028v1	Nop	215.5
CP007174.1_1194	GCA_000730285.1_ASM73028v1	NDK	158.1
CP007174.1_454	GCA_000730285.1_ASM73028v1	NAC	47
CP007174.1_3191	GCA_000730285.1_ASM73028v1	MAF_flag10	124.2
CP007174.1_1193	GCA_000730285.1_ASM73028v1	IF-2	72.2
CP007174.1_3168	GCA_000730285.1_ASM73028v1	HMG-CoA_red	350.8
CP007174.1_2735	GCA_000730285.1_ASM73028v1	Ham1p_like	146.2
CP007174.1_3194	GCA_000730285.1_ASM73028v1	GMP_synt_C	118.5
CP007174.1_2989	GCA_000730285.1_ASM73028v1	GCD14	126.7
CP007174.1_2572	GCA_000730285.1_ASM73028v1	Enolase_C	198.6
CP007174.1_15	GCA_000730285.1_ASM73028v1	eIF-6	220.2
CP007174.1_3011	GCA_000730285.1_ASM73028v1	eIF2_C	99.1
CP007174.1_1722	GCA_000730285.1_ASM73028v1	EIF_2_alpha	65.9
CP007174.1_1642	GCA_000730285.1_ASM73028v1	EF1_GNE	54.7
CP007174.1_1088	GCA_000730285.1_ASM73028v1	DUF655	183.1
CP007174.1_1692	GCA_000730285.1_ASM73028v1	DUF359	123.2
CP007174.1_1567	GCA_000730285.1_ASM73028v1	DUF357	59.7
CP007174.1_3082	GCA_000730285.1_ASM73028v1	dsDNA_bind	88
CP007174.1_1947	GCA_000730285.1_ASM73028v1	DNA_primase_S	52.8
CP007174.1_1946	GCA_000730285.1_ASM73028v1	DNA_primase_lrg	99.4
CP007174.1_1329	GCA_000730285.1_ASM73028v1	DNA_binding_1	109.8
CP007174.1_2683	GCA_000730285.1_ASM73028v1	Diphthamide_syn	184.7
CP007174.1_1903	GCA_000730285.1_ASM73028v1	CTP_synth_N	397.2
CP007174.1_1620	GCA_000730285.1_ASM73028v1	CTP-dep_RFKase	141.6
CP007174.1_1406	GCA_000730285.1_ASM73028v1	B5	55.4
CP007174.1_1917	GCA_000730285.1_ASM73028v1	ATP-synt_F	56.1
CP007174.1_3251	GCA_000730285.1_ASM73028v1	ATP-synt_D	157.6
CP007174.1_3249	GCA_000730285.1_ASM73028v1	ATP-synt_C	59.7
CP007174.1_1591	GCA_000730285.1_ASM73028v1	Archease	135.9
CP007174.1_655	GCA_000730285.1_ASM73028v1	Adenylsucc_synt	275.8
CP007174.1_2734	GCA_000730285.1_ASM73028v1	Wyosine_form	69.3
CP007174.1_3254	GCA_000730285.1_ASM73028v1	vATP-synt_E	77.1
CP007174.1_1813	GCA_000730285.1_ASM73028v1	UPF0086	64.2
CP007174.1_2768	GCA_000730285.1_ASM73028v1	TruB_N	84.2
CP007174.1_627	GCA_000730285.1_ASM73028v1	TRM	314.4
CP007174.1_1220	GCA_000730285.1_ASM73028v1	SNO	172.3
CP007174.1_2571	GCA_000730285.1_ASM73028v1	RNA_pol_N	96
CP007174.1_2353	GCA_000730285.1_ASM73028v1	Ribosomal_S17e	52.7
CP007174.1_1334	GCA_000730285.1_ASM73028v1	Ribosomal_L37ae	58.7
CP007174.1_1195	GCA_000730285.1_ASM73028v1	Ribosomal_L24e	69.1
CP007174.1_1086	GCA_000730285.1_ASM73028v1	Ribosomal_L21e	61.1
CP007174.1_3021	GCA_000730285.1_ASM73028v1	LigT_PEase	78.2
CP007174.1_2581	GCA_000730285.1_ASM73028v1	DUF137	246
CP007174.1_1080	GCA_000730285.1_ASM73028v1	DHO_dh	125.6
CP007174.1_2583	GCA_000730285.1_ASM73028v1	DFP	186.4
CP011070.1_1913	GCA_000956175.1_ASM95617v1	YjeF_N	155.8
CP011070.1_1426	GCA_000956175.1_ASM95617v1	XPG_I	80.1
CP011070.1_183	GCA_000956175.1_ASM95617v1	V_ATPase_I	96.7
CP011070.1_675	GCA_000956175.1_ASM95617v1	UPF0004	57.5
CP011070.1_1924	GCA_000956175.1_ASM95617v1	tRNA-synt_1c	258.4
CP011070.1_86	GCA_000956175.1_ASM95617v1	tRNA_NucTransf2	123
CP011070.1_1778	GCA_000956175.1_ASM95617v1	tRNA_deacylase	211.9
CP011070.1_469	GCA_000956175.1_ASM95617v1	TP6A_N	52.4
CP011070.1_468	GCA_000956175.1_ASM95617v1	Topo-VIb_trans	183.1
CP011070.1_1009	GCA_000956175.1_ASM95617v1	TIM	37.5
CP011070.1_1515	GCA_000956175.1_ASM95617v1	SUI1	67.7
CP011070.1_1641	GCA_000956175.1_ASM95617v1	SRP_SPB	94.5
CP011070.1_1654	GCA_000956175.1_ASM95617v1	SRP19	46
CP011070.1_1780	GCA_000956175.1_ASM95617v1	Spt5-NGN	72.8
CP011070.1_699	GCA_000956175.1_ASM95617v1	Spt4	48.3
CP011070.1_700	GCA_000956175.1_ASM95617v1	SHS2_Rpb7-N	61.6
CP011070.1_1764	GCA_000956175.1_ASM95617v1	SecY	211.6
CP011070.1_1517	GCA_000956175.1_ASM95617v1	Sec61_beta	47
CP011070.1_1731	GCA_000956175.1_ASM95617v1	SBDS	81.5
CP011070.1_1048	GCA_000956175.1_ASM95617v1	RNA_pol_Rpb6	43.4
CP011070.1_1889	GCA_000956175.1_ASM95617v1	RNA_pol_Rpb5_C	96.3
CP011070.1_1888	GCA_000956175.1_ASM95617v1	RNA_pol_Rpb2_6	420.5
CP011070.1_1887	GCA_000956175.1_ASM95617v1	RNA_pol_Rpb1_1	311.9
CP011070.1_1732	GCA_000956175.1_ASM95617v1	RNA_pol_A_bac	88.8
CP011070.1_1735	GCA_000956175.1_ASM95617v1	Ribosomal_S9	113.7
CP011070.1_1653	GCA_000956175.1_ASM95617v1	Ribosomal_S8e	79.4
CP011070.1_1263	GCA_000956175.1_ASM95617v1	Ribosomal_S8	74.9
CP011070.1_1879	GCA_000956175.1_ASM95617v1	Ribosomal_S7	117.7
CP011070.1_2200	GCA_000956175.1_ASM95617v1	Ribosomal_S6e	85.3
CP011070.1_1767	GCA_000956175.1_ASM95617v1	Ribosomal_S5	75.8
CP011070.1_1260	GCA_000956175.1_ASM95617v1	Ribosomal_S4e	69.1
CP011070.1_1254	GCA_000956175.1_ASM95617v1	Ribosomal_S3_C	69.4
CP011070.1_381	GCA_000956175.1_ASM95617v1	Ribosomal_S3Ae	190.8
CP011070.1_2023	GCA_000956175.1_ASM95617v1	Ribosomal_S28e	93.3
CP011070.1_310	GCA_000956175.1_ASM95617v1	Ribosomal_S27e	63.3
CP011070.1_1634	GCA_000956175.1_ASM95617v1	Ribosomal_S27	76.8
CP011070.1_1919	GCA_000956175.1_ASM95617v1	Ribosomal_S2	76.4
CP011070.1_258	GCA_000956175.1_ASM95617v1	Ribosomal_S19e	167.3
CP011070.1_1252	GCA_000956175.1_ASM95617v1	Ribosomal_S19	94
CP011070.1_1257	GCA_000956175.1_ASM95617v1	Ribosomal_S17	58.9
CP011070.1_385	GCA_000956175.1_ASM95617v1	Ribosomal_S13_N	93.5
CP011070.1_1908	GCA_000956175.1_ASM95617v1	Ribosomal_S13	134.3
CP011070.1_433	GCA_000956175.1_ASM95617v1	Ribosomal_S11	142.7
CP011070.1_1261	GCA_000956175.1_ASM95617v1	Ribosomal_L5_C	75.7
CP011070.1_311	GCA_000956175.1_ASM95617v1	Ribosomal_L44	85.9
CP011070.1_1250	GCA_000956175.1_ASM95617v1	Ribosomal_L4	144.8
CP011070.1_1775	GCA_000956175.1_ASM95617v1	Ribosomal_L32e	114.1
CP011070.1_673	GCA_000956175.1_ASM95617v1	Ribosomal_L31e	61.7
CP011070.1_1766	GCA_000956175.1_ASM95617v1	Ribosomal_L30	42.5
CP011070.1_1249	GCA_000956175.1_ASM95617v1	Ribosomal_L3	239.1
CP011070.1_2165	GCA_000956175.1_ASM95617v1	Ribosomal_L2_C	123.1
CP011070.1_1255	GCA_000956175.1_ASM95617v1	Ribosomal_L29	45.1
CP011070.1_1251	GCA_000956175.1_ASM95617v1	Ribosomal_L23	55
CP011070.1_1253	GCA_000956175.1_ASM95617v1	Ribosomal_L22	78.7
CP011070.1_1776	GCA_000956175.1_ASM95617v1	Ribosomal_L19e	138.5
CP011070.1_1712	GCA_000956175.1_ASM95617v1	Ribosomal_L16	89.1
CP011070.1_682	GCA_000956175.1_ASM95617v1	Ribosomal_L15e	158
CP011070.1_1258	GCA_000956175.1_ASM95617v1	Ribosomal_L14	112.5
CP011070.1_1734	GCA_000956175.1_ASM95617v1	Ribosomal_L13	42
CP011070.1_1791	GCA_000956175.1_ASM95617v1	Ribosomal_L10	68.8
CP011070.1_1790	GCA_000956175.1_ASM95617v1	Ribosomal_L1	135.5
CP011070.1_2030	GCA_000956175.1_ASM95617v1	Rib_5-P_isom_A	183
CP011070.1_190	GCA_000956175.1_ASM95617v1	PyrI	107.9
CP011070.1_715	GCA_000956175.1_ASM95617v1	PTH2	138.5
CP011070.1_1725	GCA_000956175.1_ASM95617v1	Prefoldin_2	73.1
CP011070.1_1771	GCA_000956175.1_ASM95617v1	Prefoldin	63.4
CP011070.1_1676	GCA_000956175.1_ASM95617v1	PGK	322.2
CP011070.1_73	GCA_000956175.1_ASM95617v1	PcrB	175.5
CP011070.1_485	GCA_000956175.1_ASM95617v1	Nop	217.9
CP011070.1_2021	GCA_000956175.1_ASM95617v1	NDK	167.7
CP011070.1_283	GCA_000956175.1_ASM95617v1	NAC	51.4
CP011070.1_320	GCA_000956175.1_ASM95617v1	MAF_flag10	128
CP011070.1_2020	GCA_000956175.1_ASM95617v1	IF-2	80.6
CP011070.1_332	GCA_000956175.1_ASM95617v1	HMG-CoA_red	342.2
CP011070.1_362	GCA_000956175.1_ASM95617v1	Ham1p_like	131.3
CP011070.1_318	GCA_000956175.1_ASM95617v1	GMP_synt_C	116.5
CP011070.1_1442	GCA_000956175.1_ASM95617v1	GCD14	118.2
CP011070.1_1918	GCA_000956175.1_ASM95617v1	Enolase_C	187.5
CP011070.1_1997	GCA_000956175.1_ASM95617v1	eIF-6	217.8
CP011070.1_2199	GCA_000956175.1_ASM95617v1	eIF2_C	92.1
CP011070.1_2194	GCA_000956175.1_ASM95617v1	EIF_2_alpha	60.7
CP011070.1_713	GCA_000956175.1_ASM95617v1	EF1_GNE	65.7
CP011070.1_494	GCA_000956175.1_ASM95617v1	DUF655	171.4
CP011070.1_702	GCA_000956175.1_ASM95617v1	DUF359	122.7
CP011070.1_650	GCA_000956175.1_ASM95617v1	DUF357	53.1
CP011070.1_259	GCA_000956175.1_ASM95617v1	dsDNA_bind	83.4
CP011070.1_2205	GCA_000956175.1_ASM95617v1	DNA_primase_S	57.4
CP011070.1_2206	GCA_000956175.1_ASM95617v1	DNA_primase_lrg	85.8
CP011070.1_1777	GCA_000956175.1_ASM95617v1	DNA_binding_1	97
CP011070.1_328	GCA_000956175.1_ASM95617v1	Diphthamide_syn	192.3
CP011070.1_1072	GCA_000956175.1_ASM95617v1	CTP_synth_N	389.6
CP011070.1_648	GCA_000956175.1_ASM95617v1	CTP-dep_RFKase	141.5
CP011070.1_408	GCA_000956175.1_ASM95617v1	B5	52.9
CP011070.1_848	GCA_000956175.1_ASM95617v1	ATP-synt_F	47.9
CP011070.1_187	GCA_000956175.1_ASM95617v1	ATP-synt_D	159.2
CP011070.1_189	GCA_000956175.1_ASM95617v1	ATP-synt_C	60.6
CP011070.1_2015	GCA_000956175.1_ASM95617v1	Archease	109.5
CP011070.1_456	GCA_000956175.1_ASM95617v1	Adenylsucc_synt	282
CP011070.1_363	GCA_000956175.1_ASM95617v1	Wyosine_form	70.9
CP011070.1_184	GCA_000956175.1_ASM95617v1	vATP-synt_E	61.2
CP011070.1_1256	GCA_000956175.1_ASM95617v1	UPF0086	66.9
CP011070.1_1760	GCA_000956175.1_ASM95617v1	TruB_N	86
CP011070.1_482	GCA_000956175.1_ASM95617v1	TRM	268.5
CP011070.1_417	GCA_000956175.1_ASM95617v1	SNO	166.3
CP011070.1_1917	GCA_000956175.1_ASM95617v1	RNA_pol_N	96.4
CP011070.1_447	GCA_000956175.1_ASM95617v1	Ribosomal_S17e	50.4
CP011070.1_1727	GCA_000956175.1_ASM95617v1	Ribosomal_L37ae	71
CP011070.1_2022	GCA_000956175.1_ASM95617v1	Ribosomal_L24e	70.8
CP011070.1_492	GCA_000956175.1_ASM95617v1	Ribosomal_L21e	67.2
CP011070.1_87	GCA_000956175.1_ASM95617v1	LigT_PEase	94.4
CP011070.1_154	GCA_000956175.1_ASM95617v1	DUF137	238.1
CP011070.1_486	GCA_000956175.1_ASM95617v1	DHO_dh	185.2
CP011070.1_152	GCA_000956175.1_ASM95617v1	DFP	186.9
LR216287.1_2621	GCA_900696045.1_Nitrosocosmicus_franklandus_C13	YjeF_N	123.7
LR216287.1_1595	GCA_900696045.1_Nitrosocosmicus_franklandus_C13	XPG_I	78.9
LR216287.1_308	GCA_900696045.1_Nitrosocosmicus_franklandus_C13	V_ATPase_I	91.9
LR216287.1_2864	GCA_900696045.1_Nitrosocosmicus_franklandus_C13	UPF0004	73.5
LR216287.1_2758	GCA_900696045.1_Nitrosocosmicus_franklandus_C13	tRNA-synt_1c	266.3
LR216287.1_1339	GCA_900696045.1_Nitrosocosmicus_franklandus_C13	tRNA_NucTransf2	112.1
LR216287.1_656	GCA_900696045.1_Nitrosocosmicus_franklandus_C13	tRNA_deacylase	198.2
LR216287.1_1273	GCA_900696045.1_Nitrosocosmicus_franklandus_C13	TP6A_N	50.8
LR216287.1_1274	GCA_900696045.1_Nitrosocosmicus_franklandus_C13	Topo-VIb_trans	112.2
LR216287.1_2814	GCA_900696045.1_Nitrosocosmicus_franklandus_C13	TIM	29
LR216287.1_2843	GCA_900696045.1_Nitrosocosmicus_franklandus_C13	SUI1	66.8
LR216287.1_2952	GCA_900696045.1_Nitrosocosmicus_franklandus_C13	SRP_SPB	87.6
LR216287.1_2966	GCA_900696045.1_Nitrosocosmicus_franklandus_C13	SRP19	51.9
LR216287.1_655	GCA_900696045.1_Nitrosocosmicus_franklandus_C13	Spt5-NGN	58.6
LR216287.1_2221	GCA_900696045.1_Nitrosocosmicus_franklandus_C13	Spt4	47.4
LR216287.1_2222	GCA_900696045.1_Nitrosocosmicus_franklandus_C13	SHS2_Rpb7-N	48.8
LR216287.1_2598	GCA_900696045.1_Nitrosocosmicus_franklandus_C13	SecY	205
LR216287.1_2839	GCA_900696045.1_Nitrosocosmicus_franklandus_C13	Sec61_beta	51
LR216287.1_1640	GCA_900696045.1_Nitrosocosmicus_franklandus_C13	SBDS	71.1
LR216287.1_2972	GCA_900696045.1_Nitrosocosmicus_franklandus_C13	RNA_pol_Rpb6	34.7
LR216287.1_2574	GCA_900696045.1_Nitrosocosmicus_franklandus_C13	RNA_pol_Rpb5_C	91.8
LR216287.1_2575	GCA_900696045.1_Nitrosocosmicus_franklandus_C13	RNA_pol_Rpb2_6	409.9
LR216287.1_2576	GCA_900696045.1_Nitrosocosmicus_franklandus_C13	RNA_pol_Rpb1_1	316.1
LR216287.1_1638	GCA_900696045.1_Nitrosocosmicus_franklandus_C13	RNA_pol_A_bac	93.9
LR216287.1_1635	GCA_900696045.1_Nitrosocosmicus_franklandus_C13	Ribosomal_S9	102.4
LR216287.1_78	GCA_900696045.1_Nitrosocosmicus_franklandus_C13	Ribosomal_S8e	93.4
LR216287.1_2991	GCA_900696045.1_Nitrosocosmicus_franklandus_C13	Ribosomal_S8	86.8
LR216287.1_2580	GCA_900696045.1_Nitrosocosmicus_franklandus_C13	Ribosomal_S7	131.5
LR216287.1_1277	GCA_900696045.1_Nitrosocosmicus_franklandus_C13	Ribosomal_S6e	86.6
LR216287.1_2595	GCA_900696045.1_Nitrosocosmicus_franklandus_C13	Ribosomal_S5	71.7
LR216287.1_2994	GCA_900696045.1_Nitrosocosmicus_franklandus_C13	Ribosomal_S4e	56
LR216287.1_3000	GCA_900696045.1_Nitrosocosmicus_franklandus_C13	Ribosomal_S3_C	69.2
LR216287.1_2563	GCA_900696045.1_Nitrosocosmicus_franklandus_C13	Ribosomal_S3Ae	188.2
LR216287.1_1789	GCA_900696045.1_Nitrosocosmicus_franklandus_C13	Ribosomal_S28e	107.4
LR216287.1_950	GCA_900696045.1_Nitrosocosmicus_franklandus_C13	Ribosomal_S27e	47.6
LR216287.1_2955	GCA_900696045.1_Nitrosocosmicus_franklandus_C13	Ribosomal_S27	77.9
LR216287.1_2752	GCA_900696045.1_Nitrosocosmicus_franklandus_C13	Ribosomal_S2	61.6
LR216287.1_955	GCA_900696045.1_Nitrosocosmicus_franklandus_C13	Ribosomal_S19e	176.7
LR216287.1_3002	GCA_900696045.1_Nitrosocosmicus_franklandus_C13	Ribosomal_S19	90.6
LR216287.1_2997	GCA_900696045.1_Nitrosocosmicus_franklandus_C13	Ribosomal_S17	72.4
LR216287.1_839	GCA_900696045.1_Nitrosocosmicus_franklandus_C13	Ribosomal_S13_N	69.1
LR216287.1_610	GCA_900696045.1_Nitrosocosmicus_franklandus_C13	Ribosomal_S13	136.6
LR216287.1_1352	GCA_900696045.1_Nitrosocosmicus_franklandus_C13	Ribosomal_S11	149.7
LR216287.1_2993	GCA_900696045.1_Nitrosocosmicus_franklandus_C13	Ribosomal_L5_C	77.3
LR216287.1_951	GCA_900696045.1_Nitrosocosmicus_franklandus_C13	Ribosomal_L44	88
LR216287.1_3004	GCA_900696045.1_Nitrosocosmicus_franklandus_C13	Ribosomal_L4	111.3
LR216287.1_659	GCA_900696045.1_Nitrosocosmicus_franklandus_C13	Ribosomal_L32e	134.4
LR216287.1_2862	GCA_900696045.1_Nitrosocosmicus_franklandus_C13	Ribosomal_L31e	57.8
LR216287.1_2596	GCA_900696045.1_Nitrosocosmicus_franklandus_C13	Ribosomal_L30	45.2
LR216287.1_3005	GCA_900696045.1_Nitrosocosmicus_franklandus_C13	Ribosomal_L3	239.6
LR216287.1_1667	GCA_900696045.1_Nitrosocosmicus_franklandus_C13	Ribosomal_L2_C	121.4
LR216287.1_2999	GCA_900696045.1_Nitrosocosmicus_franklandus_C13	Ribosomal_L29	49.5
LR216287.1_3003	GCA_900696045.1_Nitrosocosmicus_franklandus_C13	Ribosomal_L23	45.4
LR216287.1_3001	GCA_900696045.1_Nitrosocosmicus_franklandus_C13	Ribosomal_L22	79.3
LR216287.1_658	GCA_900696045.1_Nitrosocosmicus_franklandus_C13	Ribosomal_L19e	134.8
LR216287.1_417	GCA_900696045.1_Nitrosocosmicus_franklandus_C13	Ribosomal_L16	98.8
LR216287.1_2216	GCA_900696045.1_Nitrosocosmicus_franklandus_C13	Ribosomal_L15e	174.2
LR216287.1_2996	GCA_900696045.1_Nitrosocosmicus_franklandus_C13	Ribosomal_L14	110.3
LR216287.1_1636	GCA_900696045.1_Nitrosocosmicus_franklandus_C13	Ribosomal_L13	41.2
LR216287.1_2906	GCA_900696045.1_Nitrosocosmicus_franklandus_C13	Ribosomal_L10	71.5
LR216287.1_2905	GCA_900696045.1_Nitrosocosmicus_franklandus_C13	Ribosomal_L1	130.3
LR216287.1_2207	GCA_900696045.1_Nitrosocosmicus_franklandus_C13	Rib_5-P_isom_A	170.8
LR216287.1_1285	GCA_900696045.1_Nitrosocosmicus_franklandus_C13	PyrI	107
LR216287.1_558	GCA_900696045.1_Nitrosocosmicus_franklandus_C13	PTH2	117.4
LR216287.1_1645	GCA_900696045.1_Nitrosocosmicus_franklandus_C13	Prefoldin_2	73.2
LR216287.1_668	GCA_900696045.1_Nitrosocosmicus_franklandus_C13	Prefoldin	62.8
LR216287.1_416	GCA_900696045.1_Nitrosocosmicus_franklandus_C13	PGK	425.8
LR216287.1_1584	GCA_900696045.1_Nitrosocosmicus_franklandus_C13	PcrB	177.1
LR216287.1_2852	GCA_900696045.1_Nitrosocosmicus_franklandus_C13	Nop	227.6
LR216287.1_1791	GCA_900696045.1_Nitrosocosmicus_franklandus_C13	NDK	160.4
LR216287.1_930	GCA_900696045.1_Nitrosocosmicus_franklandus_C13	NAC	40.8
LR216287.1_696	GCA_900696045.1_Nitrosocosmicus_franklandus_C13	MAF_flag10	85.4
LR216287.1_1792	GCA_900696045.1_Nitrosocosmicus_franklandus_C13	IF-2	71.4
LR216287.1_1650	GCA_900696045.1_Nitrosocosmicus_franklandus_C13	HMG-CoA_red	357.8
LR216287.1_2552	GCA_900696045.1_Nitrosocosmicus_franklandus_C13	Ham1p_like	128.2
LR216287.1_694	GCA_900696045.1_Nitrosocosmicus_franklandus_C13	GMP_synt_C	105.9
LR216287.1_369	GCA_900696045.1_Nitrosocosmicus_franklandus_C13	GCD14	98
LR216287.1_2751	GCA_900696045.1_Nitrosocosmicus_franklandus_C13	Enolase_C	208.4
LR216287.1_1711	GCA_900696045.1_Nitrosocosmicus_franklandus_C13	eIF-6	207.1
LR216287.1_1278	GCA_900696045.1_Nitrosocosmicus_franklandus_C13	eIF2_C	93
LR216287.1_2533	GCA_900696045.1_Nitrosocosmicus_franklandus_C13	EIF_2_alpha	74
LR216287.1_414	GCA_900696045.1_Nitrosocosmicus_franklandus_C13	EF1_GNE	58.5
LR216287.1_2120	GCA_900696045.1_Nitrosocosmicus_franklandus_C13	DUF655	173
LR216287.1_2224	GCA_900696045.1_Nitrosocosmicus_franklandus_C13	DUF359	103.3
LR216287.1_2827	GCA_900696045.1_Nitrosocosmicus_franklandus_C13	DUF357	57.1
LR216287.1_956	GCA_900696045.1_Nitrosocosmicus_franklandus_C13	dsDNA_bind	84.7
LR216287.1_2605	GCA_900696045.1_Nitrosocosmicus_franklandus_C13	DNA_primase_S	50.8
LR216287.1_2604	GCA_900696045.1_Nitrosocosmicus_franklandus_C13	DNA_primase_lrg	89.2
LR216287.1_991	GCA_900696045.1_Nitrosocosmicus_franklandus_C13	DNA_binding_1	103.3
LR216287.1_1772	GCA_900696045.1_Nitrosocosmicus_franklandus_C13	Diphthamide_syn	187.4
LR216287.1_11	GCA_900696045.1_Nitrosocosmicus_franklandus_C13	CTP_synth_N	388.5
LR216287.1_2806	GCA_900696045.1_Nitrosocosmicus_franklandus_C13	CTP-dep_RFKase	134.5
LR216287.1_423	GCA_900696045.1_Nitrosocosmicus_franklandus_C13	B5	46.3
LR216287.1_314	GCA_900696045.1_Nitrosocosmicus_franklandus_C13	ATP-synt_F	53.3
LR216287.1_311	GCA_900696045.1_Nitrosocosmicus_franklandus_C13	ATP-synt_D	144.8
LR216287.1_317	GCA_900696045.1_Nitrosocosmicus_franklandus_C13	ATP-synt_C	39.7
LR216287.1_1795	GCA_900696045.1_Nitrosocosmicus_franklandus_C13	Archease	118
LR216287.1_708	GCA_900696045.1_Nitrosocosmicus_franklandus_C13	Adenylsucc_synt	273
LR216287.1_2551	GCA_900696045.1_Nitrosocosmicus_franklandus_C13	Wyosine_form	75.9
LR216287.1_316	GCA_900696045.1_Nitrosocosmicus_franklandus_C13	vATP-synt_E	33.9
LR216287.1_2998	GCA_900696045.1_Nitrosocosmicus_franklandus_C13	UPF0086	26.6
LR216287.1_2602	GCA_900696045.1_Nitrosocosmicus_franklandus_C13	TruB_N	78.9
LR216287.1_2855	GCA_900696045.1_Nitrosocosmicus_franklandus_C13	TRM	278.4
LR216287.1_625	GCA_900696045.1_Nitrosocosmicus_franklandus_C13	SNO	175
LR216287.1_2750	GCA_900696045.1_Nitrosocosmicus_franklandus_C13	RNA_pol_N	91.2
LR216287.1_683	GCA_900696045.1_Nitrosocosmicus_franklandus_C13	Ribosomal_S17e	55.6
LR216287.1_1790	GCA_900696045.1_Nitrosocosmicus_franklandus_C13	Ribosomal_L24e	55.9
LR216287.1_2118	GCA_900696045.1_Nitrosocosmicus_franklandus_C13	Ribosomal_L21e	62.9
LR216287.1_1340	GCA_900696045.1_Nitrosocosmicus_franklandus_C13	LigT_PEase	64.9
LR216287.1_2517	GCA_900696045.1_Nitrosocosmicus_franklandus_C13	DUF137	217
LR216287.1_86	GCA_900696045.1_Nitrosocosmicus_franklandus_C13	DHO_dh	209.8
LR216287.1_2519	GCA_900696045.1_Nitrosocosmicus_franklandus_C13	DFP	154
CP003842.1_291	GCA_000299365.1_ASM29936v1	YjeF_N	162
CP003842.1_751	GCA_000299365.1_ASM29936v1	XPG_I	81.4
CP003842.1_1856	GCA_000299365.1_ASM29936v1	V_ATPase_I	86.1
CP003842.1_1496	GCA_000299365.1_ASM29936v1	UPF0004	63.1
CP003842.1_282	GCA_000299365.1_ASM29936v1	tRNA-synt_1c	277.5
CP003842.1_1954	GCA_000299365.1_ASM29936v1	tRNA_NucTransf2	126.5
CP003842.1_389	GCA_000299365.1_ASM29936v1	tRNA_deacylase	214.4
CP003842.1_1607	GCA_000299365.1_ASM29936v1	TP6A_N	53.1
CP003842.1_1608	GCA_000299365.1_ASM29936v1	Topo-VIb_trans	188.3
CP003842.1_1126	GCA_000299365.1_ASM29936v1	TIM	42.4
CP003842.1_660	GCA_000299365.1_ASM29936v1	SUI1	67.8
CP003842.1_568	GCA_000299365.1_ASM29936v1	SRP_SPB	91.7
CP003842.1_555	GCA_000299365.1_ASM29936v1	SRP19	46.3
CP003842.1_387	GCA_000299365.1_ASM29936v1	Spt5-NGN	72.5
CP003842.1_1458	GCA_000299365.1_ASM29936v1	Spt4	48.5
CP003842.1_1457	GCA_000299365.1_ASM29936v1	SHS2_Rpb7-N	61.6
CP003842.1_407	GCA_000299365.1_ASM29936v1	SecY	211
CP003842.1_658	GCA_000299365.1_ASM29936v1	Sec61_beta	49.4
CP003842.1_437	GCA_000299365.1_ASM29936v1	SBDS	75.2
CP003842.1_1095	GCA_000299365.1_ASM29936v1	RNA_pol_Rpb6	39.9
CP003842.1_319	GCA_000299365.1_ASM29936v1	RNA_pol_Rpb5_C	95.6
CP003842.1_320	GCA_000299365.1_ASM29936v1	RNA_pol_Rpb2_6	417.4
CP003842.1_321	GCA_000299365.1_ASM29936v1	RNA_pol_Rpb1_1	308.6
CP003842.1_435	GCA_000299365.1_ASM29936v1	RNA_pol_A_bac	92.3
CP003842.1_432	GCA_000299365.1_ASM29936v1	Ribosomal_S9	120.4
CP003842.1_556	GCA_000299365.1_ASM29936v1	Ribosomal_S8e	72.6
CP003842.1_913	GCA_000299365.1_ASM29936v1	Ribosomal_S8	75.3
CP003842.1_328	GCA_000299365.1_ASM29936v1	Ribosomal_S7	127
CP003842.1_20	GCA_000299365.1_ASM29936v1	Ribosomal_S6e	79.9
CP003842.1_404	GCA_000299365.1_ASM29936v1	Ribosomal_S5	76.3
CP003842.1_916	GCA_000299365.1_ASM29936v1	Ribosomal_S4e	61.5
CP003842.1_922	GCA_000299365.1_ASM29936v1	Ribosomal_S3_C	69.8
CP003842.1_1703	GCA_000299365.1_ASM29936v1	Ribosomal_S3Ae	195.9
CP003842.1_194	GCA_000299365.1_ASM29936v1	Ribosomal_S28e	94.2
CP003842.1_1773	GCA_000299365.1_ASM29936v1	Ribosomal_S27e	62.4
CP003842.1_572	GCA_000299365.1_ASM29936v1	Ribosomal_S27	76.7
CP003842.1_287	GCA_000299365.1_ASM29936v1	Ribosomal_S2	74.1
CP003842.1_1821	GCA_000299365.1_ASM29936v1	Ribosomal_S19e	163.9
CP003842.1_924	GCA_000299365.1_ASM29936v1	Ribosomal_S19	92.2
CP003842.1_919	GCA_000299365.1_ASM29936v1	Ribosomal_S17	59.6
CP003842.1_1698	GCA_000299365.1_ASM29936v1	Ribosomal_S13_N	92.5
CP003842.1_297	GCA_000299365.1_ASM29936v1	Ribosomal_S13	122.1
CP003842.1_1643	GCA_000299365.1_ASM29936v1	Ribosomal_S11	142.3
CP003842.1_915	GCA_000299365.1_ASM29936v1	Ribosomal_L5_C	73.6
CP003842.1_1772	GCA_000299365.1_ASM29936v1	Ribosomal_L44	84.2
CP003842.1_926	GCA_000299365.1_ASM29936v1	Ribosomal_L4	155.2
CP003842.1_393	GCA_000299365.1_ASM29936v1	Ribosomal_L32e	113.4
CP003842.1_1498	GCA_000299365.1_ASM29936v1	Ribosomal_L31e	65.8
CP003842.1_405	GCA_000299365.1_ASM29936v1	Ribosomal_L30	42.2
CP003842.1_927	GCA_000299365.1_ASM29936v1	Ribosomal_L3	234.7
CP003842.1_54	GCA_000299365.1_ASM29936v1	Ribosomal_L2_C	122.9
CP003842.1_921	GCA_000299365.1_ASM29936v1	Ribosomal_L29	46.8
CP003842.1_925	GCA_000299365.1_ASM29936v1	Ribosomal_L23	55
CP003842.1_923	GCA_000299365.1_ASM29936v1	Ribosomal_L22	83.6
CP003842.1_392	GCA_000299365.1_ASM29936v1	Ribosomal_L19e	132.6
CP003842.1_457	GCA_000299365.1_ASM29936v1	Ribosomal_L16	95.1
CP003842.1_1477	GCA_000299365.1_ASM29936v1	Ribosomal_L15e	156.9
CP003842.1_918	GCA_000299365.1_ASM29936v1	Ribosomal_L14	112.7
CP003842.1_433	GCA_000299365.1_ASM29936v1	Ribosomal_L13	34.2
CP003842.1_363	GCA_000299365.1_ASM29936v1	Ribosomal_L10	69.2
CP003842.1_364	GCA_000299365.1_ASM29936v1	Ribosomal_L1	135.8
CP003842.1_187	GCA_000299365.1_ASM29936v1	Rib_5-P_isom_A	180
CP003842.1_1849	GCA_000299365.1_ASM29936v1	PyrI	108.9
CP003842.1_1432	GCA_000299365.1_ASM29936v1	PTH2	139.3
CP003842.1_443	GCA_000299365.1_ASM29936v1	Prefoldin_2	69
CP003842.1_398	GCA_000299365.1_ASM29936v1	Prefoldin	61.4
CP003842.1_533	GCA_000299365.1_ASM29936v1	PGK	330.4
CP003842.1_1967	GCA_000299365.1_ASM29936v1	PcrB	174.4
CP003842.1_1597	GCA_000299365.1_ASM29936v1	Nop	220
CP003842.1_196	GCA_000299365.1_ASM29936v1	NDK	170
CP003842.1_1797	GCA_000299365.1_ASM29936v1	NAC	53.1
CP003842.1_1764	GCA_000299365.1_ASM29936v1	MAF_flag10	120
CP003842.1_197	GCA_000299365.1_ASM29936v1	IF-2	75.2
CP003842.1_1753	GCA_000299365.1_ASM29936v1	HMG-CoA_red	365
CP003842.1_1721	GCA_000299365.1_ASM29936v1	Ham1p_like	127.7
CP003842.1_1766	GCA_000299365.1_ASM29936v1	GMP_synt_C	115.1
CP003842.1_738	GCA_000299365.1_ASM29936v1	GCD14	124.4
CP003842.1_288	GCA_000299365.1_ASM29936v1	Enolase_C	201.1
CP003842.1_207	GCA_000299365.1_ASM29936v1	eIF-6	219.8
CP003842.1_21	GCA_000299365.1_ASM29936v1	eIF2_C	92.6
CP003842.1_26	GCA_000299365.1_ASM29936v1	EIF_2_alpha	64.1
CP003842.1_1434	GCA_000299365.1_ASM29936v1	EF1_GNE	64.6
CP003842.1_1590	GCA_000299365.1_ASM29936v1	DUF655	172.3
CP003842.1_1455	GCA_000299365.1_ASM29936v1	DUF359	126.3
CP003842.1_1520	GCA_000299365.1_ASM29936v1	DUF357	51.9
CP003842.1_1820	GCA_000299365.1_ASM29936v1	dsDNA_bind	86.7
CP003842.1_15	GCA_000299365.1_ASM29936v1	DNA_primase_S	49.2
CP003842.1_14	GCA_000299365.1_ASM29936v1	DNA_primase_lrg	88.6
CP003842.1_390	GCA_000299365.1_ASM29936v1	DNA_binding_1	97.4
CP003842.1_1756	GCA_000299365.1_ASM29936v1	Diphthamide_syn	197.7
CP003842.1_1082	GCA_000299365.1_ASM29936v1	CTP_synth_N	389.1
CP003842.1_1522	GCA_000299365.1_ASM29936v1	CTP-dep_RFKase	145.1
CP003842.1_1671	GCA_000299365.1_ASM29936v1	B5	49.1
CP003842.1_1349	GCA_000299365.1_ASM29936v1	ATP-synt_F	47.3
CP003842.1_1852	GCA_000299365.1_ASM29936v1	ATP-synt_D	154
CP003842.1_1850	GCA_000299365.1_ASM29936v1	ATP-synt_C	56.4
CP003842.1_201	GCA_000299365.1_ASM29936v1	Archease	110.5
CP003842.1_1620	GCA_000299365.1_ASM29936v1	Adenylsucc_synt	288
CP003842.1_1720	GCA_000299365.1_ASM29936v1	Wyosine_form	70.6
CP003842.1_1855	GCA_000299365.1_ASM29936v1	vATP-synt_E	75.1
CP003842.1_920	GCA_000299365.1_ASM29936v1	UPF0086	75.2
CP003842.1_411	GCA_000299365.1_ASM29936v1	TruB_N	86.5
CP003842.1_264	GCA_000299365.1_ASM29936v1	TRM	20.2
CP003842.1_1656	GCA_000299365.1_ASM29936v1	SNO	159
CP003842.1_289	GCA_000299365.1_ASM29936v1	RNA_pol_N	96.8
CP003842.1_1630	GCA_000299365.1_ASM29936v1	Ribosomal_S17e	55.7
CP003842.1_441	GCA_000299365.1_ASM29936v1	Ribosomal_L37ae	67.8
CP003842.1_195	GCA_000299365.1_ASM29936v1	Ribosomal_L24e	65.2
CP003842.1_1953	GCA_000299365.1_ASM29936v1	LigT_PEase	82
CP003842.1_1883	GCA_000299365.1_ASM29936v1	DUF137	240.7
CP003842.1_1596	GCA_000299365.1_ASM29936v1	DHO_dh	192.2
CP003842.1_1885	GCA_000299365.1_ASM29936v1	DFP	202.5
CP003843.1_312	GCA_000299395.1_ASM29939v1	YjeF_N	160
CP003843.1_756	GCA_000299395.1_ASM29939v1	XPG_I	82.1
CP003843.1_1901	GCA_000299395.1_ASM29939v1	V_ATPase_I	92
CP003843.1_1493	GCA_000299395.1_ASM29939v1	UPF0004	59.4
CP003843.1_303	GCA_000299395.1_ASM29939v1	tRNA-synt_1c	271.4
CP003843.1_2013	GCA_000299395.1_ASM29939v1	tRNA_NucTransf2	125.4
CP003843.1_377	GCA_000299395.1_ASM29939v1	tRNA_deacylase	208.9
CP003843.1_1633	GCA_000299395.1_ASM29939v1	TP6A_N	52.1
CP003843.1_1634	GCA_000299395.1_ASM29939v1	Topo-VIb_trans	190
CP003843.1_1138	GCA_000299395.1_ASM29939v1	TIM	41.2
CP003843.1_659	GCA_000299395.1_ASM29939v1	SUI1	68.2
CP003843.1_551	GCA_000299395.1_ASM29939v1	SRP_SPB	86.6
CP003843.1_538	GCA_000299395.1_ASM29939v1	SRP19	49.3
CP003843.1_375	GCA_000299395.1_ASM29939v1	Spt5-NGN	71.8
CP003843.1_1464	GCA_000299395.1_ASM29939v1	Spt4	52.1
CP003843.1_1463	GCA_000299395.1_ASM29939v1	SHS2_Rpb7-N	59.3
CP003843.1_392	GCA_000299395.1_ASM29939v1	SecY	212.8
CP003843.1_657	GCA_000299395.1_ASM29939v1	Sec61_beta	48.1
CP003843.1_459	GCA_000299395.1_ASM29939v1	SBDS	79.4
CP003843.1_1095	GCA_000299395.1_ASM29939v1	RNA_pol_Rpb6	38.4
CP003843.1_336	GCA_000299395.1_ASM29939v1	RNA_pol_Rpb5_C	96.8
CP003843.1_337	GCA_000299395.1_ASM29939v1	RNA_pol_Rpb2_6	414.3
CP003843.1_338	GCA_000299395.1_ASM29939v1	RNA_pol_Rpb1_1	313.2
CP003843.1_457	GCA_000299395.1_ASM29939v1	RNA_pol_A_bac	89.2
CP003843.1_454	GCA_000299395.1_ASM29939v1	Ribosomal_S9	120.2
CP003843.1_539	GCA_000299395.1_ASM29939v1	Ribosomal_S8e	73.9
CP003843.1_919	GCA_000299395.1_ASM29939v1	Ribosomal_S8	77.1
CP003843.1_345	GCA_000299395.1_ASM29939v1	Ribosomal_S7	120.4
CP003843.1_10	GCA_000299395.1_ASM29939v1	Ribosomal_S6e	83.8
CP003843.1_389	GCA_000299395.1_ASM29939v1	Ribosomal_S5	75
CP003843.1_922	GCA_000299395.1_ASM29939v1	Ribosomal_S4e	64.3
CP003843.1_928	GCA_000299395.1_ASM29939v1	Ribosomal_S3_C	71.1
CP003843.1_1759	GCA_000299395.1_ASM29939v1	Ribosomal_S3Ae	194.3
CP003843.1_191	GCA_000299395.1_ASM29939v1	Ribosomal_S28e	93.6
CP003843.1_121	GCA_000299395.1_ASM29939v1	Ribosomal_S27e	65.3
CP003843.1_555	GCA_000299395.1_ASM29939v1	Ribosomal_S27	75.1
CP003843.1_308	GCA_000299395.1_ASM29939v1	Ribosomal_S2	77.5
CP003843.1_1855	GCA_000299395.1_ASM29939v1	Ribosomal_S19e	164.6
CP003843.1_930	GCA_000299395.1_ASM29939v1	Ribosomal_S19	90.6
CP003843.1_925	GCA_000299395.1_ASM29939v1	Ribosomal_S17	60.8
CP003843.1_1755	GCA_000299395.1_ASM29939v1	Ribosomal_S13_N	92.7
CP003843.1_317	GCA_000299395.1_ASM29939v1	Ribosomal_S13	131.8
CP003843.1_1684	GCA_000299395.1_ASM29939v1	Ribosomal_S11	143.4
CP003843.1_921	GCA_000299395.1_ASM29939v1	Ribosomal_L5_C	74.3
CP003843.1_122	GCA_000299395.1_ASM29939v1	Ribosomal_L44	85
CP003843.1_932	GCA_000299395.1_ASM29939v1	Ribosomal_L4	149
CP003843.1_380	GCA_000299395.1_ASM29939v1	Ribosomal_L32e	115.2
CP003843.1_1495	GCA_000299395.1_ASM29939v1	Ribosomal_L31e	60.8
CP003843.1_390	GCA_000299395.1_ASM29939v1	Ribosomal_L30	40.4
CP003843.1_933	GCA_000299395.1_ASM29939v1	Ribosomal_L3	227.9
CP003843.1_45	GCA_000299395.1_ASM29939v1	Ribosomal_L2_C	123.3
CP003843.1_927	GCA_000299395.1_ASM29939v1	Ribosomal_L29	42.8
CP003843.1_931	GCA_000299395.1_ASM29939v1	Ribosomal_L23	52.1
CP003843.1_929	GCA_000299395.1_ASM29939v1	Ribosomal_L22	77.8
CP003843.1_379	GCA_000299395.1_ASM29939v1	Ribosomal_L19e	134.9
CP003843.1_479	GCA_000299395.1_ASM29939v1	Ribosomal_L16	89.8
CP003843.1_1485	GCA_000299395.1_ASM29939v1	Ribosomal_L15e	153.6
CP003843.1_924	GCA_000299395.1_ASM29939v1	Ribosomal_L14	110.9
CP003843.1_455	GCA_000299395.1_ASM29939v1	Ribosomal_L13	43.3
CP003843.1_371	GCA_000299395.1_ASM29939v1	Ribosomal_L10	68.2
CP003843.1_372	GCA_000299395.1_ASM29939v1	Ribosomal_L1	141.1
CP003843.1_184	GCA_000299395.1_ASM29939v1	Rib_5-P_isom_A	177.4
CP003843.1_1894	GCA_000299395.1_ASM29939v1	PyrI	108
CP003843.1_1445	GCA_000299395.1_ASM29939v1	PTH2	138.3
CP003843.1_465	GCA_000299395.1_ASM29939v1	Prefoldin_2	74.2
CP003843.1_384	GCA_000299395.1_ASM29939v1	Prefoldin	64.8
CP003843.1_517	GCA_000299395.1_ASM29939v1	PGK	319.4
CP003843.1_2027	GCA_000299395.1_ASM29939v1	PcrB	176.4
CP003843.1_1599	GCA_000299395.1_ASM29939v1	Nop	219.5
CP003843.1_193	GCA_000299395.1_ASM29939v1	NDK	167.3
CP003843.1_1831	GCA_000299395.1_ASM29939v1	NAC	53.3
CP003843.1_130	GCA_000299395.1_ASM29939v1	MAF_flag10	125.2
CP003843.1_194	GCA_000299395.1_ASM29939v1	IF-2	77.4
CP003843.1_141	GCA_000299395.1_ASM29939v1	HMG-CoA_red	342.5
CP003843.1_1779	GCA_000299395.1_ASM29939v1	Ham1p_like	127.5
CP003843.1_128	GCA_000299395.1_ASM29939v1	GMP_synt_C	117.6
CP003843.1_740	GCA_000299395.1_ASM29939v1	GCD14	125.8
CP003843.1_309	GCA_000299395.1_ASM29939v1	Enolase_C	194.7
CP003843.1_220	GCA_000299395.1_ASM29939v1	eIF-6	211.2
CP003843.1_11	GCA_000299395.1_ASM29939v1	eIF2_C	92.6
CP003843.1_16	GCA_000299395.1_ASM29939v1	EIF_2_alpha	59.7
CP003843.1_1448	GCA_000299395.1_ASM29939v1	EF1_GNE	62.1
CP003843.1_1590	GCA_000299395.1_ASM29939v1	DUF655	163.7
CP003843.1_1461	GCA_000299395.1_ASM29939v1	DUF359	125.3
CP003843.1_1519	GCA_000299395.1_ASM29939v1	DUF357	57.4
CP003843.1_1854	GCA_000299395.1_ASM29939v1	dsDNA_bind	86.8
CP003843.1_5	GCA_000299395.1_ASM29939v1	DNA_primase_S	63.5
CP003843.1_4	GCA_000299395.1_ASM29939v1	DNA_primase_lrg	91.2
CP003843.1_378	GCA_000299395.1_ASM29939v1	DNA_binding_1	97.5
CP003843.1_138	GCA_000299395.1_ASM29939v1	Diphthamide_syn	182.5
CP003843.1_1080	GCA_000299395.1_ASM29939v1	CTP_synth_N	394.2
CP003843.1_1521	GCA_000299395.1_ASM29939v1	CTP-dep_RFKase	141.5
CP003843.1_1732	GCA_000299395.1_ASM29939v1	B5	51.6
CP003843.1_1325	GCA_000299395.1_ASM29939v1	ATP-synt_F	47.4
CP003843.1_1897	GCA_000299395.1_ASM29939v1	ATP-synt_D	160.2
CP003843.1_1895	GCA_000299395.1_ASM29939v1	ATP-synt_C	56.4
CP003843.1_198	GCA_000299395.1_ASM29939v1	Archease	110.8
CP003843.1_1646	GCA_000299395.1_ASM29939v1	Adenylsucc_synt	283
CP003843.1_1778	GCA_000299395.1_ASM29939v1	Wyosine_form	70.5
CP003843.1_1900	GCA_000299395.1_ASM29939v1	vATP-synt_E	69
CP003843.1_926	GCA_000299395.1_ASM29939v1	UPF0086	74
CP003843.1_396	GCA_000299395.1_ASM29939v1	TruB_N	84.3
CP003843.1_1724	GCA_000299395.1_ASM29939v1	SNO	169.5
CP003843.1_310	GCA_000299395.1_ASM29939v1	RNA_pol_N	94
CP003843.1_1656	GCA_000299395.1_ASM29939v1	Ribosomal_S17e	53.6
CP003843.1_463	GCA_000299395.1_ASM29939v1	Ribosomal_L37ae	71
CP003843.1_192	GCA_000299395.1_ASM29939v1	Ribosomal_L24e	66.5
CP003843.1_1592	GCA_000299395.1_ASM29939v1	Ribosomal_L21e	64.9
CP003843.1_2012	GCA_000299395.1_ASM29939v1	LigT_PEase	85.5
CP003843.1_1932	GCA_000299395.1_ASM29939v1	DUF137	237.3
CP003843.1_1598	GCA_000299395.1_ASM29939v1	DHO_dh	189.6
CP003843.1_1934	GCA_000299395.1_ASM29939v1	DFP	199.1
CP000866.1_333	GCA_000018465.1_ASM1846v1	YjeF_N	159.4
CP000866.1_752	GCA_000018465.1_ASM1846v1	XPG_I	81.6
CP000866.1_1835	GCA_000018465.1_ASM1846v1	V_ATPase_I	90.1
CP000866.1_1374	GCA_000018465.1_ASM1846v1	UPF0004	61.2
CP000866.1_324	GCA_000018465.1_ASM1846v1	tRNA-synt_1c	277
CP000866.1_1930	GCA_000018465.1_ASM1846v1	tRNA_NucTransf2	129.6
CP000866.1_411	GCA_000018465.1_ASM1846v1	tRNA_deacylase	215.2
CP000866.1_1531	GCA_000018465.1_ASM1846v1	TP6A_N	53.5
CP000866.1_1532	GCA_000018465.1_ASM1846v1	Topo-VIb_trans	187.1
CP000866.1_1026	GCA_000018465.1_ASM1846v1	TIM	43.9
CP000866.1_663	GCA_000018465.1_ASM1846v1	SUI1	68.6
CP000866.1_562	GCA_000018465.1_ASM1846v1	SRP_SPB	94
CP000866.1_550	GCA_000018465.1_ASM1846v1	SRP19	47.4
CP000866.1_409	GCA_000018465.1_ASM1846v1	Spt5-NGN	73.3
CP000866.1_1348	GCA_000018465.1_ASM1846v1	Spt4	48.5
CP000866.1_1347	GCA_000018465.1_ASM1846v1	SHS2_Rpb7-N	61.6
CP000866.1_426	GCA_000018465.1_ASM1846v1	SecY	210.5
CP000866.1_661	GCA_000018465.1_ASM1846v1	Sec61_beta	46.2
CP000866.1_456	GCA_000018465.1_ASM1846v1	SBDS	78
CP000866.1_1006	GCA_000018465.1_ASM1846v1	RNA_pol_Rpb6	38.8
CP000866.1_359	GCA_000018465.1_ASM1846v1	RNA_pol_Rpb5_C	93.6
CP000866.1_360	GCA_000018465.1_ASM1846v1	RNA_pol_Rpb2_6	417.2
CP000866.1_361	GCA_000018465.1_ASM1846v1	RNA_pol_Rpb1_1	309.7
CP000866.1_454	GCA_000018465.1_ASM1846v1	RNA_pol_A_bac	91.1
CP000866.1_451	GCA_000018465.1_ASM1846v1	Ribosomal_S9	119.4
CP000866.1_551	GCA_000018465.1_ASM1846v1	Ribosomal_S8e	69.2
CP000866.1_852	GCA_000018465.1_ASM1846v1	Ribosomal_S8	76
CP000866.1_368	GCA_000018465.1_ASM1846v1	Ribosomal_S7	127.7
CP000866.1_74	GCA_000018465.1_ASM1846v1	Ribosomal_S6e	83.6
CP000866.1_423	GCA_000018465.1_ASM1846v1	Ribosomal_S5	76.3
CP000866.1_854	GCA_000018465.1_ASM1846v1	Ribosomal_S4e	63.5
CP000866.1_860	GCA_000018465.1_ASM1846v1	Ribosomal_S3_C	68.9
CP000866.1_1644	GCA_000018465.1_ASM1846v1	Ribosomal_S3Ae	200.4
CP000866.1_234	GCA_000018465.1_ASM1846v1	Ribosomal_S28e	94.2
CP000866.1_1713	GCA_000018465.1_ASM1846v1	Ribosomal_S27e	61.6
CP000866.1_566	GCA_000018465.1_ASM1846v1	Ribosomal_S27	68.8
CP000866.1_329	GCA_000018465.1_ASM1846v1	Ribosomal_S2	76.6
CP000866.1_1758	GCA_000018465.1_ASM1846v1	Ribosomal_S19e	162.8
CP000866.1_862	GCA_000018465.1_ASM1846v1	Ribosomal_S19	90.4
CP000866.1_857	GCA_000018465.1_ASM1846v1	Ribosomal_S17	60.4
CP000866.1_1640	GCA_000018465.1_ASM1846v1	Ribosomal_S13_N	92.4
CP000866.1_338	GCA_000018465.1_ASM1846v1	Ribosomal_S13	134.2
CP000866.1_1579	GCA_000018465.1_ASM1846v1	Ribosomal_S11	143.2
CP000866.1_853	GCA_000018465.1_ASM1846v1	Ribosomal_L5_C	70.8
CP000866.1_1712	GCA_000018465.1_ASM1846v1	Ribosomal_L44	84.2
CP000866.1_864	GCA_000018465.1_ASM1846v1	Ribosomal_L4	154.6
CP000866.1_415	GCA_000018465.1_ASM1846v1	Ribosomal_L32e	112.8
CP000866.1_1376	GCA_000018465.1_ASM1846v1	Ribosomal_L31e	60.3
CP000866.1_424	GCA_000018465.1_ASM1846v1	Ribosomal_L30	41.9
CP000866.1_865	GCA_000018465.1_ASM1846v1	Ribosomal_L3	236.8
CP000866.1_107	GCA_000018465.1_ASM1846v1	Ribosomal_L2_C	122.5
CP000866.1_859	GCA_000018465.1_ASM1846v1	Ribosomal_L29	47.1
CP000866.1_863	GCA_000018465.1_ASM1846v1	Ribosomal_L23	54.2
CP000866.1_861	GCA_000018465.1_ASM1846v1	Ribosomal_L22	81.6
CP000866.1_414	GCA_000018465.1_ASM1846v1	Ribosomal_L19e	135.1
CP000866.1_476	GCA_000018465.1_ASM1846v1	Ribosomal_L16	91.8
CP000866.1_1367	GCA_000018465.1_ASM1846v1	Ribosomal_L15e	155.1
CP000866.1_856	GCA_000018465.1_ASM1846v1	Ribosomal_L14	112.1
CP000866.1_452	GCA_000018465.1_ASM1846v1	Ribosomal_L13	37.4
CP000866.1_401	GCA_000018465.1_ASM1846v1	Ribosomal_L10	72.4
CP000866.1_402	GCA_000018465.1_ASM1846v1	Ribosomal_L1	137.1
CP000866.1_227	GCA_000018465.1_ASM1846v1	Rib_5-P_isom_A	179.8
CP000866.1_1828	GCA_000018465.1_ASM1846v1	PyrI	108.9
CP000866.1_1312	GCA_000018465.1_ASM1846v1	PTH2	139
CP000866.1_462	GCA_000018465.1_ASM1846v1	Prefoldin_2	71.9
CP000866.1_419	GCA_000018465.1_ASM1846v1	Prefoldin	63.5
CP000866.1_531	GCA_000018465.1_ASM1846v1	PGK	332.8
CP000866.1_1943	GCA_000018465.1_ASM1846v1	PcrB	181
CP000866.1_1515	GCA_000018465.1_ASM1846v1	Nop	221.7
CP000866.1_236	GCA_000018465.1_ASM1846v1	NDK	170.8
CP000866.1_1735	GCA_000018465.1_ASM1846v1	NAC	55.1
CP000866.1_1704	GCA_000018465.1_ASM1846v1	MAF_flag10	141.5
CP000866.1_237	GCA_000018465.1_ASM1846v1	IF-2	76.8
CP000866.1_1693	GCA_000018465.1_ASM1846v1	HMG-CoA_red	357.9
CP000866.1_1663	GCA_000018465.1_ASM1846v1	Ham1p_like	132.5
CP000866.1_1706	GCA_000018465.1_ASM1846v1	GMP_synt_C	116.3
CP000866.1_739	GCA_000018465.1_ASM1846v1	GCD14	129.4
CP000866.1_330	GCA_000018465.1_ASM1846v1	Enolase_C	199
CP000866.1_247	GCA_000018465.1_ASM1846v1	eIF-6	218.4
CP000866.1_75	GCA_000018465.1_ASM1846v1	eIF2_C	92.1
CP000866.1_80	GCA_000018465.1_ASM1846v1	EIF_2_alpha	64.9
CP000866.1_1334	GCA_000018465.1_ASM1846v1	EF1_GNE	64.8
CP000866.1_1506	GCA_000018465.1_ASM1846v1	DUF655	170.7
CP000866.1_1345	GCA_000018465.1_ASM1846v1	DUF359	127.7
CP000866.1_1412	GCA_000018465.1_ASM1846v1	DUF357	51.9
CP000866.1_1757	GCA_000018465.1_ASM1846v1	dsDNA_bind	87.5
CP000866.1_69	GCA_000018465.1_ASM1846v1	DNA_primase_S	55
CP000866.1_68	GCA_000018465.1_ASM1846v1	DNA_primase_lrg	88.5
CP000866.1_412	GCA_000018465.1_ASM1846v1	DNA_binding_1	97.5
CP000866.1_1696	GCA_000018465.1_ASM1846v1	Diphthamide_syn	197.2
CP000866.1_993	GCA_000018465.1_ASM1846v1	CTP_synth_N	389.4
CP000866.1_1416	GCA_000018465.1_ASM1846v1	CTP-dep_RFKase	142.7
CP000866.1_1619	GCA_000018465.1_ASM1846v1	B5	49.5
CP000866.1_1173	GCA_000018465.1_ASM1846v1	ATP-synt_F	49
CP000866.1_1831	GCA_000018465.1_ASM1846v1	ATP-synt_D	155.8
CP000866.1_1829	GCA_000018465.1_ASM1846v1	ATP-synt_C	60.2
CP000866.1_241	GCA_000018465.1_ASM1846v1	Archease	114.5
CP000866.1_1544	GCA_000018465.1_ASM1846v1	Adenylsucc_synt	286.5
CP000866.1_1662	GCA_000018465.1_ASM1846v1	Wyosine_form	70.3
CP000866.1_1834	GCA_000018465.1_ASM1846v1	vATP-synt_E	75.9
CP000866.1_858	GCA_000018465.1_ASM1846v1	UPF0086	73
CP000866.1_430	GCA_000018465.1_ASM1846v1	TruB_N	87.9
CP000866.1_1518	GCA_000018465.1_ASM1846v1	TRM	274.3
CP000866.1_1609	GCA_000018465.1_ASM1846v1	SNO	161.4
CP000866.1_331	GCA_000018465.1_ASM1846v1	RNA_pol_N	97.8
CP000866.1_1554	GCA_000018465.1_ASM1846v1	Ribosomal_S17e	61.5
CP000866.1_460	GCA_000018465.1_ASM1846v1	Ribosomal_L37ae	66.3
CP000866.1_235	GCA_000018465.1_ASM1846v1	Ribosomal_L24e	65.6
CP000866.1_1508	GCA_000018465.1_ASM1846v1	Ribosomal_L21e	68.3
CP000866.1_1929	GCA_000018465.1_ASM1846v1	LigT_PEase	89.3
CP000866.1_1865	GCA_000018465.1_ASM1846v1	DUF137	242.3
CP000866.1_1514	GCA_000018465.1_ASM1846v1	DHO_dh	192
CP000866.1_1867	GCA_000018465.1_ASM1846v1	DFP	204
CP007026.1_250	GCA_000812185.1_ASM81218v1	YjeF_N	153.7
CP007026.1_818	GCA_000812185.1_ASM81218v1	XPG_I	80.4
CP007026.1_1346	GCA_000812185.1_ASM81218v1	V_ATPase_I	96.8
CP007026.1_1018	GCA_000812185.1_ASM81218v1	UPF0004	54.8
CP007026.1_234	GCA_000812185.1_ASM81218v1	tRNA-synt_1c	254.1
CP007026.1_8	GCA_000812185.1_ASM81218v1	tRNA_NucTransf2	120.2
CP007026.1_1116	GCA_000812185.1_ASM81218v1	tRNA_deacylase	210.8
CP007026.1_362	GCA_000812185.1_ASM81218v1	TP6A_N	50.4
CP007026.1_361	GCA_000812185.1_ASM81218v1	Topo-VIb_trans	193
CP007026.1_626	GCA_000812185.1_ASM81218v1	TIM	40.1
CP007026.1_972	GCA_000812185.1_ASM81218v1	SUI1	66.3
CP007026.1_385	GCA_000812185.1_ASM81218v1	SRP_SPB	89.9
CP007026.1_377	GCA_000812185.1_ASM81218v1	SRP19	52.6
CP007026.1_1117	GCA_000812185.1_ASM81218v1	Spt5-NGN	67.3
CP007026.1_481	GCA_000812185.1_ASM81218v1	Spt4	49
CP007026.1_482	GCA_000812185.1_ASM81218v1	SHS2_Rpb7-N	55.8
CP007026.1_1102	GCA_000812185.1_ASM81218v1	SecY	204.4
CP007026.1_974	GCA_000812185.1_ASM81218v1	Sec61_beta	52.4
CP007026.1_395	GCA_000812185.1_ASM81218v1	SBDS	73.1
CP007026.1_800	GCA_000812185.1_ASM81218v1	RNA_pol_Rpb6	41.1
CP007026.1_270	GCA_000812185.1_ASM81218v1	RNA_pol_Rpb5_C	89.2
CP007026.1_271	GCA_000812185.1_ASM81218v1	RNA_pol_Rpb2_6	422
CP007026.1_272	GCA_000812185.1_ASM81218v1	RNA_pol_Rpb1_1	312.5
CP007026.1_394	GCA_000812185.1_ASM81218v1	RNA_pol_A_bac	79.6
CP007026.1_391	GCA_000812185.1_ASM81218v1	Ribosomal_S9	111.5
CP007026.1_378	GCA_000812185.1_ASM81218v1	Ribosomal_S8e	70.3
CP007026.1_691	GCA_000812185.1_ASM81218v1	Ribosomal_S8	80.6
CP007026.1_1130	GCA_000812185.1_ASM81218v1	Ribosomal_S7	122.2
CP007026.1_68	GCA_000812185.1_ASM81218v1	Ribosomal_S6e	89.6
CP007026.1_1105	GCA_000812185.1_ASM81218v1	Ribosomal_S5	78.2
CP007026.1_694	GCA_000812185.1_ASM81218v1	Ribosomal_S4e	55.8
CP007026.1_700	GCA_000812185.1_ASM81218v1	Ribosomal_S3_C	73
CP007026.1_286	GCA_000812185.1_ASM81218v1	Ribosomal_S3Ae	187.6
CP007026.1_1209	GCA_000812185.1_ASM81218v1	Ribosomal_S28e	88.2
CP007026.1_1277	GCA_000812185.1_ASM81218v1	Ribosomal_S27e	60.3
CP007026.1_1086	GCA_000812185.1_ASM81218v1	Ribosomal_S27	72.9
CP007026.1_246	GCA_000812185.1_ASM81218v1	Ribosomal_S2	76
CP007026.1_1308	GCA_000812185.1_ASM81218v1	Ribosomal_S19e	159.7
CP007026.1_702	GCA_000812185.1_ASM81218v1	Ribosomal_S19	90.9
CP007026.1_697	GCA_000812185.1_ASM81218v1	Ribosomal_S17	66.7
CP007026.1_290	GCA_000812185.1_ASM81218v1	Ribosomal_S13_N	88.6
CP007026.1_255	GCA_000812185.1_ASM81218v1	Ribosomal_S13	128.3
CP007026.1_326	GCA_000812185.1_ASM81218v1	Ribosomal_S11	143.9
CP007026.1_693	GCA_000812185.1_ASM81218v1	Ribosomal_L5_C	77.5
CP007026.1_1276	GCA_000812185.1_ASM81218v1	Ribosomal_L44	83.4
CP007026.1_704	GCA_000812185.1_ASM81218v1	Ribosomal_L4	147.6
CP007026.1_1113	GCA_000812185.1_ASM81218v1	Ribosomal_L32e	111.9
CP007026.1_1020	GCA_000812185.1_ASM81218v1	Ribosomal_L31e	58.6
CP007026.1_1104	GCA_000812185.1_ASM81218v1	Ribosomal_L30	44.2
CP007026.1_705	GCA_000812185.1_ASM81218v1	Ribosomal_L3	247.6
CP007026.1_115	GCA_000812185.1_ASM81218v1	Ribosomal_L2_C	117.2
CP007026.1_699	GCA_000812185.1_ASM81218v1	Ribosomal_L29	45.9
CP007026.1_703	GCA_000812185.1_ASM81218v1	Ribosomal_L23	54.6
CP007026.1_701	GCA_000812185.1_ASM81218v1	Ribosomal_L22	73.6
CP007026.1_1114	GCA_000812185.1_ASM81218v1	Ribosomal_L19e	134.5
CP007026.1_416	GCA_000812185.1_ASM81218v1	Ribosomal_L16	95.2
CP007026.1_1012	GCA_000812185.1_ASM81218v1	Ribosomal_L15e	150.3
CP007026.1_696	GCA_000812185.1_ASM81218v1	Ribosomal_L14	112.9
CP007026.1_392	GCA_000812185.1_ASM81218v1	Ribosomal_L13	36.6
CP007026.1_1121	GCA_000812185.1_ASM81218v1	Ribosomal_L10	67.1
CP007026.1_1120	GCA_000812185.1_ASM81218v1	Ribosomal_L1	140.3
CP007026.1_1216	GCA_000812185.1_ASM81218v1	Rib_5-P_isom_A	173.9
CP007026.1_1339	GCA_000812185.1_ASM81218v1	PyrI	106.7
CP007026.1_498	GCA_000812185.1_ASM81218v1	PTH2	134.9
CP007026.1_401	GCA_000812185.1_ASM81218v1	Prefoldin_2	69.3
CP007026.1_1109	GCA_000812185.1_ASM81218v1	Prefoldin	70.5
CP007026.1_440	GCA_000812185.1_ASM81218v1	PGK	335
CP007026.1_1467	GCA_000812185.1_ASM81218v1	PcrB	181.8
CP007026.1_1072	GCA_000812185.1_ASM81218v1	Nop	214.9
CP007026.1_1207	GCA_000812185.1_ASM81218v1	NDK	178.7
CP007026.1_1293	GCA_000812185.1_ASM81218v1	NAC	52.9
CP007026.1_1249	GCA_000812185.1_ASM81218v1	MAF_flag10	121
CP007026.1_1206	GCA_000812185.1_ASM81218v1	IF-2	82.7
CP007026.1_1260	GCA_000812185.1_ASM81218v1	HMG-CoA_red	345.3
CP007026.1_224	GCA_000812185.1_ASM81218v1	Ham1p_like	126.2
CP007026.1_1247	GCA_000812185.1_ASM81218v1	GMP_synt_C	115.5
CP007026.1_832	GCA_000812185.1_ASM81218v1	GCD14	117.8
CP007026.1_247	GCA_000812185.1_ASM81218v1	Enolase_C	199.1
CP007026.1_1202	GCA_000812185.1_ASM81218v1	eIF-6	193.1
CP007026.1_1395	GCA_000812185.1_ASM81218v1	eIF2_C	84.9
CP007026.1_88	GCA_000812185.1_ASM81218v1	EIF_2_alpha	56.6
CP007026.1_495	GCA_000812185.1_ASM81218v1	EF1_GNE	58.5
CP007026.1_1064	GCA_000812185.1_ASM81218v1	DUF655	154
CP007026.1_484	GCA_000812185.1_ASM81218v1	DUF359	120.7
CP007026.1_1042	GCA_000812185.1_ASM81218v1	DUF357	55.2
CP007026.1_1307	GCA_000812185.1_ASM81218v1	dsDNA_bind	77.3
CP007026.1_62	GCA_000812185.1_ASM81218v1	DNA_primase_S	62.1
CP007026.1_61	GCA_000812185.1_ASM81218v1	DNA_primase_lrg	79.9
CP007026.1_1115	GCA_000812185.1_ASM81218v1	DNA_binding_1	103
CP007026.1_1257	GCA_000812185.1_ASM81218v1	Diphthamide_syn	193.4
CP007026.1_783	GCA_000812185.1_ASM81218v1	CTP_synth_N	392.8
CP007026.1_1044	GCA_000812185.1_ASM81218v1	CTP-dep_RFKase	138.7
CP007026.1_309	GCA_000812185.1_ASM81218v1	B5	42
CP007026.1_884	GCA_000812185.1_ASM81218v1	ATP-synt_F	48.1
CP007026.1_1342	GCA_000812185.1_ASM81218v1	ATP-synt_D	149.3
CP007026.1_1340	GCA_000812185.1_ASM81218v1	ATP-synt_C	58.1
CP007026.1_1204	GCA_000812185.1_ASM81218v1	Archease	105
CP007026.1_348	GCA_000812185.1_ASM81218v1	Adenylsucc_synt	274.2
CP007026.1_225	GCA_000812185.1_ASM81218v1	Wyosine_form	67.2
CP007026.1_1345	GCA_000812185.1_ASM81218v1	vATP-synt_E	78.4
CP007026.1_698	GCA_000812185.1_ASM81218v1	UPF0086	50.8
CP007026.1_1098	GCA_000812185.1_ASM81218v1	TruB_N	89.4
CP007026.1_1075	GCA_000812185.1_ASM81218v1	TRM	267.4
CP007026.1_317	GCA_000812185.1_ASM81218v1	SNO	167
CP007026.1_248	GCA_000812185.1_ASM81218v1	RNA_pol_N	102.4
CP007026.1_339	GCA_000812185.1_ASM81218v1	Ribosomal_S17e	54.5
CP007026.1_399	GCA_000812185.1_ASM81218v1	Ribosomal_L37ae	61.2
CP007026.1_1208	GCA_000812185.1_ASM81218v1	Ribosomal_L24e	71.4
CP007026.1_1066	GCA_000812185.1_ASM81218v1	Ribosomal_L21e	64.1
CP007026.1_9	GCA_000812185.1_ASM81218v1	LigT_PEase	86.1
CP007026.1_1403	GCA_000812185.1_ASM81218v1	DUF137	210.8
CP007026.1_1071	GCA_000812185.1_ASM81218v1	DHO_dh	181
CP007026.1_1405	GCA_000812185.1_ASM81218v1	DFP	193.5
LT841358.1_2098	GCA_900177045.1_Candidatus_Nitrosotalea_koreensis_CS_whole_genome	YjeF_N	149.8
LT841358.1_902	GCA_900177045.1_Candidatus_Nitrosotalea_koreensis_CS_whole_genome	XPG_I	91.6
LT841358.1_1658	GCA_900177045.1_Candidatus_Nitrosotalea_koreensis_CS_whole_genome	V_ATPase_I	91.1
LT841358.1_1250	GCA_900177045.1_Candidatus_Nitrosotalea_koreensis_CS_whole_genome	UPF0004	56.8
LT841358.1_2089	GCA_900177045.1_Candidatus_Nitrosotalea_koreensis_CS_whole_genome	tRNA-synt_1c	266.3
LT841358.1_1777	GCA_900177045.1_Candidatus_Nitrosotalea_koreensis_CS_whole_genome	tRNA_NucTransf2	123
LT841358.1_2144	GCA_900177045.1_Candidatus_Nitrosotalea_koreensis_CS_whole_genome	tRNA_deacylase	196.3
LT841358.1_1341	GCA_900177045.1_Candidatus_Nitrosotalea_koreensis_CS_whole_genome	TP6A_N	53.4
LT841358.1_1342	GCA_900177045.1_Candidatus_Nitrosotalea_koreensis_CS_whole_genome	Topo-VIb_trans	183
LT841358.1_749	GCA_900177045.1_Candidatus_Nitrosotalea_koreensis_CS_whole_genome	TIM	39.8
LT841358.1_925	GCA_900177045.1_Candidatus_Nitrosotalea_koreensis_CS_whole_genome	SUI1	66.2
LT841358.1_103	GCA_900177045.1_Candidatus_Nitrosotalea_koreensis_CS_whole_genome	SRP_SPB	96.2
LT841358.1_94	GCA_900177045.1_Candidatus_Nitrosotalea_koreensis_CS_whole_genome	SRP19	43.3
LT841358.1_2141	GCA_900177045.1_Candidatus_Nitrosotalea_koreensis_CS_whole_genome	Spt5-NGN	67.5
LT841358.1_390	GCA_900177045.1_Candidatus_Nitrosotalea_koreensis_CS_whole_genome	Spt4	42.8
LT841358.1_391	GCA_900177045.1_Candidatus_Nitrosotalea_koreensis_CS_whole_genome	SHS2_Rpb7-N	61.1
LT841358.1_2158	GCA_900177045.1_Candidatus_Nitrosotalea_koreensis_CS_whole_genome	SecY	211.9
LT841358.1_923	GCA_900177045.1_Candidatus_Nitrosotalea_koreensis_CS_whole_genome	Sec61_beta	51.3
LT841358.1_2213	GCA_900177045.1_Candidatus_Nitrosotalea_koreensis_CS_whole_genome	SBDS	69.2
LT841358.1_786	GCA_900177045.1_Candidatus_Nitrosotalea_koreensis_CS_whole_genome	RNA_pol_Rpb6	34.4
LT841358.1_2122	GCA_900177045.1_Candidatus_Nitrosotalea_koreensis_CS_whole_genome	RNA_pol_Rpb5_C	96.4
LT841358.1_2123	GCA_900177045.1_Candidatus_Nitrosotalea_koreensis_CS_whole_genome	RNA_pol_Rpb2_6	415.9
LT841358.1_2124	GCA_900177045.1_Candidatus_Nitrosotalea_koreensis_CS_whole_genome	RNA_pol_Rpb1_1	319.3
LT841358.1_2212	GCA_900177045.1_Candidatus_Nitrosotalea_koreensis_CS_whole_genome	RNA_pol_A_bac	80.7
LT841358.1_2209	GCA_900177045.1_Candidatus_Nitrosotalea_koreensis_CS_whole_genome	Ribosomal_S9	104.5
LT841358.1_95	GCA_900177045.1_Candidatus_Nitrosotalea_koreensis_CS_whole_genome	Ribosomal_S8e	83.2
LT841358.1_637	GCA_900177045.1_Candidatus_Nitrosotalea_koreensis_CS_whole_genome	Ribosomal_S8	81.5
LT841358.1_2128	GCA_900177045.1_Candidatus_Nitrosotalea_koreensis_CS_whole_genome	Ribosomal_S7	116
LT841358.1_1854	GCA_900177045.1_Candidatus_Nitrosotalea_koreensis_CS_whole_genome	Ribosomal_S6e	83.4
LT841358.1_2155	GCA_900177045.1_Candidatus_Nitrosotalea_koreensis_CS_whole_genome	Ribosomal_S5	78.6
LT841358.1_640	GCA_900177045.1_Candidatus_Nitrosotalea_koreensis_CS_whole_genome	Ribosomal_S4e	58.4
LT841358.1_646	GCA_900177045.1_Candidatus_Nitrosotalea_koreensis_CS_whole_genome	Ribosomal_S3_C	68.7
LT841358.1_1468	GCA_900177045.1_Candidatus_Nitrosotalea_koreensis_CS_whole_genome	Ribosomal_S3Ae	192.3
LT841358.1_1551	GCA_900177045.1_Candidatus_Nitrosotalea_koreensis_CS_whole_genome	Ribosomal_S28e	100.9
LT841358.1_1606	GCA_900177045.1_Candidatus_Nitrosotalea_koreensis_CS_whole_genome	Ribosomal_S27e	61.2
LT841358.1_107	GCA_900177045.1_Candidatus_Nitrosotalea_koreensis_CS_whole_genome	Ribosomal_S27	73.9
LT841358.1_2095	GCA_900177045.1_Candidatus_Nitrosotalea_koreensis_CS_whole_genome	Ribosomal_S2	83.2
LT841358.1_1634	GCA_900177045.1_Candidatus_Nitrosotalea_koreensis_CS_whole_genome	Ribosomal_S19e	155.8
LT841358.1_648	GCA_900177045.1_Candidatus_Nitrosotalea_koreensis_CS_whole_genome	Ribosomal_S19	94.4
LT841358.1_643	GCA_900177045.1_Candidatus_Nitrosotalea_koreensis_CS_whole_genome	Ribosomal_S17	77.7
LT841358.1_1464	GCA_900177045.1_Candidatus_Nitrosotalea_koreensis_CS_whole_genome	Ribosomal_S13_N	91.8
LT841358.1_2103	GCA_900177045.1_Candidatus_Nitrosotalea_koreensis_CS_whole_genome	Ribosomal_S13	129
LT841358.1_1394	GCA_900177045.1_Candidatus_Nitrosotalea_koreensis_CS_whole_genome	Ribosomal_S11	144.7
LT841358.1_639	GCA_900177045.1_Candidatus_Nitrosotalea_koreensis_CS_whole_genome	Ribosomal_L5_C	73.7
LT841358.1_1605	GCA_900177045.1_Candidatus_Nitrosotalea_koreensis_CS_whole_genome	Ribosomal_L44	87.3
LT841358.1_650	GCA_900177045.1_Candidatus_Nitrosotalea_koreensis_CS_whole_genome	Ribosomal_L4	142.3
LT841358.1_2147	GCA_900177045.1_Candidatus_Nitrosotalea_koreensis_CS_whole_genome	Ribosomal_L32e	122.8
LT841358.1_1252	GCA_900177045.1_Candidatus_Nitrosotalea_koreensis_CS_whole_genome	Ribosomal_L31e	60.7
LT841358.1_2156	GCA_900177045.1_Candidatus_Nitrosotalea_koreensis_CS_whole_genome	Ribosomal_L30	41.7
LT841358.1_651	GCA_900177045.1_Candidatus_Nitrosotalea_koreensis_CS_whole_genome	Ribosomal_L3	239.1
LT841358.1_1562	GCA_900177045.1_Candidatus_Nitrosotalea_koreensis_CS_whole_genome	Ribosomal_L2_C	122.6
LT841358.1_645	GCA_900177045.1_Candidatus_Nitrosotalea_koreensis_CS_whole_genome	Ribosomal_L29	42
LT841358.1_649	GCA_900177045.1_Candidatus_Nitrosotalea_koreensis_CS_whole_genome	Ribosomal_L23	37.9
LT841358.1_647	GCA_900177045.1_Candidatus_Nitrosotalea_koreensis_CS_whole_genome	Ribosomal_L22	78.1
LT841358.1_2146	GCA_900177045.1_Candidatus_Nitrosotalea_koreensis_CS_whole_genome	Ribosomal_L19e	134.1
LT841358.1_2	GCA_900177045.1_Candidatus_Nitrosotalea_koreensis_CS_whole_genome	Ribosomal_L16	96.7
LT841358.1_1245	GCA_900177045.1_Candidatus_Nitrosotalea_koreensis_CS_whole_genome	Ribosomal_L15e	161.9
LT841358.1_642	GCA_900177045.1_Candidatus_Nitrosotalea_koreensis_CS_whole_genome	Ribosomal_L14	105.1
LT841358.1_2210	GCA_900177045.1_Candidatus_Nitrosotalea_koreensis_CS_whole_genome	Ribosomal_L13	39.8
LT841358.1_2137	GCA_900177045.1_Candidatus_Nitrosotalea_koreensis_CS_whole_genome	Ribosomal_L10	65
LT841358.1_2138	GCA_900177045.1_Candidatus_Nitrosotalea_koreensis_CS_whole_genome	Ribosomal_L1	137.7
LT841358.1_1558	GCA_900177045.1_Candidatus_Nitrosotalea_koreensis_CS_whole_genome	Rib_5-P_isom_A	184.5
LT841358.1_1657	GCA_900177045.1_Candidatus_Nitrosotalea_koreensis_CS_whole_genome	PyrI	113.9
LT841358.1_404	GCA_900177045.1_Candidatus_Nitrosotalea_koreensis_CS_whole_genome	PTH2	147.2
LT841358.1_2219	GCA_900177045.1_Candidatus_Nitrosotalea_koreensis_CS_whole_genome	Prefoldin_2	71.7
LT841358.1_2151	GCA_900177045.1_Candidatus_Nitrosotalea_koreensis_CS_whole_genome	Prefoldin	63.4
LT841358.1_32	GCA_900177045.1_Candidatus_Nitrosotalea_koreensis_CS_whole_genome	PGK	328.8
LT841358.1_1761	GCA_900177045.1_Candidatus_Nitrosotalea_koreensis_CS_whole_genome	PcrB	180.1
LT841358.1_1323	GCA_900177045.1_Candidatus_Nitrosotalea_koreensis_CS_whole_genome	Nop	219.4
LT841358.1_1549	GCA_900177045.1_Candidatus_Nitrosotalea_koreensis_CS_whole_genome	NDK	169.9
LT841358.1_1619	GCA_900177045.1_Candidatus_Nitrosotalea_koreensis_CS_whole_genome	NAC	50
LT841358.1_1598	GCA_900177045.1_Candidatus_Nitrosotalea_koreensis_CS_whole_genome	MAF_flag10	112.6
LT841358.1_1548	GCA_900177045.1_Candidatus_Nitrosotalea_koreensis_CS_whole_genome	IF-2	78.1
LT841358.1_1588	GCA_900177045.1_Candidatus_Nitrosotalea_koreensis_CS_whole_genome	HMG-CoA_red	349.4
LT841358.1_2023	GCA_900177045.1_Candidatus_Nitrosotalea_koreensis_CS_whole_genome	Ham1p_like	124
LT841358.1_1600	GCA_900177045.1_Candidatus_Nitrosotalea_koreensis_CS_whole_genome	GMP_synt_C	113.7
LT841358.1_804	GCA_900177045.1_Candidatus_Nitrosotalea_koreensis_CS_whole_genome	GCD14	115.2
LT841358.1_2096	GCA_900177045.1_Candidatus_Nitrosotalea_koreensis_CS_whole_genome	Enolase_C	188.1
LT841358.1_1544	GCA_900177045.1_Candidatus_Nitrosotalea_koreensis_CS_whole_genome	eIF-6	212.8
LT841358.1_1855	GCA_900177045.1_Candidatus_Nitrosotalea_koreensis_CS_whole_genome	eIF2_C	84.2
LT841358.1_1860	GCA_900177045.1_Candidatus_Nitrosotalea_koreensis_CS_whole_genome	EIF_2_alpha	77.1
LT841358.1_402	GCA_900177045.1_Candidatus_Nitrosotalea_koreensis_CS_whole_genome	EF1_GNE	47.1
LT841358.1_1315	GCA_900177045.1_Candidatus_Nitrosotalea_koreensis_CS_whole_genome	DUF655	177
LT841358.1_393	GCA_900177045.1_Candidatus_Nitrosotalea_koreensis_CS_whole_genome	DUF359	122.8
LT841358.1_1272	GCA_900177045.1_Candidatus_Nitrosotalea_koreensis_CS_whole_genome	DUF357	45.8
LT841358.1_1633	GCA_900177045.1_Candidatus_Nitrosotalea_koreensis_CS_whole_genome	dsDNA_bind	77.4
LT841358.1_1848	GCA_900177045.1_Candidatus_Nitrosotalea_koreensis_CS_whole_genome	DNA_primase_S	41.2
LT841358.1_1847	GCA_900177045.1_Candidatus_Nitrosotalea_koreensis_CS_whole_genome	DNA_primase_lrg	87.2
LT841358.1_2145	GCA_900177045.1_Candidatus_Nitrosotalea_koreensis_CS_whole_genome	DNA_binding_1	98.7
LT841358.1_1592	GCA_900177045.1_Candidatus_Nitrosotalea_koreensis_CS_whole_genome	Diphthamide_syn	192.6
LT841358.1_463	GCA_900177045.1_Candidatus_Nitrosotalea_koreensis_CS_whole_genome	CTP_synth_N	385.3
LT841358.1_1274	GCA_900177045.1_Candidatus_Nitrosotalea_koreensis_CS_whole_genome	CTP-dep_RFKase	145.1
LT841358.1_1419	GCA_900177045.1_Candidatus_Nitrosotalea_koreensis_CS_whole_genome	B5	52.5
LT841358.1_1663	GCA_900177045.1_Candidatus_Nitrosotalea_koreensis_CS_whole_genome	ATP-synt_F	46.3
LT841358.1_1660	GCA_900177045.1_Candidatus_Nitrosotalea_koreensis_CS_whole_genome	ATP-synt_D	146
LT841358.1_1666	GCA_900177045.1_Candidatus_Nitrosotalea_koreensis_CS_whole_genome	ATP-synt_C	37.9
LT841358.1_1546	GCA_900177045.1_Candidatus_Nitrosotalea_koreensis_CS_whole_genome	Archease	116.4
LT841358.1_1359	GCA_900177045.1_Candidatus_Nitrosotalea_koreensis_CS_whole_genome	Adenylsucc_synt	266.7
LT841358.1_2024	GCA_900177045.1_Candidatus_Nitrosotalea_koreensis_CS_whole_genome	Wyosine_form	64.7
LT841358.1_1665	GCA_900177045.1_Candidatus_Nitrosotalea_koreensis_CS_whole_genome	vATP-synt_E	35.2
LT841358.1_644	GCA_900177045.1_Candidatus_Nitrosotalea_koreensis_CS_whole_genome	UPF0086	78.8
LT841358.1_2162	GCA_900177045.1_Candidatus_Nitrosotalea_koreensis_CS_whole_genome	TruB_N	84.5
LT841358.1_1328	GCA_900177045.1_Candidatus_Nitrosotalea_koreensis_CS_whole_genome	TRM	278.2
LT841358.1_1413	GCA_900177045.1_Candidatus_Nitrosotalea_koreensis_CS_whole_genome	SNO	174.3
LT841358.1_2097	GCA_900177045.1_Candidatus_Nitrosotalea_koreensis_CS_whole_genome	RNA_pol_N	89.4
LT841358.1_1370	GCA_900177045.1_Candidatus_Nitrosotalea_koreensis_CS_whole_genome	Ribosomal_S17e	47.5
LT841358.1_2217	GCA_900177045.1_Candidatus_Nitrosotalea_koreensis_CS_whole_genome	Ribosomal_L37ae	61.9
LT841358.1_1550	GCA_900177045.1_Candidatus_Nitrosotalea_koreensis_CS_whole_genome	Ribosomal_L24e	69.7
LT841358.1_1317	GCA_900177045.1_Candidatus_Nitrosotalea_koreensis_CS_whole_genome	Ribosomal_L21e	67.1
LT841358.1_1778	GCA_900177045.1_Candidatus_Nitrosotalea_koreensis_CS_whole_genome	LigT_PEase	93.4
LT841358.1_1685	GCA_900177045.1_Candidatus_Nitrosotalea_koreensis_CS_whole_genome	DUF137	227.8
LT841358.1_1322	GCA_900177045.1_Candidatus_Nitrosotalea_koreensis_CS_whole_genome	DHO_dh	180
LT841358.1_1687	GCA_900177045.1_Candidatus_Nitrosotalea_koreensis_CS_whole_genome	DFP	184.3
CP012850.1_1964	GCA_000802205.2_ASM80220v2	YjeF_N	130.2
CP012850.1_631	GCA_000802205.2_ASM80220v2	XPG_I	81.6
CP012850.1_2720	GCA_000802205.2_ASM80220v2	V_ATPase_I	93.9
CP012850.1_2254	GCA_000802205.2_ASM80220v2	UPF0004	59.4
CP012850.1_2124	GCA_000802205.2_ASM80220v2	tRNA-synt_1c	283.9
CP012850.1_459	GCA_000802205.2_ASM80220v2	tRNA_NucTransf2	112.7
CP012850.1_3282	GCA_000802205.2_ASM80220v2	tRNA_deacylase	195.9
CP012850.1_400	GCA_000802205.2_ASM80220v2	TP6A_N	51.1
CP012850.1_401	GCA_000802205.2_ASM80220v2	Topo-VIb_trans	114.1
CP012850.1_2206	GCA_000802205.2_ASM80220v2	TIM	22.8
CP012850.1_2234	GCA_000802205.2_ASM80220v2	SUI1	66.8
CP012850.1_2335	GCA_000802205.2_ASM80220v2	SRP_SPB	86.1
CP012850.1_2321	GCA_000802205.2_ASM80220v2	SRP19	45
CP012850.1_3281	GCA_000802205.2_ASM80220v2	Spt5-NGN	64.6
CP012850.1_1460	GCA_000802205.2_ASM80220v2	Spt4	47.9
CP012850.1_1461	GCA_000802205.2_ASM80220v2	SHS2_Rpb7-N	46.4
CP012850.1_1944	GCA_000802205.2_ASM80220v2	SecY	207.7
CP012850.1_2230	GCA_000802205.2_ASM80220v2	Sec61_beta	53.8
CP012850.1_736	GCA_000802205.2_ASM80220v2	SBDS	76.1
CP012850.1_2315	GCA_000802205.2_ASM80220v2	RNA_pol_Rpb6	33.5
CP012850.1_1919	GCA_000802205.2_ASM80220v2	RNA_pol_Rpb5_C	86.1
CP012850.1_1920	GCA_000802205.2_ASM80220v2	RNA_pol_Rpb2_6	413.1
CP012850.1_1921	GCA_000802205.2_ASM80220v2	RNA_pol_Rpb1_1	315
CP012850.1_735	GCA_000802205.2_ASM80220v2	RNA_pol_A_bac	96.9
CP012850.1_732	GCA_000802205.2_ASM80220v2	Ribosomal_S9	102.5
CP012850.1_2489	GCA_000802205.2_ASM80220v2	Ribosomal_S8e	92.2
CP012850.1_2296	GCA_000802205.2_ASM80220v2	Ribosomal_S8	85.8
CP012850.1_1925	GCA_000802205.2_ASM80220v2	Ribosomal_S7	127.7
CP012850.1_403	GCA_000802205.2_ASM80220v2	Ribosomal_S6e	87.8
CP012850.1_1941	GCA_000802205.2_ASM80220v2	Ribosomal_S5	71
CP012850.1_2294	GCA_000802205.2_ASM80220v2	Ribosomal_S4e	47.3
CP012850.1_2288	GCA_000802205.2_ASM80220v2	Ribosomal_S3_C	69.1
CP012850.1_1908	GCA_000802205.2_ASM80220v2	Ribosomal_S3Ae	179.8
CP012850.1_932	GCA_000802205.2_ASM80220v2	Ribosomal_S28e	107.4
CP012850.1_3710	GCA_000802205.2_ASM80220v2	Ribosomal_S27e	41.2
CP012850.1_2332	GCA_000802205.2_ASM80220v2	Ribosomal_S27	77.9
CP012850.1_2118	GCA_000802205.2_ASM80220v2	Ribosomal_S2	66.4
CP012850.1_3715	GCA_000802205.2_ASM80220v2	Ribosomal_S19e	178.3
CP012850.1_2286	GCA_000802205.2_ASM80220v2	Ribosomal_S19	90.2
CP012850.1_2291	GCA_000802205.2_ASM80220v2	Ribosomal_S17	69.7
CP012850.1_3529	GCA_000802205.2_ASM80220v2	Ribosomal_S13_N	72.6
CP012850.1_3246	GCA_000802205.2_ASM80220v2	Ribosomal_S13	130
CP012850.1_473	GCA_000802205.2_ASM80220v2	Ribosomal_S11	149.7
CP012850.1_2295	GCA_000802205.2_ASM80220v2	Ribosomal_L5_C	80.8
CP012850.1_3711	GCA_000802205.2_ASM80220v2	Ribosomal_L44	87.4
CP012850.1_2284	GCA_000802205.2_ASM80220v2	Ribosomal_L4	104.8
CP012850.1_3285	GCA_000802205.2_ASM80220v2	Ribosomal_L32e	127.7
CP012850.1_2252	GCA_000802205.2_ASM80220v2	Ribosomal_L31e	58.8
CP012850.1_1942	GCA_000802205.2_ASM80220v2	Ribosomal_L30	43.3
CP012850.1_2283	GCA_000802205.2_ASM80220v2	Ribosomal_L3	235.3
CP012850.1_778	GCA_000802205.2_ASM80220v2	Ribosomal_L2_C	123.4
CP012850.1_2289	GCA_000802205.2_ASM80220v2	Ribosomal_L29	48.3
CP012850.1_2285	GCA_000802205.2_ASM80220v2	Ribosomal_L23	44.8
CP012850.1_2287	GCA_000802205.2_ASM80220v2	Ribosomal_L22	75
CP012850.1_3284	GCA_000802205.2_ASM80220v2	Ribosomal_L19e	134.7
CP012850.1_2976	GCA_000802205.2_ASM80220v2	Ribosomal_L16	98
CP012850.1_1455	GCA_000802205.2_ASM80220v2	Ribosomal_L15e	172.4
CP012850.1_2292	GCA_000802205.2_ASM80220v2	Ribosomal_L14	109.4
CP012850.1_733	GCA_000802205.2_ASM80220v2	Ribosomal_L13	46.8
CP012850.1_2390	GCA_000802205.2_ASM80220v2	Ribosomal_L10	65.9
CP012850.1_2391	GCA_000802205.2_ASM80220v2	Ribosomal_L1	133.4
CP012850.1_1445	GCA_000802205.2_ASM80220v2	Rib_5-P_isom_A	156.5
CP012850.1_410	GCA_000802205.2_ASM80220v2	PyrI	107
CP012850.1_3197	GCA_000802205.2_ASM80220v2	PTH2	120.3
CP012850.1_742	GCA_000802205.2_ASM80220v2	Prefoldin_2	75.4
CP012850.1_3295	GCA_000802205.2_ASM80220v2	Prefoldin	55.4
CP012850.1_2974	GCA_000802205.2_ASM80220v2	PGK	417
CP012850.1_619	GCA_000802205.2_ASM80220v2	PcrB	176.4
CP012850.1_2242	GCA_000802205.2_ASM80220v2	Nop	224.4
CP012850.1_933	GCA_000802205.2_ASM80220v2	NDK	159.7
CP012850.1_3691	GCA_000802205.2_ASM80220v2	NAC	43.2
CP012850.1_3326	GCA_000802205.2_ASM80220v2	MAF_flag10	97.9
CP012850.1_934	GCA_000802205.2_ASM80220v2	IF-2	73.4
CP012850.1_747	GCA_000802205.2_ASM80220v2	HMG-CoA_red	353.7
CP012850.1_1896	GCA_000802205.2_ASM80220v2	Ham1p_like	124
CP012850.1_3324	GCA_000802205.2_ASM80220v2	GMP_synt_C	112.4
CP012850.1_2908	GCA_000802205.2_ASM80220v2	GCD14	96.3
CP012850.1_2117	GCA_000802205.2_ASM80220v2	Enolase_C	203
CP012850.1_826	GCA_000802205.2_ASM80220v2	eIF-6	201.9
CP012850.1_404	GCA_000802205.2_ASM80220v2	eIF2_C	95.1
CP012850.1_1875	GCA_000802205.2_ASM80220v2	EIF_2_alpha	71.2
CP012850.1_2972	GCA_000802205.2_ASM80220v2	EF1_GNE	60
CP012850.1_1275	GCA_000802205.2_ASM80220v2	DUF655	175
CP012850.1_1463	GCA_000802205.2_ASM80220v2	DUF359	94.1
CP012850.1_2219	GCA_000802205.2_ASM80220v2	DUF357	46.7
CP012850.1_3716	GCA_000802205.2_ASM80220v2	dsDNA_bind	87.9
CP012850.1_1950	GCA_000802205.2_ASM80220v2	DNA_primase_S	46.9
CP012850.1_1949	GCA_000802205.2_ASM80220v2	DNA_primase_lrg	93.2
CP012850.1_15	GCA_000802205.2_ASM80220v2	DNA_binding_1	101.8
CP012850.1_910	GCA_000802205.2_ASM80220v2	Diphthamide_syn	184.8
CP012850.1_2459	GCA_000802205.2_ASM80220v2	CTP_synth_N	390.7
CP012850.1_2198	GCA_000802205.2_ASM80220v2	CTP-dep_RFKase	133.3
CP012850.1_2983	GCA_000802205.2_ASM80220v2	B5	50.3
CP012850.1_2726	GCA_000802205.2_ASM80220v2	ATP-synt_F	45.6
CP012850.1_2723	GCA_000802205.2_ASM80220v2	ATP-synt_D	143.9
CP012850.1_2729	GCA_000802205.2_ASM80220v2	ATP-synt_C	38
CP012850.1_937	GCA_000802205.2_ASM80220v2	Archease	109.9
CP012850.1_3337	GCA_000802205.2_ASM80220v2	Adenylsucc_synt	269.6
CP012850.1_1895	GCA_000802205.2_ASM80220v2	Wyosine_form	69
CP012850.1_2290	GCA_000802205.2_ASM80220v2	UPF0086	40.6
CP012850.1_1947	GCA_000802205.2_ASM80220v2	TruB_N	82.8
CP012850.1_2246	GCA_000802205.2_ASM80220v2	TRM	276.4
CP012850.1_3265	GCA_000802205.2_ASM80220v2	SNO	181.4
CP012850.1_2116	GCA_000802205.2_ASM80220v2	RNA_pol_N	91.2
CP012850.1_3310	GCA_000802205.2_ASM80220v2	Ribosomal_S17e	61.5
CP012850.1_740	GCA_000802205.2_ASM80220v2	Ribosomal_L37ae	61.7
CP012850.1_1273	GCA_000802205.2_ASM80220v2	Ribosomal_L21e	61.3
CP012850.1_460	GCA_000802205.2_ASM80220v2	LigT_PEase	50.5
CP012850.1_1857	GCA_000802205.2_ASM80220v2	DUF137	209.8
CP012850.1_2497	GCA_000802205.2_ASM80220v2	DHO_dh	194.4
CP012850.1_1859	GCA_000802205.2_ASM80220v2	DFP	161.9
CP035425.1_690	GCA_006740685.1_ASM674068v1	YjeF_N	158.7
CP035425.1_276	GCA_006740685.1_ASM674068v1	XPG_I	81.4
CP035425.1_1143	GCA_006740685.1_ASM674068v1	V_ATPase_I	88.6
CP035425.1_1515	GCA_006740685.1_ASM674068v1	UPF0004	61.9
CP035425.1_703	GCA_006740685.1_ASM674068v1	tRNA-synt_1c	274.4
CP035425.1_1041	GCA_006740685.1_ASM674068v1	tRNA_NucTransf2	129.2
CP035425.1_604	GCA_006740685.1_ASM674068v1	tRNA_deacylase	214.1
CP035425.1_1408	GCA_006740685.1_ASM674068v1	TP6A_N	53.5
CP035425.1_1407	GCA_006740685.1_ASM674068v1	Topo-VIb_trans	185.9
CP035425.1_1801	GCA_006740685.1_ASM674068v1	TIM	41.6
CP035425.1_388	GCA_006740685.1_ASM674068v1	SUI1	68.6
CP035425.1_472	GCA_006740685.1_ASM674068v1	SRP_SPB	94
CP035425.1_485	GCA_006740685.1_ASM674068v1	SRP19	45.1
CP035425.1_606	GCA_006740685.1_ASM674068v1	Spt5-NGN	72.5
CP035425.1_1538	GCA_006740685.1_ASM674068v1	Spt4	48.5
CP035425.1_1539	GCA_006740685.1_ASM674068v1	SHS2_Rpb7-N	61.6
CP035425.1_589	GCA_006740685.1_ASM674068v1	SecY	209.7
CP035425.1_390	GCA_006740685.1_ASM674068v1	Sec61_beta	45
CP035425.1_560	GCA_006740685.1_ASM674068v1	SBDS	78.3
CP035425.1_3	GCA_006740685.1_ASM674068v1	RNA_pol_Rpb6	38.9
CP035425.1_666	GCA_006740685.1_ASM674068v1	RNA_pol_Rpb5_C	95.6
CP035425.1_665	GCA_006740685.1_ASM674068v1	RNA_pol_Rpb2_6	416.2
CP035425.1_664	GCA_006740685.1_ASM674068v1	RNA_pol_Rpb1_1	309.1
CP035425.1_562	GCA_006740685.1_ASM674068v1	RNA_pol_A_bac	92.6
CP035425.1_565	GCA_006740685.1_ASM674068v1	Ribosomal_S9	119.4
CP035425.1_484	GCA_006740685.1_ASM674068v1	Ribosomal_S8e	72.2
CP035425.1_173	GCA_006740685.1_ASM674068v1	Ribosomal_S8	75.2
CP035425.1_657	GCA_006740685.1_ASM674068v1	Ribosomal_S7	126.7
CP035425.1_941	GCA_006740685.1_ASM674068v1	Ribosomal_S6e	74.2
CP035425.1_592	GCA_006740685.1_ASM674068v1	Ribosomal_S5	76.3
CP035425.1_171	GCA_006740685.1_ASM674068v1	Ribosomal_S4e	61.7
CP035425.1_165	GCA_006740685.1_ASM674068v1	Ribosomal_S3_C	71.1
CP035425.1_1296	GCA_006740685.1_ASM674068v1	Ribosomal_S3Ae	200.3
CP035425.1_789	GCA_006740685.1_ASM674068v1	Ribosomal_S28e	94.2
CP035425.1_1226	GCA_006740685.1_ASM674068v1	Ribosomal_S27e	61.7
CP035425.1_468	GCA_006740685.1_ASM674068v1	Ribosomal_S27	77.3
CP035425.1_698	GCA_006740685.1_ASM674068v1	Ribosomal_S2	79.5
CP035425.1_1181	GCA_006740685.1_ASM674068v1	Ribosomal_S19e	164
CP035425.1_163	GCA_006740685.1_ASM674068v1	Ribosomal_S19	90.2
CP035425.1_168	GCA_006740685.1_ASM674068v1	Ribosomal_S17	58.1
CP035425.1_1300	GCA_006740685.1_ASM674068v1	Ribosomal_S13_N	92.4
CP035425.1_685	GCA_006740685.1_ASM674068v1	Ribosomal_S13	132.8
CP035425.1_1368	GCA_006740685.1_ASM674068v1	Ribosomal_S11	144.4
CP035425.1_172	GCA_006740685.1_ASM674068v1	Ribosomal_L5_C	71
CP035425.1_1227	GCA_006740685.1_ASM674068v1	Ribosomal_L44	84.2
CP035425.1_161	GCA_006740685.1_ASM674068v1	Ribosomal_L4	155.4
CP035425.1_601	GCA_006740685.1_ASM674068v1	Ribosomal_L32e	113
CP035425.1_1513	GCA_006740685.1_ASM674068v1	Ribosomal_L31e	60.5
CP035425.1_591	GCA_006740685.1_ASM674068v1	Ribosomal_L30	42.8
CP035425.1_160	GCA_006740685.1_ASM674068v1	Ribosomal_L3	234.7
CP035425.1_906	GCA_006740685.1_ASM674068v1	Ribosomal_L2_C	122.3
CP035425.1_166	GCA_006740685.1_ASM674068v1	Ribosomal_L29	46.2
CP035425.1_162	GCA_006740685.1_ASM674068v1	Ribosomal_L23	56.2
CP035425.1_164	GCA_006740685.1_ASM674068v1	Ribosomal_L22	83.1
CP035425.1_602	GCA_006740685.1_ASM674068v1	Ribosomal_L19e	133.4
CP035425.1_541	GCA_006740685.1_ASM674068v1	Ribosomal_L16	92.3
CP035425.1_1522	GCA_006740685.1_ASM674068v1	Ribosomal_L15e	156.9
CP035425.1_169	GCA_006740685.1_ASM674068v1	Ribosomal_L14	113.2
CP035425.1_564	GCA_006740685.1_ASM674068v1	Ribosomal_L13	36
CP035425.1_622	GCA_006740685.1_ASM674068v1	Ribosomal_L10	69.8
CP035425.1_621	GCA_006740685.1_ASM674068v1	Ribosomal_L1	137.7
CP035425.1_796	GCA_006740685.1_ASM674068v1	Rib_5-P_isom_A	181.4
CP035425.1_1150	GCA_006740685.1_ASM674068v1	PyrI	109.1
CP035425.1_1559	GCA_006740685.1_ASM674068v1	PTH2	139.8
CP035425.1_553	GCA_006740685.1_ASM674068v1	Prefoldin_2	72.8
CP035425.1_596	GCA_006740685.1_ASM674068v1	Prefoldin	61.3
CP035425.1_505	GCA_006740685.1_ASM674068v1	PGK	331.7
CP035425.1_1028	GCA_006740685.1_ASM674068v1	PcrB	179.5
CP035425.1_1424	GCA_006740685.1_ASM674068v1	Nop	220.1
CP035425.1_787	GCA_006740685.1_ASM674068v1	NDK	170.8
CP035425.1_1204	GCA_006740685.1_ASM674068v1	NAC	54.6
CP035425.1_1235	GCA_006740685.1_ASM674068v1	MAF_flag10	126.5
CP035425.1_786	GCA_006740685.1_ASM674068v1	IF-2	76
CP035425.1_1246	GCA_006740685.1_ASM674068v1	HMG-CoA_red	359.1
CP035425.1_1277	GCA_006740685.1_ASM674068v1	Ham1p_like	131
CP035425.1_1233	GCA_006740685.1_ASM674068v1	GMP_synt_C	116.9
CP035425.1_290	GCA_006740685.1_ASM674068v1	GCD14	131.9
CP035425.1_697	GCA_006740685.1_ASM674068v1	Enolase_C	200.7
CP035425.1_776	GCA_006740685.1_ASM674068v1	eIF-6	218.7
CP035425.1_940	GCA_006740685.1_ASM674068v1	eIF2_C	90.2
CP035425.1_935	GCA_006740685.1_ASM674068v1	EIF_2_alpha	65.4
CP035425.1_1557	GCA_006740685.1_ASM674068v1	EF1_GNE	63.2
CP035425.1_1433	GCA_006740685.1_ASM674068v1	DUF655	173.4
CP035425.1_1541	GCA_006740685.1_ASM674068v1	DUF359	127.3
CP035425.1_1471	GCA_006740685.1_ASM674068v1	DUF357	53.1
CP035425.1_1182	GCA_006740685.1_ASM674068v1	dsDNA_bind	83.9
CP035425.1_946	GCA_006740685.1_ASM674068v1	DNA_primase_S	53.8
CP035425.1_947	GCA_006740685.1_ASM674068v1	DNA_primase_lrg	88.8
CP035425.1_603	GCA_006740685.1_ASM674068v1	DNA_binding_1	97.4
CP035425.1_1243	GCA_006740685.1_ASM674068v1	Diphthamide_syn	197.7
CP035425.1_18	GCA_006740685.1_ASM674068v1	CTP_synth_N	367.2
CP035425.1_1468	GCA_006740685.1_ASM674068v1	CTP-dep_RFKase	144
CP035425.1_1325	GCA_006740685.1_ASM674068v1	B5	45.1
CP035425.1_1646	GCA_006740685.1_ASM674068v1	ATP-synt_F	48.4
CP035425.1_1147	GCA_006740685.1_ASM674068v1	ATP-synt_D	154.6
CP035425.1_1149	GCA_006740685.1_ASM674068v1	ATP-synt_C	60.2
CP035425.1_782	GCA_006740685.1_ASM674068v1	Archease	113.2
CP035425.1_1395	GCA_006740685.1_ASM674068v1	Adenylsucc_synt	286
CP035425.1_1278	GCA_006740685.1_ASM674068v1	Wyosine_form	69.8
CP035425.1_1144	GCA_006740685.1_ASM674068v1	vATP-synt_E	75.2
CP035425.1_167	GCA_006740685.1_ASM674068v1	UPF0086	71.9
CP035425.1_585	GCA_006740685.1_ASM674068v1	TruB_N	87
CP035425.1_1421	GCA_006740685.1_ASM674068v1	TRM	273.9
CP035425.1_1334	GCA_006740685.1_ASM674068v1	SNO	164.1
CP035425.1_696	GCA_006740685.1_ASM674068v1	RNA_pol_N	96.8
CP035425.1_1386	GCA_006740685.1_ASM674068v1	Ribosomal_S17e	50.8
CP035425.1_556	GCA_006740685.1_ASM674068v1	Ribosomal_L37ae	66.7
CP035425.1_788	GCA_006740685.1_ASM674068v1	Ribosomal_L24e	65.5
CP035425.1_1431	GCA_006740685.1_ASM674068v1	Ribosomal_L21e	65.7
CP035425.1_1042	GCA_006740685.1_ASM674068v1	LigT_PEase	81.9
CP035425.1_1110	GCA_006740685.1_ASM674068v1	DUF137	238.7
CP035425.1_1425	GCA_006740685.1_ASM674068v1	DHO_dh	190.4
CP035425.1_1108	GCA_006740685.1_ASM674068v1	DFP	207.2
CM001158.1_1208	GCA_000204585.1_ASM20458v1	YjeF_N	158.7
CM001158.1_289	GCA_000204585.1_ASM20458v1	XPG_I	84
CM001158.1_1491	GCA_000204585.1_ASM20458v1	V_ATPase_I	87.5
CM001158.1_1070	GCA_000204585.1_ASM20458v1	UPF0004	56.5
CM001158.1_1218	GCA_000204585.1_ASM20458v1	tRNA-synt_1c	260.1
CM001158.1_1592	GCA_000204585.1_ASM20458v1	tRNA_NucTransf2	128.9
CM001158.1_1783	GCA_000204585.1_ASM20458v1	tRNA_deacylase	199.6
CM001158.1_1847	GCA_000204585.1_ASM20458v1	TP6A_N	54.9
CM001158.1_1848	GCA_000204585.1_ASM20458v1	Topo-VIb_trans	184.9
CM001158.1_691	GCA_000204585.1_ASM20458v1	TIM	38.5
CM001158.1_199	GCA_000204585.1_ASM20458v1	SUI1	68.6
CM001158.1_119	GCA_000204585.1_ASM20458v1	SRP_SPB	90.5
CM001158.1_76	GCA_000204585.1_ASM20458v1	SRP19	49.4
CM001158.1_1785	GCA_000204585.1_ASM20458v1	Spt5-NGN	72
CM001158.1_1031	GCA_000204585.1_ASM20458v1	Spt4	50.5
CM001158.1_1030	GCA_000204585.1_ASM20458v1	SHS2_Rpb7-N	56.6
CM001158.1_1769	GCA_000204585.1_ASM20458v1	SecY	208
CM001158.1_197	GCA_000204585.1_ASM20458v1	Sec61_beta	48.4
CM001158.1_1723	GCA_000204585.1_ASM20458v1	SBDS	80.2
CM001158.1_655	GCA_000204585.1_ASM20458v1	RNA_pol_Rpb6	43.6
CM001158.1_1165	GCA_000204585.1_ASM20458v1	RNA_pol_Rpb5_C	95.7
CM001158.1_1164	GCA_000204585.1_ASM20458v1	RNA_pol_Rpb2_6	416.4
CM001158.1_1163	GCA_000204585.1_ASM20458v1	RNA_pol_Rpb1_1	312.5
CM001158.1_1728	GCA_000204585.1_ASM20458v1	RNA_pol_A_bac	87.5
CM001158.1_1731	GCA_000204585.1_ASM20458v1	Ribosomal_S9	119.8
CM001158.1_77	GCA_000204585.1_ASM20458v1	Ribosomal_S8e	81.2
CM001158.1_432	GCA_000204585.1_ASM20458v1	Ribosomal_S8	74.5
CM001158.1_1156	GCA_000204585.1_ASM20458v1	Ribosomal_S7	124.4
CM001158.1_2163	GCA_000204585.1_ASM20458v1	Ribosomal_S6e	80.5
CM001158.1_1772	GCA_000204585.1_ASM20458v1	Ribosomal_S5	77.3
CM001158.1_435	GCA_000204585.1_ASM20458v1	Ribosomal_S4e	62.2
CM001158.1_441	GCA_000204585.1_ASM20458v1	Ribosomal_S3_C	73
CM001158.1_1962	GCA_000204585.1_ASM20458v1	Ribosomal_S3Ae	194.7
CM001158.1_1305	GCA_000204585.1_ASM20458v1	Ribosomal_S28e	94.3
CM001158.1_1407	GCA_000204585.1_ASM20458v1	Ribosomal_S27e	64.1
CM001158.1_124	GCA_000204585.1_ASM20458v1	Ribosomal_S27	70
CM001158.1_1212	GCA_000204585.1_ASM20458v1	Ribosomal_S2	72
CM001158.1_1454	GCA_000204585.1_ASM20458v1	Ribosomal_S19e	162
CM001158.1_443	GCA_000204585.1_ASM20458v1	Ribosomal_S19	90.7
CM001158.1_438	GCA_000204585.1_ASM20458v1	Ribosomal_S17	64.7
CM001158.1_1958	GCA_000204585.1_ASM20458v1	Ribosomal_S13_N	92.8
CM001158.1_1203	GCA_000204585.1_ASM20458v1	Ribosomal_S13	127.9
CM001158.1_1905	GCA_000204585.1_ASM20458v1	Ribosomal_S11	141.5
CM001158.1_434	GCA_000204585.1_ASM20458v1	Ribosomal_L5_C	74.8
CM001158.1_1406	GCA_000204585.1_ASM20458v1	Ribosomal_L44	84
CM001158.1_446	GCA_000204585.1_ASM20458v1	Ribosomal_L4	62.6
CM001158.1_1780	GCA_000204585.1_ASM20458v1	Ribosomal_L32e	106.9
CM001158.1_1072	GCA_000204585.1_ASM20458v1	Ribosomal_L31e	62.6
CM001158.1_1771	GCA_000204585.1_ASM20458v1	Ribosomal_L30	44.4
CM001158.1_447	GCA_000204585.1_ASM20458v1	Ribosomal_L3	239.8
CM001158.1_2129	GCA_000204585.1_ASM20458v1	Ribosomal_L2_C	119.6
CM001158.1_440	GCA_000204585.1_ASM20458v1	Ribosomal_L29	43.8
CM001158.1_444	GCA_000204585.1_ASM20458v1	Ribosomal_L23	50.6
CM001158.1_442	GCA_000204585.1_ASM20458v1	Ribosomal_L22	83.9
CM001158.1_1781	GCA_000204585.1_ASM20458v1	Ribosomal_L19e	132.6
CM001158.1_1703	GCA_000204585.1_ASM20458v1	Ribosomal_L16	86.4
CM001158.1_1060	GCA_000204585.1_ASM20458v1	Ribosomal_L15e	154.9
CM001158.1_437	GCA_000204585.1_ASM20458v1	Ribosomal_L14	107.3
CM001158.1_1730	GCA_000204585.1_ASM20458v1	Ribosomal_L13	46.5
CM001158.1_1789	GCA_000204585.1_ASM20458v1	Ribosomal_L10	67.5
CM001158.1_1788	GCA_000204585.1_ASM20458v1	Ribosomal_L1	129.2
CM001158.1_1312	GCA_000204585.1_ASM20458v1	Rib_5-P_isom_A	181
CM001158.1_1484	GCA_000204585.1_ASM20458v1	PyrI	108.5
CM001158.1_997	GCA_000204585.1_ASM20458v1	PTH2	138
CM001158.1_1717	GCA_000204585.1_ASM20458v1	Prefoldin_2	75.9
CM001158.1_1776	GCA_000204585.1_ASM20458v1	Prefoldin	57.8
CM001158.1_39	GCA_000204585.1_ASM20458v1	PGK	326.6
CM001158.1_1606	GCA_000204585.1_ASM20458v1	PcrB	176.5
CM001158.1_1829	GCA_000204585.1_ASM20458v1	Nop	168.9
CM001158.1_1303	GCA_000204585.1_ASM20458v1	NDK	167.5
CM001158.1_1429	GCA_000204585.1_ASM20458v1	NAC	53.7
CM001158.1_2033	GCA_000204585.1_ASM20458v1	MAF_flag10	122.8
CM001158.1_1302	GCA_000204585.1_ASM20458v1	IF-2	77.1
CM001158.1_2022	GCA_000204585.1_ASM20458v1	HMG-CoA_red	354
CM001158.1_1989	GCA_000204585.1_ASM20458v1	Ham1p_like	126.8
CM001158.1_2035	GCA_000204585.1_ASM20458v1	GMP_synt_C	118.1
CM001158.1_270	GCA_000204585.1_ASM20458v1	GCD14	122.9
CM001158.1_1211	GCA_000204585.1_ASM20458v1	Enolase_C	195.3
CM001158.1_1295	GCA_000204585.1_ASM20458v1	eIF-6	211.3
CM001158.1_2162	GCA_000204585.1_ASM20458v1	eIF2_C	90.4
CM001158.1_2158	GCA_000204585.1_ASM20458v1	EIF_2_alpha	66.5
CM001158.1_1000	GCA_000204585.1_ASM20458v1	EF1_GNE	67.9
CM001158.1_1818	GCA_000204585.1_ASM20458v1	DUF655	167.5
CM001158.1_1028	GCA_000204585.1_ASM20458v1	DUF359	116.1
CM001158.1_1093	GCA_000204585.1_ASM20458v1	DUF357	49.5
CM001158.1_1453	GCA_000204585.1_ASM20458v1	dsDNA_bind	83.8
CM001158.1_2168	GCA_000204585.1_ASM20458v1	DNA_primase_S	57
CM001158.1_2169	GCA_000204585.1_ASM20458v1	DNA_primase_lrg	89.1
CM001158.1_1782	GCA_000204585.1_ASM20458v1	DNA_binding_1	101.6
CM001158.1_2025	GCA_000204585.1_ASM20458v1	Diphthamide_syn	195.4
CM001158.1_627	GCA_000204585.1_ASM20458v1	CTP_synth_N	392.2
CM001158.1_1095	GCA_000204585.1_ASM20458v1	CTP-dep_RFKase	140.3
CM001158.1_1928	GCA_000204585.1_ASM20458v1	B5	50.8
CM001158.1_815	GCA_000204585.1_ASM20458v1	ATP-synt_F	51.4
CM001158.1_1487	GCA_000204585.1_ASM20458v1	ATP-synt_D	159.6
CM001158.1_1485	GCA_000204585.1_ASM20458v1	ATP-synt_C	58.5
CM001158.1_1298	GCA_000204585.1_ASM20458v1	Archease	104.2
CM001158.1_1860	GCA_000204585.1_ASM20458v1	Adenylsucc_synt	280.9
CM001158.1_1988	GCA_000204585.1_ASM20458v1	Wyosine_form	72.4
CM001158.1_1490	GCA_000204585.1_ASM20458v1	vATP-synt_E	68.3
CM001158.1_439	GCA_000204585.1_ASM20458v1	UPF0086	69.7
CM001158.1_1765	GCA_000204585.1_ASM20458v1	TruB_N	89.6
CM001158.1_1833	GCA_000204585.1_ASM20458v1	TRM	279.3
CM001158.1_1919	GCA_000204585.1_ASM20458v1	SNO	169.9
CM001158.1_1210	GCA_000204585.1_ASM20458v1	RNA_pol_N	99.5
CM001158.1_1869	GCA_000204585.1_ASM20458v1	Ribosomal_S17e	54.2
CM001158.1_1719	GCA_000204585.1_ASM20458v1	Ribosomal_L37ae	69
CM001158.1_1304	GCA_000204585.1_ASM20458v1	Ribosomal_L24e	67.1
CM001158.1_1820	GCA_000204585.1_ASM20458v1	Ribosomal_L21e	62.8
CM001158.1_1591	GCA_000204585.1_ASM20458v1	LigT_PEase	81.8
CM001158.1_1516	GCA_000204585.1_ASM20458v1	DUF137	215.6
CM001158.1_1827	GCA_000204585.1_ASM20458v1	DHO_dh	185.8
CM001158.1_1518	GCA_000204585.1_ASM20458v1	DFP	195.9
CP010868.1_715	GCA_000875775.1_ASM87577v1	YjeF_N	164.8
CP010868.1_1516	GCA_000875775.1_ASM87577v1	XPG_I	81.8
CP010868.1_339	GCA_000875775.1_ASM87577v1	V_ATPase_I	91.3
CP010868.1_845	GCA_000875775.1_ASM87577v1	UPF0004	61.6
CP010868.1_705	GCA_000875775.1_ASM87577v1	tRNA-synt_1c	276.4
CP010868.1_236	GCA_000875775.1_ASM87577v1	tRNA_NucTransf2	129.5
CP010868.1_1944	GCA_000875775.1_ASM87577v1	tRNA_deacylase	213.6
CP010868.1_2037	GCA_000875775.1_ASM87577v1	TP6A_N	53.1
CP010868.1_2038	GCA_000875775.1_ASM87577v1	Topo-VIb_trans	185.5
CP010868.1_1199	GCA_000875775.1_ASM87577v1	TIM	40.1
CP010868.1_1619	GCA_000875775.1_ASM87577v1	SUI1	68.4
CP010868.1_1719	GCA_000875775.1_ASM87577v1	SRP_SPB	91.9
CP010868.1_1734	GCA_000875775.1_ASM87577v1	SRP19	45.2
CP010868.1_1946	GCA_000875775.1_ASM87577v1	Spt5-NGN	73
CP010868.1_869	GCA_000875775.1_ASM87577v1	Spt4	48.9
CP010868.1_870	GCA_000875775.1_ASM87577v1	SHS2_Rpb7-N	61.7
CP010868.1_1929	GCA_000875775.1_ASM87577v1	SecY	210
CP010868.1_1621	GCA_000875775.1_ASM87577v1	Sec61_beta	49.3
CP010868.1_1898	GCA_000875775.1_ASM87577v1	SBDS	78.3
CP010868.1_1230	GCA_000875775.1_ASM87577v1	RNA_pol_Rpb6	38.9
CP010868.1_742	GCA_000875775.1_ASM87577v1	RNA_pol_Rpb5_C	95.4
CP010868.1_743	GCA_000875775.1_ASM87577v1	RNA_pol_Rpb2_6	415.7
CP010868.1_744	GCA_000875775.1_ASM87577v1	RNA_pol_Rpb1_1	308.3
CP010868.1_1900	GCA_000875775.1_ASM87577v1	RNA_pol_A_bac	91.7
CP010868.1_1903	GCA_000875775.1_ASM87577v1	Ribosomal_S9	119.4
CP010868.1_1733	GCA_000875775.1_ASM87577v1	Ribosomal_S8e	72.7
CP010868.1_1406	GCA_000875775.1_ASM87577v1	Ribosomal_S8	74.7
CP010868.1_751	GCA_000875775.1_ASM87577v1	Ribosomal_S7	125.9
CP010868.1_149	GCA_000875775.1_ASM87577v1	Ribosomal_S6e	80.3
CP010868.1_1932	GCA_000875775.1_ASM87577v1	Ribosomal_S5	76.3
CP010868.1_1403	GCA_000875775.1_ASM87577v1	Ribosomal_S4e	60.9
CP010868.1_1397	GCA_000875775.1_ASM87577v1	Ribosomal_S3_C	71.1
CP010868.1_2129	GCA_000875775.1_ASM87577v1	Ribosomal_S3Ae	196.8
CP010868.1_607	GCA_000875775.1_ASM87577v1	Ribosomal_S28e	94.2
CP010868.1_469	GCA_000875775.1_ASM87577v1	Ribosomal_S27e	63.2
CP010868.1_1715	GCA_000875775.1_ASM87577v1	Ribosomal_S27	76.8
CP010868.1_710	GCA_000875775.1_ASM87577v1	Ribosomal_S2	74.8
CP010868.1_423	GCA_000875775.1_ASM87577v1	Ribosomal_S19e	161
CP010868.1_1395	GCA_000875775.1_ASM87577v1	Ribosomal_S19	90.9
CP010868.1_1400	GCA_000875775.1_ASM87577v1	Ribosomal_S17	58.5
CP010868.1_2125	GCA_000875775.1_ASM87577v1	Ribosomal_S13_N	92
CP010868.1_720	GCA_000875775.1_ASM87577v1	Ribosomal_S13	133.8
CP010868.1_2076	GCA_000875775.1_ASM87577v1	Ribosomal_S11	142.5
CP010868.1_1404	GCA_000875775.1_ASM87577v1	Ribosomal_L5_C	74.2
CP010868.1_470	GCA_000875775.1_ASM87577v1	Ribosomal_L44	84.2
CP010868.1_1393	GCA_000875775.1_ASM87577v1	Ribosomal_L4	154.3
CP010868.1_1940	GCA_000875775.1_ASM87577v1	Ribosomal_L32e	114.8
CP010868.1_843	GCA_000875775.1_ASM87577v1	Ribosomal_L31e	63.7
CP010868.1_1931	GCA_000875775.1_ASM87577v1	Ribosomal_L30	42.3
CP010868.1_1392	GCA_000875775.1_ASM87577v1	Ribosomal_L3	236.5
CP010868.1_115	GCA_000875775.1_ASM87577v1	Ribosomal_L2_C	122.9
CP010868.1_1398	GCA_000875775.1_ASM87577v1	Ribosomal_L29	47.2
CP010868.1_1394	GCA_000875775.1_ASM87577v1	Ribosomal_L23	54.6
CP010868.1_1396	GCA_000875775.1_ASM87577v1	Ribosomal_L22	82.3
CP010868.1_1941	GCA_000875775.1_ASM87577v1	Ribosomal_L19e	133.2
CP010868.1_1876	GCA_000875775.1_ASM87577v1	Ribosomal_L16	94.3
CP010868.1_852	GCA_000875775.1_ASM87577v1	Ribosomal_L15e	158.4
CP010868.1_1401	GCA_000875775.1_ASM87577v1	Ribosomal_L14	112.8
CP010868.1_1902	GCA_000875775.1_ASM87577v1	Ribosomal_L13	33.3
CP010868.1_1972	GCA_000875775.1_ASM87577v1	Ribosomal_L10	71
CP010868.1_1971	GCA_000875775.1_ASM87577v1	Ribosomal_L1	138.4
CP010868.1_600	GCA_000875775.1_ASM87577v1	Rib_5-P_isom_A	183
CP010868.1_346	GCA_000875775.1_ASM87577v1	PyrI	109.1
CP010868.1_897	GCA_000875775.1_ASM87577v1	PTH2	140.7
CP010868.1_1892	GCA_000875775.1_ASM87577v1	Prefoldin_2	70.7
CP010868.1_1936	GCA_000875775.1_ASM87577v1	Prefoldin	59.4
CP010868.1_1755	GCA_000875775.1_ASM87577v1	PGK	333.3
CP010868.1_249	GCA_000875775.1_ASM87577v1	PcrB	174
CP010868.1_2021	GCA_000875775.1_ASM87577v1	Nop	219.9
CP010868.1_609	GCA_000875775.1_ASM87577v1	NDK	170.9
CP010868.1_445	GCA_000875775.1_ASM87577v1	NAC	52.3
CP010868.1_478	GCA_000875775.1_ASM87577v1	MAF_flag10	126.6
CP010868.1_610	GCA_000875775.1_ASM87577v1	IF-2	75.6
CP010868.1_92	GCA_000875775.1_ASM87577v1	HMG-CoA_red	359.7
CP010868.1_4	GCA_000875775.1_ASM87577v1	Ham1p_like	125.5
CP010868.1_476	GCA_000875775.1_ASM87577v1	GMP_synt_C	115.9
CP010868.1_1529	GCA_000875775.1_ASM87577v1	GCD14	123.6
CP010868.1_711	GCA_000875775.1_ASM87577v1	Enolase_C	198.8
CP010868.1_620	GCA_000875775.1_ASM87577v1	eIF-6	216.7
CP010868.1_148	GCA_000875775.1_ASM87577v1	eIF2_C	88.2
CP010868.1_143	GCA_000875775.1_ASM87577v1	EIF_2_alpha	65.5
CP010868.1_888	GCA_000875775.1_ASM87577v1	EF1_GNE	64.1
CP010868.1_2011	GCA_000875775.1_ASM87577v1	DUF655	172.2
CP010868.1_872	GCA_000875775.1_ASM87577v1	DUF359	130
CP010868.1_820	GCA_000875775.1_ASM87577v1	DUF357	53.4
CP010868.1_424	GCA_000875775.1_ASM87577v1	dsDNA_bind	86.1
CP010868.1_154	GCA_000875775.1_ASM87577v1	DNA_primase_S	59.9
CP010868.1_155	GCA_000875775.1_ASM87577v1	DNA_primase_lrg	88.2
CP010868.1_1943	GCA_000875775.1_ASM87577v1	DNA_binding_1	97.2
CP010868.1_486	GCA_000875775.1_ASM87577v1	Diphthamide_syn	193.7
CP010868.1_1242	GCA_000875775.1_ASM87577v1	CTP_synth_N	390.7
CP010868.1_817	GCA_000875775.1_ASM87577v1	CTP-dep_RFKase	146.2
CP010868.1_2101	GCA_000875775.1_ASM87577v1	B5	42.4
CP010868.1_1027	GCA_000875775.1_ASM87577v1	ATP-synt_F	48.2
CP010868.1_343	GCA_000875775.1_ASM87577v1	ATP-synt_D	153.6
CP010868.1_345	GCA_000875775.1_ASM87577v1	ATP-synt_C	56.4
CP010868.1_614	GCA_000875775.1_ASM87577v1	Archease	111.9
CP010868.1_2050	GCA_000875775.1_ASM87577v1	Adenylsucc_synt	285.1
CP010868.1_3	GCA_000875775.1_ASM87577v1	Wyosine_form	69.8
CP010868.1_340	GCA_000875775.1_ASM87577v1	vATP-synt_E	73.9
CP010868.1_1399	GCA_000875775.1_ASM87577v1	UPF0086	68.2
CP010868.1_1925	GCA_000875775.1_ASM87577v1	TruB_N	86.5
CP010868.1_2024	GCA_000875775.1_ASM87577v1	TRM	270.2
CP010868.1_2092	GCA_000875775.1_ASM87577v1	SNO	163.1
CP010868.1_712	GCA_000875775.1_ASM87577v1	RNA_pol_N	96.7
CP010868.1_2062	GCA_000875775.1_ASM87577v1	Ribosomal_S17e	50.7
CP010868.1_1894	GCA_000875775.1_ASM87577v1	Ribosomal_L37ae	66.8
CP010868.1_608	GCA_000875775.1_ASM87577v1	Ribosomal_L24e	65.5
CP010868.1_2013	GCA_000875775.1_ASM87577v1	Ribosomal_L21e	65.7
CP010868.1_235	GCA_000875775.1_ASM87577v1	LigT_PEase	84.1
CP010868.1_167	GCA_000875775.1_ASM87577v1	DUF137	239.2
CP010868.1_2020	GCA_000875775.1_ASM87577v1	DHO_dh	191.2
CP010868.1_169	GCA_000875775.1_ASM87577v1	DFP	200.2
CP002408.1_1466	GCA_000303155.1_ASM30315v1	YjeF_N	160.7
CP002408.1_2170	GCA_000303155.1_ASM30315v1	XPG_I	86.6
CP002408.1_3336	GCA_000303155.1_ASM30315v1	V_ATPase_I	100.8
CP002408.1_1294	GCA_000303155.1_ASM30315v1	UPF0004	61
CP002408.1_2239	GCA_000303155.1_ASM30315v1	tRNA-synt_1c	267
CP002408.1_654	GCA_000303155.1_ASM30315v1	tRNA_NucTransf2	127.7
CP002408.1_2397	GCA_000303155.1_ASM30315v1	tRNA_deacylase	213.6
CP002408.1_3100	GCA_000303155.1_ASM30315v1	TP6A_N	49.8
CP002408.1_3099	GCA_000303155.1_ASM30315v1	Topo-VIb_trans	115.9
CP002408.1_301	GCA_000303155.1_ASM30315v1	TIM	38.2
CP002408.1_1419	GCA_000303155.1_ASM30315v1	SUI1	75.2
CP002408.1_2790	GCA_000303155.1_ASM30315v1	SRP_SPB	79.2
CP002408.1_1573	GCA_000303155.1_ASM30315v1	SRP19	59.5
CP002408.1_2395	GCA_000303155.1_ASM30315v1	Spt5-NGN	75.4
CP002408.1_1914	GCA_000303155.1_ASM30315v1	Spt4	55.5
CP002408.1_1913	GCA_000303155.1_ASM30315v1	SHS2_Rpb7-N	61.3
CP002408.1_212	GCA_000303155.1_ASM30315v1	SecY	212.3
CP002408.1_1421	GCA_000303155.1_ASM30315v1	Sec61_beta	56.2
CP002408.1_2473	GCA_000303155.1_ASM30315v1	SBDS	71
CP002408.1_2315	GCA_000303155.1_ASM30315v1	RNA_pol_Rpb6	32.3
CP002408.1_162	GCA_000303155.1_ASM30315v1	RNA_pol_Rpb5_C	98
CP002408.1_163	GCA_000303155.1_ASM30315v1	RNA_pol_Rpb2_6	413.3
CP002408.1_164	GCA_000303155.1_ASM30315v1	RNA_pol_Rpb1_1	314.7
CP002408.1_2474	GCA_000303155.1_ASM30315v1	RNA_pol_A_bac	99.9
CP002408.1_2477	GCA_000303155.1_ASM30315v1	Ribosomal_S9	102.1
CP002408.1_1571	GCA_000303155.1_ASM30315v1	Ribosomal_S8e	93.6
CP002408.1_1807	GCA_000303155.1_ASM30315v1	Ribosomal_S8	82
CP002408.1_168	GCA_000303155.1_ASM30315v1	Ribosomal_S7	132.3
CP002408.1_586	GCA_000303155.1_ASM30315v1	Ribosomal_S6e	78.6
CP002408.1_209	GCA_000303155.1_ASM30315v1	Ribosomal_S5	74.2
CP002408.1_1804	GCA_000303155.1_ASM30315v1	Ribosomal_S4e	64.6
CP002408.1_1798	GCA_000303155.1_ASM30315v1	Ribosomal_S3_C	72.7
CP002408.1_1841	GCA_000303155.1_ASM30315v1	Ribosomal_S3Ae	200.7
CP002408.1_2932	GCA_000303155.1_ASM30315v1	Ribosomal_S28e	101.7
CP002408.1_107	GCA_000303155.1_ASM30315v1	Ribosomal_S27e	60
CP002408.1_2794	GCA_000303155.1_ASM30315v1	Ribosomal_S27	75.5
CP002408.1_1125	GCA_000303155.1_ASM30315v1	Ribosomal_S2	75.8
CP002408.1_131	GCA_000303155.1_ASM30315v1	Ribosomal_S19e	173.6
CP002408.1_1796	GCA_000303155.1_ASM30315v1	Ribosomal_S19	101.2
CP002408.1_1801	GCA_000303155.1_ASM30315v1	Ribosomal_S17	79
CP002408.1_1845	GCA_000303155.1_ASM30315v1	Ribosomal_S13_N	80.9
CP002408.1_2271	GCA_000303155.1_ASM30315v1	Ribosomal_S13	132.6
CP002408.1_466	GCA_000303155.1_ASM30315v1	Ribosomal_S11	149
CP002408.1_1805	GCA_000303155.1_ASM30315v1	Ribosomal_L5_C	81.6
CP002408.1_106	GCA_000303155.1_ASM30315v1	Ribosomal_L44	89.2
CP002408.1_1794	GCA_000303155.1_ASM30315v1	Ribosomal_L4	130.8
CP002408.1_2400	GCA_000303155.1_ASM30315v1	Ribosomal_L32e	136.2
CP002408.1_1298	GCA_000303155.1_ASM30315v1	Ribosomal_L31e	57.8
CP002408.1_210	GCA_000303155.1_ASM30315v1	Ribosomal_L30	48
CP002408.1_1793	GCA_000303155.1_ASM30315v1	Ribosomal_L3	241.8
CP002408.1_658	GCA_000303155.1_ASM30315v1	Ribosomal_L2_C	130.5
CP002408.1_1799	GCA_000303155.1_ASM30315v1	Ribosomal_L29	58.7
CP002408.1_1795	GCA_000303155.1_ASM30315v1	Ribosomal_L23	46.3
CP002408.1_1797	GCA_000303155.1_ASM30315v1	Ribosomal_L22	81.5
CP002408.1_2399	GCA_000303155.1_ASM30315v1	Ribosomal_L19e	135.8
CP002408.1_1930	GCA_000303155.1_ASM30315v1	Ribosomal_L16	104.2
CP002408.1_2771	GCA_000303155.1_ASM30315v1	Ribosomal_L15e	166.3
CP002408.1_1802	GCA_000303155.1_ASM30315v1	Ribosomal_L14	107.6
CP002408.1_2476	GCA_000303155.1_ASM30315v1	Ribosomal_L13	46.7
CP002408.1_90	GCA_000303155.1_ASM30315v1	Ribosomal_L10	67.5
CP002408.1_89	GCA_000303155.1_ASM30315v1	Ribosomal_L1	130.5
CP002408.1_1412	GCA_000303155.1_ASM30315v1	Rib_5-P_isom_A	180.6
CP002408.1_3344	GCA_000303155.1_ASM30315v1	PyrI	110.5
CP002408.1_1942	GCA_000303155.1_ASM30315v1	PTH2	138.9
CP002408.1_2466	GCA_000303155.1_ASM30315v1	Prefoldin_2	76.2
CP002408.1_2520	GCA_000303155.1_ASM30315v1	Prefoldin	65.8
CP002408.1_1937	GCA_000303155.1_ASM30315v1	PGK	439.5
CP002408.1_3765	GCA_000303155.1_ASM30315v1	PcrB	188.2
CP002408.1_3610	GCA_000303155.1_ASM30315v1	Nop	216.7
CP002408.1_2930	GCA_000303155.1_ASM30315v1	NDK	162
CP002408.1_3645	GCA_000303155.1_ASM30315v1	NAC	45.7
CP002408.1_3252	GCA_000303155.1_ASM30315v1	MAF_flag10	124.3
CP002408.1_2929	GCA_000303155.1_ASM30315v1	IF-2	74.5
CP002408.1_3193	GCA_000303155.1_ASM30315v1	HMG-CoA_red	350.8
CP002408.1_157	GCA_000303155.1_ASM30315v1	Ham1p_like	139.2
CP002408.1_3271	GCA_000303155.1_ASM30315v1	GMP_synt_C	116.9
CP002408.1_566	GCA_000303155.1_ASM30315v1	GCD14	127.1
CP002408.1_1130	GCA_000303155.1_ASM30315v1	Enolase_C	199.2
CP002408.1_3529	GCA_000303155.1_ASM30315v1	eIF-6	204.6
CP002408.1_587	GCA_000303155.1_ASM30315v1	eIF2_C	98
CP002408.1_1861	GCA_000303155.1_ASM30315v1	EIF_2_alpha	66.4
CP002408.1_1944	GCA_000303155.1_ASM30315v1	EF1_GNE	66.8
CP002408.1_2612	GCA_000303155.1_ASM30315v1	DUF655	183.2
CP002408.1_1909	GCA_000303155.1_ASM30315v1	DUF359	126.2
CP002408.1_1497	GCA_000303155.1_ASM30315v1	DUF357	56.3
CP002408.1_132	GCA_000303155.1_ASM30315v1	dsDNA_bind	87.3
CP002408.1_1676	GCA_000303155.1_ASM30315v1	DNA_primase_S	53.3
CP002408.1_1677	GCA_000303155.1_ASM30315v1	DNA_primase_lrg	101.2
CP002408.1_2398	GCA_000303155.1_ASM30315v1	DNA_binding_1	105.1
CP002408.1_780	GCA_000303155.1_ASM30315v1	Diphthamide_syn	193.2
CP002408.1_1721	GCA_000303155.1_ASM30315v1	CTP_synth_N	400
CP002408.1_1999	GCA_000303155.1_ASM30315v1	CTP-dep_RFKase	144.4
CP002408.1_2440	GCA_000303155.1_ASM30315v1	B5	56.1
CP002408.1_1711	GCA_000303155.1_ASM30315v1	ATP-synt_F	57.7
CP002408.1_3333	GCA_000303155.1_ASM30315v1	ATP-synt_D	166.3
CP002408.1_3335	GCA_000303155.1_ASM30315v1	ATP-synt_C	59.9
CP002408.1_2173	GCA_000303155.1_ASM30315v1	Archease	129.1
CP002408.1_3580	GCA_000303155.1_ASM30315v1	Adenylsucc_synt	271.7
CP002408.1_158	GCA_000303155.1_ASM30315v1	Wyosine_form	68.8
CP002408.1_3330	GCA_000303155.1_ASM30315v1	vATP-synt_E	84.3
CP002408.1_1800	GCA_000303155.1_ASM30315v1	UPF0086	62.5
CP002408.1_216	GCA_000303155.1_ASM30315v1	TruB_N	85.1
CP002408.1_3607	GCA_000303155.1_ASM30315v1	TRM	307.2
CP002408.1_2954	GCA_000303155.1_ASM30315v1	SNO	163.9
CP002408.1_1131	GCA_000303155.1_ASM30315v1	RNA_pol_N	96.4
CP002408.1_2154	GCA_000303155.1_ASM30315v1	Ribosomal_S17e	48.9
CP002408.1_2469	GCA_000303155.1_ASM30315v1	Ribosomal_L37ae	61.1
CP002408.1_3496	GCA_000303155.1_ASM30315v1	Ribosomal_L24e	66
CP002408.1_2614	GCA_000303155.1_ASM30315v1	Ribosomal_L21e	55.5
CP002408.1_653	GCA_000303155.1_ASM30315v1	LigT_PEase	86.4
CP002408.1_1117	GCA_000303155.1_ASM30315v1	DUF137	251.6
CP002408.1_3093	GCA_000303155.1_ASM30315v1	DHO_dh	129.8
CP002408.1_1115	GCA_000303155.1_ASM30315v1	DFP	188.1
CP007536.1_233	GCA_000698785.1_ASM69878v1	YjeF_N	154.8
CP007536.1_289	GCA_000698785.1_ASM69878v1	XPG_I	85.8
CP007536.1_2292	GCA_000698785.1_ASM69878v1	V_ATPase_I	81.4
CP007536.1_1096	GCA_000698785.1_ASM69878v1	UPF0004	64.8
CP007536.1_809	GCA_000698785.1_ASM69878v1	tRNA-synt_1c	266.8
CP007536.1_2511	GCA_000698785.1_ASM69878v1	tRNA_NucTransf2	123.4
CP007536.1_69	GCA_000698785.1_ASM69878v1	tRNA_deacylase	205.5
CP007536.1_2823	GCA_000698785.1_ASM69878v1	TP6A_N	51.9
CP007536.1_2824	GCA_000698785.1_ASM69878v1	Topo-VIb_trans	117.3
CP007536.1_1444	GCA_000698785.1_ASM69878v1	TIM	36.3
CP007536.1_156	GCA_000698785.1_ASM69878v1	SUI1	73.8
CP007536.1_1617	GCA_000698785.1_ASM69878v1	SRP_SPB	87.5
CP007536.1_702	GCA_000698785.1_ASM69878v1	SRP19	53.3
CP007536.1_70	GCA_000698785.1_ASM69878v1	Spt5-NGN	76.9
CP007536.1_376	GCA_000698785.1_ASM69878v1	Spt4	47.1
CP007536.1_377	GCA_000698785.1_ASM69878v1	SHS2_Rpb7-N	64.9
CP007536.1_1390	GCA_000698785.1_ASM69878v1	SecY	215.1
CP007536.1_154	GCA_000698785.1_ASM69878v1	Sec61_beta	52.9
CP007536.1_23	GCA_000698785.1_ASM69878v1	SBDS	74.4
CP007536.1_851	GCA_000698785.1_ASM69878v1	RNA_pol_Rpb6	34.5
CP007536.1_1351	GCA_000698785.1_ASM69878v1	RNA_pol_Rpb5_C	97.1
CP007536.1_1350	GCA_000698785.1_ASM69878v1	RNA_pol_Rpb2_6	409.5
CP007536.1_1349	GCA_000698785.1_ASM69878v1	RNA_pol_Rpb1_1	317.7
CP007536.1_22	GCA_000698785.1_ASM69878v1	RNA_pol_A_bac	94.9
CP007536.1_19	GCA_000698785.1_ASM69878v1	Ribosomal_S9	100.2
CP007536.1_703	GCA_000698785.1_ASM69878v1	Ribosomal_S8e	94.1
CP007536.1_501	GCA_000698785.1_ASM69878v1	Ribosomal_S8	86
CP007536.1_1345	GCA_000698785.1_ASM69878v1	Ribosomal_S7	133
CP007536.1_2522	GCA_000698785.1_ASM69878v1	Ribosomal_S6e	77.1
CP007536.1_1393	GCA_000698785.1_ASM69878v1	Ribosomal_S5	76.1
CP007536.1_504	GCA_000698785.1_ASM69878v1	Ribosomal_S4e	56.3
CP007536.1_510	GCA_000698785.1_ASM69878v1	Ribosomal_S3_C	71.1
CP007536.1_462	GCA_000698785.1_ASM69878v1	Ribosomal_S3Ae	190
CP007536.1_2918	GCA_000698785.1_ASM69878v1	Ribosomal_S28e	101
CP007536.1_2421	GCA_000698785.1_ASM69878v1	Ribosomal_S27e	58.8
CP007536.1_1610	GCA_000698785.1_ASM69878v1	Ribosomal_S27	74.9
CP007536.1_1178	GCA_000698785.1_ASM69878v1	Ribosomal_S2	70.9
CP007536.1_2433	GCA_000698785.1_ASM69878v1	Ribosomal_S19e	183
CP007536.1_512	GCA_000698785.1_ASM69878v1	Ribosomal_S19	96.1
CP007536.1_507	GCA_000698785.1_ASM69878v1	Ribosomal_S17	81.1
CP007536.1_458	GCA_000698785.1_ASM69878v1	Ribosomal_S13_N	84.2
CP007536.1_829	GCA_000698785.1_ASM69878v1	Ribosomal_S13	134.7
CP007536.1_1522	GCA_000698785.1_ASM69878v1	Ribosomal_S11	149
CP007536.1_503	GCA_000698785.1_ASM69878v1	Ribosomal_L5_C	79.8
CP007536.1_2420	GCA_000698785.1_ASM69878v1	Ribosomal_L44	88.7
CP007536.1_514	GCA_000698785.1_ASM69878v1	Ribosomal_L4	124.2
CP007536.1_66	GCA_000698785.1_ASM69878v1	Ribosomal_L32e	127.4
CP007536.1_1092	GCA_000698785.1_ASM69878v1	Ribosomal_L31e	63.3
CP007536.1_1392	GCA_000698785.1_ASM69878v1	Ribosomal_L30	45.9
CP007536.1_515	GCA_000698785.1_ASM69878v1	Ribosomal_L3	240.8
CP007536.1_2506	GCA_000698785.1_ASM69878v1	Ribosomal_L2_C	126.4
CP007536.1_509	GCA_000698785.1_ASM69878v1	Ribosomal_L29	56.9
CP007536.1_513	GCA_000698785.1_ASM69878v1	Ribosomal_L23	43.8
CP007536.1_511	GCA_000698785.1_ASM69878v1	Ribosomal_L22	82.7
CP007536.1_67	GCA_000698785.1_ASM69878v1	Ribosomal_L19e	138.7
CP007536.1_355	GCA_000698785.1_ASM69878v1	Ribosomal_L16	103.2
CP007536.1_1641	GCA_000698785.1_ASM69878v1	Ribosomal_L15e	169.5
CP007536.1_506	GCA_000698785.1_ASM69878v1	Ribosomal_L14	111.6
CP007536.1_20	GCA_000698785.1_ASM69878v1	Ribosomal_L13	41.2
CP007536.1_1670	GCA_000698785.1_ASM69878v1	Ribosomal_L10	70.4
CP007536.1_1671	GCA_000698785.1_ASM69878v1	Ribosomal_L1	126.3
CP007536.1_162	GCA_000698785.1_ASM69878v1	Rib_5-P_isom_A	176.4
CP007536.1_2277	GCA_000698785.1_ASM69878v1	PyrI	110.1
CP007536.1_336	GCA_000698785.1_ASM69878v1	PTH2	145
CP007536.1_28	GCA_000698785.1_ASM69878v1	Prefoldin_2	76.4
CP007536.1_2998	GCA_000698785.1_ASM69878v1	Prefoldin	64.9
CP007536.1_353	GCA_000698785.1_ASM69878v1	PGK	446.4
CP007536.1_2048	GCA_000698785.1_ASM69878v1	PcrB	184.6
CP007536.1_1752	GCA_000698785.1_ASM69878v1	Nop	217
CP007536.1_2916	GCA_000698785.1_ASM69878v1	NDK	160.9
CP007536.1_1825	GCA_000698785.1_ASM69878v1	NAC	47
CP007536.1_2328	GCA_000698785.1_ASM69878v1	MAF_flag10	124.9
CP007536.1_2915	GCA_000698785.1_ASM69878v1	IF-2	72.3
CP007536.1_2354	GCA_000698785.1_ASM69878v1	HMG-CoA_red	349.8
CP007536.1_1356	GCA_000698785.1_ASM69878v1	Ham1p_like	142.6
CP007536.1_2325	GCA_000698785.1_ASM69878v1	GMP_synt_C	119.4
CP007536.1_2551	GCA_000698785.1_ASM69878v1	GCD14	124.6
CP007536.1_1177	GCA_000698785.1_ASM69878v1	Enolase_C	204
CP007536.1_2112	GCA_000698785.1_ASM69878v1	eIF-6	218.5
CP007536.1_2521	GCA_000698785.1_ASM69878v1	eIF2_C	97.2
CP007536.1_443	GCA_000698785.1_ASM69878v1	EIF_2_alpha	64.9
CP007536.1_339	GCA_000698785.1_ASM69878v1	EF1_GNE	53
CP007536.1_2837	GCA_000698785.1_ASM69878v1	DUF655	182.1
CP007536.1_379	GCA_000698785.1_ASM69878v1	DUF359	126.3
CP007536.1_263	GCA_000698785.1_ASM69878v1	DUF357	59
CP007536.1_2434	GCA_000698785.1_ASM69878v1	dsDNA_bind	86.8
CP007536.1_597	GCA_000698785.1_ASM69878v1	DNA_primase_S	58
CP007536.1_596	GCA_000698785.1_ASM69878v1	DNA_primase_lrg	98.3
CP007536.1_2199	GCA_000698785.1_ASM69878v1	DNA_binding_1	109.5
CP007536.1_1301	GCA_000698785.1_ASM69878v1	Diphthamide_syn	183.9
CP007536.1_557	GCA_000698785.1_ASM69878v1	CTP_synth_N	400.1
CP007536.1_316	GCA_000698785.1_ASM69878v1	CTP-dep_RFKase	141.9
CP007536.1_41	GCA_000698785.1_ASM69878v1	B5	58.2
CP007536.1_567	GCA_000698785.1_ASM69878v1	ATP-synt_F	56.1
CP007536.1_2289	GCA_000698785.1_ASM69878v1	ATP-synt_D	155.8
CP007536.1_2291	GCA_000698785.1_ASM69878v1	ATP-synt_C	59.8
CP007536.1_283	GCA_000698785.1_ASM69878v1	Archease	130.6
CP007536.1_1710	GCA_000698785.1_ASM69878v1	Adenylsucc_synt	278.2
CP007536.1_1355	GCA_000698785.1_ASM69878v1	Wyosine_form	69.2
CP007536.1_2286	GCA_000698785.1_ASM69878v1	vATP-synt_E	74.4
CP007536.1_508	GCA_000698785.1_ASM69878v1	UPF0086	62.1
CP007536.1_1386	GCA_000698785.1_ASM69878v1	TruB_N	85.5
CP007536.1_1748	GCA_000698785.1_ASM69878v1	TRM	310.7
CP007536.1_2930	GCA_000698785.1_ASM69878v1	SNO	175.2
CP007536.1_1176	GCA_000698785.1_ASM69878v1	RNA_pol_N	96
CP007536.1_1015	GCA_000698785.1_ASM69878v1	Ribosomal_S17e	50
CP007536.1_27	GCA_000698785.1_ASM69878v1	Ribosomal_L37ae	59
CP007536.1_2917	GCA_000698785.1_ASM69878v1	Ribosomal_L24e	67.4
CP007536.1_2835	GCA_000698785.1_ASM69878v1	Ribosomal_L21e	58.9
CP007536.1_2512	GCA_000698785.1_ASM69878v1	LigT_PEase	83.6
CP007536.1_1186	GCA_000698785.1_ASM69878v1	DUF137	245
CP007536.1_2829	GCA_000698785.1_ASM69878v1	DHO_dh	120.1
CP007536.1_1188	GCA_000698785.1_ASM69878v1	DFP	189
LT981265.1_325	GCA_900248165.1_Nitrosocaldus_cavascurensis_SCU2_chromosome	YjeF_N	156.9
LT981265.1_428	GCA_900248165.1_Nitrosocaldus_cavascurensis_SCU2_chromosome	XPG_I	92.9
LT981265.1_72	GCA_900248165.1_Nitrosocaldus_cavascurensis_SCU2_chromosome	V_ATPase_I	80.9
LT981265.1_1118	GCA_900248165.1_Nitrosocaldus_cavascurensis_SCU2_chromosome	UPF0004	63.7
LT981265.1_1454	GCA_900248165.1_Nitrosocaldus_cavascurensis_SCU2_chromosome	tRNA-synt_1c	284.2
LT981265.1_1669	GCA_900248165.1_Nitrosocaldus_cavascurensis_SCU2_chromosome	tRNA_NucTransf2	122.5
LT981265.1_1482	GCA_900248165.1_Nitrosocaldus_cavascurensis_SCU2_chromosome	tRNA_deacylase	200.5
LT981265.1_1075	GCA_900248165.1_Nitrosocaldus_cavascurensis_SCU2_chromosome	TP6A_N	56.3
LT981265.1_1074	GCA_900248165.1_Nitrosocaldus_cavascurensis_SCU2_chromosome	Topo-VIb_trans	201
LT981265.1_784	GCA_900248165.1_Nitrosocaldus_cavascurensis_SCU2_chromosome	TIM	39.7
LT981265.1_756	GCA_900248165.1_Nitrosocaldus_cavascurensis_SCU2_chromosome	SUI1	69.2
LT981265.1_1272	GCA_900248165.1_Nitrosocaldus_cavascurensis_SCU2_chromosome	SRP_SPB	101.9
LT981265.1_209	GCA_900248165.1_Nitrosocaldus_cavascurensis_SCU2_chromosome	SRP19	56.6
LT981265.1_1480	GCA_900248165.1_Nitrosocaldus_cavascurensis_SCU2_chromosome	Spt5-NGN	76.6
LT981265.1_834	GCA_900248165.1_Nitrosocaldus_cavascurensis_SCU2_chromosome	Spt4	49.4
LT981265.1_833	GCA_900248165.1_Nitrosocaldus_cavascurensis_SCU2_chromosome	SHS2_Rpb7-N	55.4
LT981265.1_246	GCA_900248165.1_Nitrosocaldus_cavascurensis_SCU2_chromosome	SecY	204.1
LT981265.1_758	GCA_900248165.1_Nitrosocaldus_cavascurensis_SCU2_chromosome	Sec61_beta	49.2
LT981265.1_364	GCA_900248165.1_Nitrosocaldus_cavascurensis_SCU2_chromosome	SBDS	87.2
LT981265.1_403	GCA_900248165.1_Nitrosocaldus_cavascurensis_SCU2_chromosome	RNA_pol_Rpb6	46.6
LT981265.1_1429	GCA_900248165.1_Nitrosocaldus_cavascurensis_SCU2_chromosome	RNA_pol_Rpb5_C	103
LT981265.1_1428	GCA_900248165.1_Nitrosocaldus_cavascurensis_SCU2_chromosome	RNA_pol_Rpb2_6	417.6
LT981265.1_1427	GCA_900248165.1_Nitrosocaldus_cavascurensis_SCU2_chromosome	RNA_pol_Rpb1_1	315.9
LT981265.1_365	GCA_900248165.1_Nitrosocaldus_cavascurensis_SCU2_chromosome	RNA_pol_A_bac	103.6
LT981265.1_368	GCA_900248165.1_Nitrosocaldus_cavascurensis_SCU2_chromosome	Ribosomal_S9	106.4
LT981265.1_208	GCA_900248165.1_Nitrosocaldus_cavascurensis_SCU2_chromosome	Ribosomal_S8e	102.9
LT981265.1_799	GCA_900248165.1_Nitrosocaldus_cavascurensis_SCU2_chromosome	Ribosomal_S8	89.7
LT981265.1_335	GCA_900248165.1_Nitrosocaldus_cavascurensis_SCU2_chromosome	Ribosomal_S7	139.1
LT981265.1_1563	GCA_900248165.1_Nitrosocaldus_cavascurensis_SCU2_chromosome	Ribosomal_S6e	97
LT981265.1_242	GCA_900248165.1_Nitrosocaldus_cavascurensis_SCU2_chromosome	Ribosomal_S5	79.2
LT981265.1_802	GCA_900248165.1_Nitrosocaldus_cavascurensis_SCU2_chromosome	Ribosomal_S4e	52.6
LT981265.1_808	GCA_900248165.1_Nitrosocaldus_cavascurensis_SCU2_chromosome	Ribosomal_S3_C	74.9
LT981265.1_332	GCA_900248165.1_Nitrosocaldus_cavascurensis_SCU2_chromosome	Ribosomal_S3Ae	194.6
LT981265.1_557	GCA_900248165.1_Nitrosocaldus_cavascurensis_SCU2_chromosome	Ribosomal_S28e	104.3
LT981265.1_149	GCA_900248165.1_Nitrosocaldus_cavascurensis_SCU2_chromosome	Ribosomal_S27e	51.9
LT981265.1_1162	GCA_900248165.1_Nitrosocaldus_cavascurensis_SCU2_chromosome	Ribosomal_S27	72.1
LT981265.1_1448	GCA_900248165.1_Nitrosocaldus_cavascurensis_SCU2_chromosome	Ribosomal_S2	81.7
LT981265.1_1603	GCA_900248165.1_Nitrosocaldus_cavascurensis_SCU2_chromosome	Ribosomal_S19e	179.4
LT981265.1_810	GCA_900248165.1_Nitrosocaldus_cavascurensis_SCU2_chromosome	Ribosomal_S19	102.1
LT981265.1_805	GCA_900248165.1_Nitrosocaldus_cavascurensis_SCU2_chromosome	Ribosomal_S17	85.7
LT981265.1_483	GCA_900248165.1_Nitrosocaldus_cavascurensis_SCU2_chromosome	Ribosomal_S13_N	81
LT981265.1_319	GCA_900248165.1_Nitrosocaldus_cavascurensis_SCU2_chromosome	Ribosomal_S13	133.4
LT981265.1_536	GCA_900248165.1_Nitrosocaldus_cavascurensis_SCU2_chromosome	Ribosomal_S11	150.4
LT981265.1_801	GCA_900248165.1_Nitrosocaldus_cavascurensis_SCU2_chromosome	Ribosomal_L5_C	81.7
LT981265.1_150	GCA_900248165.1_Nitrosocaldus_cavascurensis_SCU2_chromosome	Ribosomal_L44	84.3
LT981265.1_812	GCA_900248165.1_Nitrosocaldus_cavascurensis_SCU2_chromosome	Ribosomal_L4	131.1
LT981265.1_1487	GCA_900248165.1_Nitrosocaldus_cavascurensis_SCU2_chromosome	Ribosomal_L32e	143
LT981265.1_1338	GCA_900248165.1_Nitrosocaldus_cavascurensis_SCU2_chromosome	Ribosomal_L31e	67.9
LT981265.1_243	GCA_900248165.1_Nitrosocaldus_cavascurensis_SCU2_chromosome	Ribosomal_L30	54.2
LT981265.1_813	GCA_900248165.1_Nitrosocaldus_cavascurensis_SCU2_chromosome	Ribosomal_L3	255
LT981265.1_1637	GCA_900248165.1_Nitrosocaldus_cavascurensis_SCU2_chromosome	Ribosomal_L2_C	124.2
LT981265.1_807	GCA_900248165.1_Nitrosocaldus_cavascurensis_SCU2_chromosome	Ribosomal_L29	55.7
LT981265.1_811	GCA_900248165.1_Nitrosocaldus_cavascurensis_SCU2_chromosome	Ribosomal_L23	52.9
LT981265.1_809	GCA_900248165.1_Nitrosocaldus_cavascurensis_SCU2_chromosome	Ribosomal_L22	71.3
LT981265.1_1486	GCA_900248165.1_Nitrosocaldus_cavascurensis_SCU2_chromosome	Ribosomal_L19e	138.4
LT981265.1_879	GCA_900248165.1_Nitrosocaldus_cavascurensis_SCU2_chromosome	Ribosomal_L16	111.6
LT981265.1_1235	GCA_900248165.1_Nitrosocaldus_cavascurensis_SCU2_chromosome	Ribosomal_L15e	174.9
LT981265.1_804	GCA_900248165.1_Nitrosocaldus_cavascurensis_SCU2_chromosome	Ribosomal_L14	119.6
LT981265.1_367	GCA_900248165.1_Nitrosocaldus_cavascurensis_SCU2_chromosome	Ribosomal_L13	44.9
LT981265.1_1474	GCA_900248165.1_Nitrosocaldus_cavascurensis_SCU2_chromosome	Ribosomal_L10	73.2
LT981265.1_1475	GCA_900248165.1_Nitrosocaldus_cavascurensis_SCU2_chromosome	Ribosomal_L1	141.2
LT981265.1_1258	GCA_900248165.1_Nitrosocaldus_cavascurensis_SCU2_chromosome	Rib_5-P_isom_A	180.4
LT981265.1_76	GCA_900248165.1_Nitrosocaldus_cavascurensis_SCU2_chromosome	PyrI	106.9
LT981265.1_504	GCA_900248165.1_Nitrosocaldus_cavascurensis_SCU2_chromosome	PTH2	143.5
LT981265.1_358	GCA_900248165.1_Nitrosocaldus_cavascurensis_SCU2_chromosome	Prefoldin_2	78
LT981265.1_1494	GCA_900248165.1_Nitrosocaldus_cavascurensis_SCU2_chromosome	Prefoldin	68.8
LT981265.1_233	GCA_900248165.1_Nitrosocaldus_cavascurensis_SCU2_chromosome	PGK	347.1
LT981265.1_1711	GCA_900248165.1_Nitrosocaldus_cavascurensis_SCU2_chromosome	PcrB	171.9
LT981265.1_716	GCA_900248165.1_Nitrosocaldus_cavascurensis_SCU2_chromosome	Nop	213.1
LT981265.1_555	GCA_900248165.1_Nitrosocaldus_cavascurensis_SCU2_chromosome	NDK	165.6
LT981265.1_133	GCA_900248165.1_Nitrosocaldus_cavascurensis_SCU2_chromosome	NAC	48.5
LT981265.1_156	GCA_900248165.1_Nitrosocaldus_cavascurensis_SCU2_chromosome	MAF_flag10	109.9
LT981265.1_554	GCA_900248165.1_Nitrosocaldus_cavascurensis_SCU2_chromosome	IF-2	75.9
LT981265.1_171	GCA_900248165.1_Nitrosocaldus_cavascurensis_SCU2_chromosome	HMG-CoA_red	368.1
LT981265.1_852	GCA_900248165.1_Nitrosocaldus_cavascurensis_SCU2_chromosome	Ham1p_like	136.4
LT981265.1_154	GCA_900248165.1_Nitrosocaldus_cavascurensis_SCU2_chromosome	GMP_synt_C	126.4
LT981265.1_415	GCA_900248165.1_Nitrosocaldus_cavascurensis_SCU2_chromosome	GCD14	109
LT981265.1_1447	GCA_900248165.1_Nitrosocaldus_cavascurensis_SCU2_chromosome	Enolase_C	217.7
LT981265.1_342	GCA_900248165.1_Nitrosocaldus_cavascurensis_SCU2_chromosome	eIF-6	198.3
LT981265.1_1564	GCA_900248165.1_Nitrosocaldus_cavascurensis_SCU2_chromosome	eIF2_C	91.8
LT981265.1_1568	GCA_900248165.1_Nitrosocaldus_cavascurensis_SCU2_chromosome	EIF_2_alpha	65.1
LT981265.1_501	GCA_900248165.1_Nitrosocaldus_cavascurensis_SCU2_chromosome	EF1_GNE	70.3
LT981265.1_477	GCA_900248165.1_Nitrosocaldus_cavascurensis_SCU2_chromosome	DUF655	173.4
LT981265.1_831	GCA_900248165.1_Nitrosocaldus_cavascurensis_SCU2_chromosome	DUF359	124.3
LT981265.1_1330	GCA_900248165.1_Nitrosocaldus_cavascurensis_SCU2_chromosome	DUF357	47
LT981265.1_1604	GCA_900248165.1_Nitrosocaldus_cavascurensis_SCU2_chromosome	dsDNA_bind	75.6
LT981265.1_122	GCA_900248165.1_Nitrosocaldus_cavascurensis_SCU2_chromosome	DNA_primase_S	44.4
LT981265.1_121	GCA_900248165.1_Nitrosocaldus_cavascurensis_SCU2_chromosome	DNA_primase_lrg	107.7
LT981265.1_1483	GCA_900248165.1_Nitrosocaldus_cavascurensis_SCU2_chromosome	DNA_binding_1	97.5
LT981265.1_164	GCA_900248165.1_Nitrosocaldus_cavascurensis_SCU2_chromosome	Diphthamide_syn	201.7
LT981265.1_742	GCA_900248165.1_Nitrosocaldus_cavascurensis_SCU2_chromosome	CTP_synth_N	401.5
LT981265.1_958	GCA_900248165.1_Nitrosocaldus_cavascurensis_SCU2_chromosome	CTP-dep_RFKase	139
LT981265.1_1397	GCA_900248165.1_Nitrosocaldus_cavascurensis_SCU2_chromosome	B5	45.4
LT981265.1_1061	GCA_900248165.1_Nitrosocaldus_cavascurensis_SCU2_chromosome	ATP-synt_F	49.2
LT981265.1_69	GCA_900248165.1_Nitrosocaldus_cavascurensis_SCU2_chromosome	ATP-synt_D	166.8
LT981265.1_71	GCA_900248165.1_Nitrosocaldus_cavascurensis_SCU2_chromosome	ATP-synt_C	63.7
LT981265.1_550	GCA_900248165.1_Nitrosocaldus_cavascurensis_SCU2_chromosome	Archease	117.5
LT981265.1_910	GCA_900248165.1_Nitrosocaldus_cavascurensis_SCU2_chromosome	Adenylsucc_synt	264.4
LT981265.1_853	GCA_900248165.1_Nitrosocaldus_cavascurensis_SCU2_chromosome	Wyosine_form	63.3
LT981265.1_66	GCA_900248165.1_Nitrosocaldus_cavascurensis_SCU2_chromosome	vATP-synt_E	68.4
LT981265.1_806	GCA_900248165.1_Nitrosocaldus_cavascurensis_SCU2_chromosome	UPF0086	62.7
LT981265.1_250	GCA_900248165.1_Nitrosocaldus_cavascurensis_SCU2_chromosome	TruB_N	78.8
LT981265.1_721	GCA_900248165.1_Nitrosocaldus_cavascurensis_SCU2_chromosome	TRM	303.9
LT981265.1_1384	GCA_900248165.1_Nitrosocaldus_cavascurensis_SCU2_chromosome	SNO	186.4
LT981265.1_1446	GCA_900248165.1_Nitrosocaldus_cavascurensis_SCU2_chromosome	RNA_pol_N	93.3
LT981265.1_891	GCA_900248165.1_Nitrosocaldus_cavascurensis_SCU2_chromosome	Ribosomal_S17e	50.5
LT981265.1_360	GCA_900248165.1_Nitrosocaldus_cavascurensis_SCU2_chromosome	Ribosomal_L37ae	67.7
LT981265.1_556	GCA_900248165.1_Nitrosocaldus_cavascurensis_SCU2_chromosome	Ribosomal_L24e	65.6
LT981265.1_479	GCA_900248165.1_Nitrosocaldus_cavascurensis_SCU2_chromosome	Ribosomal_L21e	73
LT981265.1_1670	GCA_900248165.1_Nitrosocaldus_cavascurensis_SCU2_chromosome	LigT_PEase	85.8
LT981265.1_22	GCA_900248165.1_Nitrosocaldus_cavascurensis_SCU2_chromosome	DUF137	245.6
LT981265.1_715	GCA_900248165.1_Nitrosocaldus_cavascurensis_SCU2_chromosome	DHO_dh	175.2
LT981265.1_24	GCA_900248165.1_Nitrosocaldus_cavascurensis_SCU2_chromosome	DFP	170.8
DP000238.1_1483	GCA_000200715.1_ASM20071v1	YjeF_N	152.5
DP000238.1_247	GCA_000200715.1_ASM20071v1	XPG_I	92.8
DP000238.1_1344	GCA_000200715.1_ASM20071v1	V_ATPase_I	80.6
DP000238.1_866	GCA_000200715.1_ASM20071v1	UPF0004	54.3
DP000238.1_1496	GCA_000200715.1_ASM20071v1	tRNA-synt_1c	240.5
DP000238.1_1722	GCA_000200715.1_ASM20071v1	tRNA_NucTransf2	114.6
DP000238.1_312	GCA_000200715.1_ASM20071v1	tRNA_deacylase	208.4
DP000238.1_720	GCA_000200715.1_ASM20071v1	TP6A_N	50.2
DP000238.1_719	GCA_000200715.1_ASM20071v1	Topo-VIb_trans	180
DP000238.1_1078	GCA_000200715.1_ASM20071v1	TIM	30.9
DP000238.1_1112	GCA_000200715.1_ASM20071v1	SUI1	67.5
DP000238.1_385	GCA_000200715.1_ASM20071v1	SRP_SPB	81.3
DP000238.1_1303	GCA_000200715.1_ASM20071v1	SRP19	51.4
DP000238.1_314	GCA_000200715.1_ASM20071v1	Spt5-NGN	76.5
DP000238.1_882	GCA_000200715.1_ASM20071v1	Spt4	50.1
DP000238.1_883	GCA_000200715.1_ASM20071v1	SHS2_Rpb7-N	56.4
DP000238.1_296	GCA_000200715.1_ASM20071v1	SecY	206.8
DP000238.1_1202	GCA_000200715.1_ASM20071v1	Sec61_beta	54.3
DP000238.1_1426	GCA_000200715.1_ASM20071v1	SBDS	75
DP000238.1_276	GCA_000200715.1_ASM20071v1	RNA_pol_Rpb6	41.7
DP000238.1_1450	GCA_000200715.1_ASM20071v1	RNA_pol_Rpb5_C	90
DP000238.1_1449	GCA_000200715.1_ASM20071v1	RNA_pol_Rpb2_6	407.7
DP000238.1_1448	GCA_000200715.1_ASM20071v1	RNA_pol_Rpb1_1	315.1
DP000238.1_1430	GCA_000200715.1_ASM20071v1	RNA_pol_A_bac	87
DP000238.1_1380	GCA_000200715.1_ASM20071v1	Ribosomal_S9	113.1
DP000238.1_1302	GCA_000200715.1_ASM20071v1	Ribosomal_S8e	71.6
DP000238.1_803	GCA_000200715.1_ASM20071v1	Ribosomal_S8	75.3
DP000238.1_407	GCA_000200715.1_ASM20071v1	Ribosomal_S7	125.9
DP000238.1_1793	GCA_000200715.1_ASM20071v1	Ribosomal_S6e	82
DP000238.1_299	GCA_000200715.1_ASM20071v1	Ribosomal_S5	74.3
DP000238.1_800	GCA_000200715.1_ASM20071v1	Ribosomal_S4e	60.1
DP000238.1_794	GCA_000200715.1_ASM20071v1	Ribosomal_S3_C	65.5
DP000238.1_88	GCA_000200715.1_ASM20071v1	Ribosomal_S3Ae	183.8
DP000238.1_267	GCA_000200715.1_ASM20071v1	Ribosomal_S28e	102.9
DP000238.1_1568	GCA_000200715.1_ASM20071v1	Ribosomal_S27e	53.9
DP000238.1_389	GCA_000200715.1_ASM20071v1	Ribosomal_S27	70.6
DP000238.1_1490	GCA_000200715.1_ASM20071v1	Ribosomal_S2	74.9
DP000238.1_1634	GCA_000200715.1_ASM20071v1	Ribosomal_S19e	153.3
DP000238.1_792	GCA_000200715.1_ASM20071v1	Ribosomal_S19	91.2
DP000238.1_797	GCA_000200715.1_ASM20071v1	Ribosomal_S17	69.6
DP000238.1_92	GCA_000200715.1_ASM20071v1	Ribosomal_S13_N	81.1
DP000238.1_1478	GCA_000200715.1_ASM20071v1	Ribosomal_S13	124.3
DP000238.1_984	GCA_000200715.1_ASM20071v1	Ribosomal_S11	115.2
DP000238.1_801	GCA_000200715.1_ASM20071v1	Ribosomal_L5_C	67
DP000238.1_1857	GCA_000200715.1_ASM20071v1	Ribosomal_L44	81
DP000238.1_790	GCA_000200715.1_ASM20071v1	Ribosomal_L4	135
DP000238.1_309	GCA_000200715.1_ASM20071v1	Ribosomal_L32e	110.8
DP000238.1_864	GCA_000200715.1_ASM20071v1	Ribosomal_L31e	49.7
DP000238.1_298	GCA_000200715.1_ASM20071v1	Ribosomal_L30	53.7
DP000238.1_789	GCA_000200715.1_ASM20071v1	Ribosomal_L3	234.4
DP000238.1_1829	GCA_000200715.1_ASM20071v1	Ribosomal_L2_C	113.1
DP000238.1_795	GCA_000200715.1_ASM20071v1	Ribosomal_L29	43.8
DP000238.1_791	GCA_000200715.1_ASM20071v1	Ribosomal_L23	47.1
DP000238.1_793	GCA_000200715.1_ASM20071v1	Ribosomal_L22	74.8
DP000238.1_310	GCA_000200715.1_ASM20071v1	Ribosomal_L19e	138
DP000238.1_1039	GCA_000200715.1_ASM20071v1	Ribosomal_L16	101.9
DP000238.1_870	GCA_000200715.1_ASM20071v1	Ribosomal_L15e	156.5
DP000238.1_798	GCA_000200715.1_ASM20071v1	Ribosomal_L14	110
DP000238.1_1381	GCA_000200715.1_ASM20071v1	Ribosomal_L13	42.6
DP000238.1_1147	GCA_000200715.1_ASM20071v1	Ribosomal_L10	67.3
DP000238.1_1148	GCA_000200715.1_ASM20071v1	Ribosomal_L1	130.4
DP000238.1_29	GCA_000200715.1_ASM20071v1	Rib_5-P_isom_A	169
DP000238.1_1336	GCA_000200715.1_ASM20071v1	PyrI	106.2
DP000238.1_479	GCA_000200715.1_ASM20071v1	PTH2	128.8
DP000238.1_6	GCA_000200715.1_ASM20071v1	Prefoldin_2	78.7
DP000238.1_303	GCA_000200715.1_ASM20071v1	Prefoldin	52.9
DP000238.1_1239	GCA_000200715.1_ASM20071v1	PGK	312.7
DP000238.1_1693	GCA_000200715.1_ASM20071v1	PcrB	171.5
DP000238.1_507	GCA_000200715.1_ASM20071v1	Nop	199.1
DP000238.1_269	GCA_000200715.1_ASM20071v1	NDK	166.1
DP000238.1_1612	GCA_000200715.1_ASM20071v1	NAC	49.1
DP000238.1_1864	GCA_000200715.1_ASM20071v1	MAF_flag10	99.7
DP000238.1_270	GCA_000200715.1_ASM20071v1	IF-2	69.4
DP000238.1_1881	GCA_000200715.1_ASM20071v1	HMG-CoA_red	341.8
DP000238.1_1518	GCA_000200715.1_ASM20071v1	Ham1p_like	134.5
DP000238.1_1861	GCA_000200715.1_ASM20071v1	GMP_synt_C	114.4
DP000238.1_317	GCA_000200715.1_ASM20071v1	GCD14	116.6
DP000238.1_1489	GCA_000200715.1_ASM20071v1	Enolase_C	184.4
DP000238.1_1598	GCA_000200715.1_ASM20071v1	eIF-6	197.9
DP000238.1_1794	GCA_000200715.1_ASM20071v1	eIF2_C	84.2
DP000238.1_1807	GCA_000200715.1_ASM20071v1	EIF_2_alpha	57.9
DP000238.1_484	GCA_000200715.1_ASM20071v1	EF1_GNE	53.8
DP000238.1_431	GCA_000200715.1_ASM20071v1	DUF655	159
DP000238.1_886	GCA_000200715.1_ASM20071v1	DUF359	114.2
DP000238.1_116	GCA_000200715.1_ASM20071v1	DUF357	57.1
DP000238.1_1633	GCA_000200715.1_ASM20071v1	dsDNA_bind	88.8
DP000238.1_1788	GCA_000200715.1_ASM20071v1	DNA_primase_S	54
DP000238.1_1787	GCA_000200715.1_ASM20071v1	DNA_primase_lrg	68.9
DP000238.1_311	GCA_000200715.1_ASM20071v1	DNA_binding_1	97.7
DP000238.1_1875	GCA_000200715.1_ASM20071v1	Diphthamide_syn	189
DP000238.1_1171	GCA_000200715.1_ASM20071v1	CTP_synth_N	376.5
DP000238.1_118	GCA_000200715.1_ASM20071v1	CTP-dep_RFKase	128.1
DP000238.1_65	GCA_000200715.1_ASM20071v1	B5	39.6
DP000238.1_580	GCA_000200715.1_ASM20071v1	ATP-synt_F	45.5
DP000238.1_1339	GCA_000200715.1_ASM20071v1	ATP-synt_D	111.5
DP000238.1_1337	GCA_000200715.1_ASM20071v1	ATP-synt_C	57.3
DP000238.1_1846	GCA_000200715.1_ASM20071v1	Archease	109.5
DP000238.1_1357	GCA_000200715.1_ASM20071v1	Adenylsucc_synt	271.8
DP000238.1_1342	GCA_000200715.1_ASM20071v1	vATP-synt_E	61.4
DP000238.1_796	GCA_000200715.1_ASM20071v1	UPF0086	37.2
DP000238.1_292	GCA_000200715.1_ASM20071v1	TruB_N	84
DP000238.1_511	GCA_000200715.1_ASM20071v1	TRM	232
DP000238.1_56	GCA_000200715.1_ASM20071v1	SNO	161
DP000238.1_1488	GCA_000200715.1_ASM20071v1	RNA_pol_N	92
DP000238.1_94	GCA_000200715.1_ASM20071v1	Ribosomal_S17e	35.5
DP000238.1_1422	GCA_000200715.1_ASM20071v1	Ribosomal_L37ae	66.3
DP000238.1_268	GCA_000200715.1_ASM20071v1	Ribosomal_L24e	65.9
DP000238.1_429	GCA_000200715.1_ASM20071v1	Ribosomal_L21e	64.2
DP000238.1_1723	GCA_000200715.1_ASM20071v1	LigT_PEase	77.2
DP000238.1_1391	GCA_000200715.1_ASM20071v1	DUF137	213.5
DP000238.1_506	GCA_000200715.1_ASM20071v1	DHO_dh	163.9
DP000238.1_1389	GCA_000200715.1_ASM20071v1	DFP	175.6
BA000048.1_1489	GCA_000270325.1_ASM27032v1	YjeF_N	137.5
BA000048.1_853	GCA_000270325.1_ASM27032v1	XPG_I	94.2
BA000048.1_1774	GCA_000270325.1_ASM27032v1	V_ATPase_I	83.2
BA000048.1_388	GCA_000270325.1_ASM27032v1	UPF0004	74.7
BA000048.1_454	GCA_000270325.1_ASM27032v1	tRNA-synt_1c	240.1
BA000048.1_1162	GCA_000270325.1_ASM27032v1	tRNA_NucTransf2	124.5
BA000048.1_1721	GCA_000270325.1_ASM27032v1	tRNA_deacylase	182
BA000048.1_1362	GCA_000270325.1_ASM27032v1	TP6A_N	47.9
BA000048.1_874	GCA_000270325.1_ASM27032v1	Topo-VIb_trans	200.1
BA000048.1_1524	GCA_000270325.1_ASM27032v1	TIM	51.2
BA000048.1_1316	GCA_000270325.1_ASM27032v1	SUI1	65.9
BA000048.1_201	GCA_000270325.1_ASM27032v1	SRP_SPB	91.5
BA000048.1_310	GCA_000270325.1_ASM27032v1	SRP19	73.3
BA000048.1_169	GCA_000270325.1_ASM27032v1	Spt5-NGN	54.1
BA000048.1_463	GCA_000270325.1_ASM27032v1	Spt4	51.3
BA000048.1_462	GCA_000270325.1_ASM27032v1	SHS2_Rpb7-N	53.3
BA000048.1_509	GCA_000270325.1_ASM27032v1	SecY	220.9
BA000048.1_1212	GCA_000270325.1_ASM27032v1	Sec61_beta	58.3
BA000048.1_1678	GCA_000270325.1_ASM27032v1	SBDS	74.9
BA000048.1_149	GCA_000270325.1_ASM27032v1	RNA_pol_Rpb6	42.8
BA000048.1_1180	GCA_000270325.1_ASM27032v1	RNA_pol_Rpb5_C	112.6
BA000048.1_1181	GCA_000270325.1_ASM27032v1	RNA_pol_Rpb2_6	391.7
BA000048.1_1182	GCA_000270325.1_ASM27032v1	RNA_pol_Rpb1_1	307.1
BA000048.1_340	GCA_000270325.1_ASM27032v1	RNA_pol_A_bac	84.5
BA000048.1_343	GCA_000270325.1_ASM27032v1	Ribosomal_S9	111
BA000048.1_311	GCA_000270325.1_ASM27032v1	Ribosomal_S8e	63.2
BA000048.1_501	GCA_000270325.1_ASM27032v1	Ribosomal_S8	82.2
BA000048.1_1809	GCA_000270325.1_ASM27032v1	Ribosomal_S7	129.8
BA000048.1_467	GCA_000270325.1_ASM27032v1	Ribosomal_S6e	151.6
BA000048.1_506	GCA_000270325.1_ASM27032v1	Ribosomal_S5	90.8
BA000048.1_498	GCA_000270325.1_ASM27032v1	Ribosomal_S4e	72
BA000048.1_492	GCA_000270325.1_ASM27032v1	Ribosomal_S3_C	76.6
BA000048.1_475	GCA_000270325.1_ASM27032v1	Ribosomal_S3Ae	185.6
BA000048.1_457	GCA_000270325.1_ASM27032v1	Ribosomal_S28e	105
BA000048.1_1649	GCA_000270325.1_ASM27032v1	Ribosomal_S27e	66.1
BA000048.1_465	GCA_000270325.1_ASM27032v1	Ribosomal_S27	55.1
BA000048.1_346	GCA_000270325.1_ASM27032v1	Ribosomal_S2	83.7
BA000048.1_838	GCA_000270325.1_ASM27032v1	Ribosomal_S19e	172.5
BA000048.1_322	GCA_000270325.1_ASM27032v1	Ribosomal_S19	102.9
BA000048.1_495	GCA_000270325.1_ASM27032v1	Ribosomal_S17	93.8
BA000048.1_472	GCA_000270325.1_ASM27032v1	Ribosomal_S13_N	98.6
BA000048.1_486	GCA_000270325.1_ASM27032v1	Ribosomal_S13	131.2
BA000048.1_1710	GCA_000270325.1_ASM27032v1	Ribosomal_S11	131.4
BA000048.1_499	GCA_000270325.1_ASM27032v1	Ribosomal_L5_C	73.4
BA000048.1_1648	GCA_000270325.1_ASM27032v1	Ribosomal_L44	50.4
BA000048.1_326	GCA_000270325.1_ASM27032v1	Ribosomal_L4	138.6
BA000048.1_503	GCA_000270325.1_ASM27032v1	Ribosomal_L32e	116.4
BA000048.1_547	GCA_000270325.1_ASM27032v1	Ribosomal_L31e	36.7
BA000048.1_507	GCA_000270325.1_ASM27032v1	Ribosomal_L30	41
BA000048.1_327	GCA_000270325.1_ASM27032v1	Ribosomal_L3	238.5
BA000048.1_324	GCA_000270325.1_ASM27032v1	Ribosomal_L2_C	124
BA000048.1_493	GCA_000270325.1_ASM27032v1	Ribosomal_L29	55.5
BA000048.1_325	GCA_000270325.1_ASM27032v1	Ribosomal_L23	57.1
BA000048.1_491	GCA_000270325.1_ASM27032v1	Ribosomal_L22	73.5
BA000048.1_504	GCA_000270325.1_ASM27032v1	Ribosomal_L19e	160.2
BA000048.1_906	GCA_000270325.1_ASM27032v1	Ribosomal_L16	97.1
BA000048.1_478	GCA_000270325.1_ASM27032v1	Ribosomal_L15e	149.1
BA000048.1_496	GCA_000270325.1_ASM27032v1	Ribosomal_L14	108.3
BA000048.1_342	GCA_000270325.1_ASM27032v1	Ribosomal_L13	48.9
BA000048.1_172	GCA_000270325.1_ASM27032v1	Ribosomal_L10	65.6
BA000048.1_171	GCA_000270325.1_ASM27032v1	Ribosomal_L1	138.3
BA000048.1_182	GCA_000270325.1_ASM27032v1	Rib_5-P_isom_A	177.1
BA000048.1_606	GCA_000270325.1_ASM27032v1	PyrI	90.5
BA000048.1_1607	GCA_000270325.1_ASM27032v1	PTH2	142
BA000048.1_1684	GCA_000270325.1_ASM27032v1	Prefoldin_2	80.4
BA000048.1_545	GCA_000270325.1_ASM27032v1	Prefoldin	70.3
BA000048.1_1560	GCA_000270325.1_ASM27032v1	PGK	338.2
BA000048.1_1179	GCA_000270325.1_ASM27032v1	PcrB	180.2
BA000048.1_301	GCA_000270325.1_ASM27032v1	Nop	201.8
BA000048.1_459	GCA_000270325.1_ASM27032v1	NDK	170
BA000048.1_165	GCA_000270325.1_ASM27032v1	NAC	28
BA000048.1_963	GCA_000270325.1_ASM27032v1	MAF_flag10	82.2
BA000048.1_468	GCA_000270325.1_ASM27032v1	IF-2	57.4
BA000048.1_542	GCA_000270325.1_ASM27032v1	HMG-CoA_red	376.2
BA000048.1_471	GCA_000270325.1_ASM27032v1	Ham1p_like	152.7
BA000048.1_1792	GCA_000270325.1_ASM27032v1	GMP_synt_C	109.8
BA000048.1_1513	GCA_000270325.1_ASM27032v1	GCD14	123.4
BA000048.1_718	GCA_000270325.1_ASM27032v1	Enolase_C	303.5
BA000048.1_546	GCA_000270325.1_ASM27032v1	eIF-6	193.6
BA000048.1_460	GCA_000270325.1_ASM27032v1	eIF2_C	85.9
BA000048.1_1650	GCA_000270325.1_ASM27032v1	EIF_2_alpha	41.5
BA000048.1_178	GCA_000270325.1_ASM27032v1	EF1_GNE	55
BA000048.1_197	GCA_000270325.1_ASM27032v1	DUF655	161.6
BA000048.1_464	GCA_000270325.1_ASM27032v1	DUF359	111.2
BA000048.1_1600	GCA_000270325.1_ASM27032v1	DUF357	44.3
[truncated: 585 more rows]

## Sheet: ANI_statistics_original_MAGs
GENOME1	GENOME2	ANI(1->2)	ANI(2->1)	AF(1->2)	AF(2->1)
2500_S23_NADW_med.34_MERGED_into_ATL.fa.genes.fna	5009_S15_AABW_high.53_MERGED_into_ATL.fa.genes.fna	99.54	99.54	0.89	0.92
2500_S23_NADW_med.34_MERGED_into_ATL.fa.genes.fna	HMT_PAC.fa.genes.fna	99.63	99.63	0.92	0.92
2500_S23_NADW_med.34_MERGED_into_ATL.fa.genes.fna	HMT_AAIW.fa.genes.fna	97.13	97.13	0.8	0.93
2500_S23_NADW_med.34_MERGED_into_ATL.fa.genes.fna	ASW8_bin1.fa.genes.fna	94.89	94.89	0.94	0.77
2500_S23_NADW_med.34_MERGED_into_ATL.fa.genes.fna	HMT_NADW.fa.genes.fna	99.62	99.62	0.79	0.95
2500_S23_NADW_med.34_MERGED_into_ATL.fa.genes.fna	HMT_AABW.fa.genes.fna	99.69	99.69	0.93	0.93
2500_S23_NADW_med.34_MERGED_into_ATL.fa.genes.fna	HMT_ATL.fa.genes.fna	99.79	99.79	0.95	0.92
5009_S15_AABW_high.53_MERGED_into_ATL.fa.genes.fna	HMT_PAC.fa.genes.fna	99.66	99.66	0.93	0.91
5009_S15_AABW_high.53_MERGED_into_ATL.fa.genes.fna	HMT_AAIW.fa.genes.fna	96.89	96.89	0.78	0.88
5009_S15_AABW_high.53_MERGED_into_ATL.fa.genes.fna	ASW8_bin1.fa.genes.fna	94.65	94.65	0.93	0.74
5009_S15_AABW_high.53_MERGED_into_ATL.fa.genes.fna	HMT_NADW.fa.genes.fna	99.37	99.37	0.77	0.9
5009_S15_AABW_high.53_MERGED_into_ATL.fa.genes.fna	HMT_AABW.fa.genes.fna	99.65	99.65	0.92	0.89
5009_S15_AABW_high.53_MERGED_into_ATL.fa.genes.fna	HMT_ATL.fa.genes.fna	99.74	99.74	0.98	0.92
5009_S15_AABW_high.53_MERGED_into_ATL.fa.genes.fna	2500_S23_NADW_med.34_MERGED_into_ATL.fa.genes.fna	99.54	99.54	0.92	0.89
ASW8_bin1.fa.genes.fna	5009_S15_AABW_high.53_MERGED_into_ATL.fa.genes.fna	94.65	94.65	0.74	0.93
ASW8_bin1.fa.genes.fna	HMT_PAC.fa.genes.fna	94.7	94.7	0.75	0.93
ASW8_bin1.fa.genes.fna	HMT_AAIW.fa.genes.fna	95.86	95.85	0.66	0.95
ASW8_bin1.fa.genes.fna	HMT_NADW.fa.genes.fna	94.91	94.91	0.65	0.95
ASW8_bin1.fa.genes.fna	HMT_AABW.fa.genes.fna	94.8	94.8	0.77	0.94
ASW8_bin1.fa.genes.fna	HMT_ATL.fa.genes.fna	94.68	94.68	0.78	0.93
ASW8_bin1.fa.genes.fna	2500_S23_NADW_med.34_MERGED_into_ATL.fa.genes.fna	94.89	94.89	0.77	0.94
HMT_AABW.fa.genes.fna	5009_S15_AABW_high.53_MERGED_into_ATL.fa.genes.fna	99.65	99.65	0.89	0.92
HMT_AABW.fa.genes.fna	HMT_PAC.fa.genes.fna	99.76	99.76	0.91	0.92
HMT_AABW.fa.genes.fna	HMT_AAIW.fa.genes.fna	97.02	97.03	0.78	0.91
HMT_AABW.fa.genes.fna	ASW8_bin1.fa.genes.fna	94.8	94.8	0.94	0.77
HMT_AABW.fa.genes.fna	HMT_NADW.fa.genes.fna	99.47	99.47	0.78	0.94
HMT_AABW.fa.genes.fna	HMT_ATL.fa.genes.fna	99.66	99.66	0.94	0.92
HMT_AABW.fa.genes.fna	2500_S23_NADW_med.34_MERGED_into_ATL.fa.genes.fna	99.69	99.69	0.93	0.93
HMT_AAIW.fa.genes.fna	5009_S15_AABW_high.53_MERGED_into_ATL.fa.genes.fna	96.89	96.89	0.88	0.78
HMT_AAIW.fa.genes.fna	HMT_PAC.fa.genes.fna	96.95	96.94	0.9	0.78
HMT_AAIW.fa.genes.fna	ASW8_bin1.fa.genes.fna	95.85	95.86	0.95	0.66
HMT_AAIW.fa.genes.fna	HMT_NADW.fa.genes.fna	97.25	97.26	0.81	0.84
HMT_AAIW.fa.genes.fna	HMT_AABW.fa.genes.fna	97.03	97.02	0.91	0.78
HMT_AAIW.fa.genes.fna	HMT_ATL.fa.genes.fna	97	96.99	0.93	0.77
HMT_AAIW.fa.genes.fna	2500_S23_NADW_med.34_MERGED_into_ATL.fa.genes.fna	97.13	97.13	0.93	0.8
HMT_ATL.fa.genes.fna	5009_S15_AABW_high.53_MERGED_into_ATL.fa.genes.fna	99.74	99.74	0.92	0.98
HMT_ATL.fa.genes.fna	HMT_PAC.fa.genes.fna	99.6	99.6	0.94	0.97
HMT_ATL.fa.genes.fna	HMT_AAIW.fa.genes.fna	96.99	97	0.78	0.93
HMT_ATL.fa.genes.fna	ASW8_bin1.fa.genes.fna	94.68	94.68	0.93	0.78
HMT_ATL.fa.genes.fna	HMT_NADW.fa.genes.fna	99.49	99.49	0.76	0.94
HMT_ATL.fa.genes.fna	HMT_AABW.fa.genes.fna	99.66	99.66	0.92	0.94
HMT_ATL.fa.genes.fna	2500_S23_NADW_med.34_MERGED_into_ATL.fa.genes.fna	99.79	99.79	0.93	0.95
HMT_NADW.fa.genes.fna	5009_S15_AABW_high.53_MERGED_into_ATL.fa.genes.fna	99.37	99.37	0.9	0.77
HMT_NADW.fa.genes.fna	HMT_PAC.fa.genes.fna	99.4	99.41	0.92	0.76
HMT_NADW.fa.genes.fna	HMT_AAIW.fa.genes.fna	97.26	97.25	0.84	0.81
HMT_NADW.fa.genes.fna	ASW8_bin1.fa.genes.fna	94.91	94.91	0.95	0.65
HMT_NADW.fa.genes.fna	HMT_AABW.fa.genes.fna	99.47	99.47	0.94	0.78
HMT_NADW.fa.genes.fna	HMT_ATL.fa.genes.fna	99.49	99.49	0.94	0.76
HMT_NADW.fa.genes.fna	2500_S23_NADW_med.34_MERGED_into_ATL.fa.genes.fna	99.62	99.62	0.95	0.79
HMT_PAC.fa.genes.fna	5009_S15_AABW_high.53_MERGED_into_ATL.fa.genes.fna	99.66	99.66	0.91	0.93
HMT_PAC.fa.genes.fna	HMT_AAIW.fa.genes.fna	96.94	96.95	0.78	0.9
HMT_PAC.fa.genes.fna	ASW8_bin1.fa.genes.fna	94.7	94.7	0.93	0.75
HMT_PAC.fa.genes.fna	HMT_NADW.fa.genes.fna	99.41	99.4	0.76	0.92
HMT_PAC.fa.genes.fna	HMT_AABW.fa.genes.fna	99.76	99.76	0.92	0.91
HMT_PAC.fa.genes.fna	HMT_ATL.fa.genes.fna	99.6	99.6	0.97	0.94
HMT_PAC.fa.genes.fna	2500_S23_NADW_med.34_MERGED_into_ATL.fa.genes.fna	99.63	99.63	0.92	0.92
