# Supplementary material for: Heterotrophic Thaumarchaea with Small Genomes Are Widespread in the Dark Ocean
Source: mSystems. 2020 Jun 16;5(3):e00415-20. doi: 10.1128/mSystems.00415-20 (PMC7300363; doi:10.1128/mSystems.00415-20)
Supplement: DATA SET S3 [file mSystems.00415-20-sd003.xlsx]

## Sheet: Description
Dataset S3
Tab	Description
OG_annotation	Annotations for the ogs generated from the high quality genome set
gained_in_hmt	Annotations for Ogs predicted to be gained in the branch leading to the HMT
lost in hmt	Annotations for Ogs predicted to be gained in the branch leading to the HMT
HMT_consolidated_protein_annotation	Annotations for the nonredundant set of HMT proteins used for annotation and read mapping
_annot tabs	Annotations for individual MAGs
Reference Annotations	Annotations for the reference genome annotations used for comparative purposes in Figure 2b

## Sheet: OG_annotation
cluster	rep	species	genes	replicon	nog	nogbit	nog_cat	catetory	nog_desc	pfam	pfambit	pfam_desc	protlength	KO	KEGG	KEGG_level1	KEGG_level2	KEGG_level3
cluster_1	FRFC01000001.1_30	12	12	FRFC01000001.1	ENOG410Z8VC	28	S	Function unknown	NA	NA	NA	NA	65	no_ko	NA	NA	NA
cluster_2	LUPB01000012.1_7	18	18	LUPB01000012.1	NA	NA	NA	NA	NA	NA	NA	NA	61	no_ko	NA	NA	NA
cluster_3	FUYK01000017.1_1	7	7	FUYK01000017.1	ENOG41123V9	36	S	Function unknown	LamG domain protein jellyroll fold domain protein	Laminin_G_3	67.1	Concanavalin A-like lectin/glucanases superfamily	1605	no_ko	NA	NA	NA
cluster_4	MTMA01000001.1_388	7	7	MTMA01000001.1	ENOG410XWI3	54.8	S	Function unknown	NA	DUF4430	63.7	Domain of unknown function (DUF4430)	151	no_ko	NA	NA	NA
cluster_5	NDWU01000008.1_29	7	7	NDWU01000008.1	ENOG410XPZQ	103.8	S	Function unknown	NA	CarboxypepD_reg	63.3	Carboxypeptidase regulatory-like domain	756	no_ko	NA	NA	NA
cluster_6	LR216287.1_2720	23	23	LR216287.1	COG1340	37.6	S	Function unknown	phosphoserine phosphatase	NA	NA	NA	334	no_ko	NA	NA	NA
cluster_7	BA000048.1_1341	25	25	BA000048.1	ENOG410ZI4S	37.8	H	Coenzyme transport and metabolism	moaD family	ThiS	39.5	ThiS family	89	no_ko	NA	NA	NA
cluster_8	VBPO01000022.1_40	7	7	VBPO01000022.1	ENOG4110PEG	33.9	S	Function unknown	NA	Rad51	26.6	Rad51	266	no_ko	NA	NA	NA
cluster_9	QYQE01000038.1_24	13	13	QYQE01000038.1	ENOG4110ZJP	45	S	Function unknown	NA	NA	NA	NA	181	no_ko	NA	NA	NA
cluster_10	CP000866.1_364	19	19	CP000866.1	COG0457	79.4	S	Function unknown	repeat-containing protein	TPR_2	44.6	Tetratricopeptide repeat	554	no_ko	NA	NA	NA
cluster_11	LT841358.1_2289	5	5	LT841358.1	NA	NA	NA	NA	NA	NA	NA	NA	141	no_ko	NA	NA	NA
cluster_12	CP003843.1_1477	6	6	CP003843.1	COG0419	74.2	L	Replication, recombination and repair	Involved in DNA double-strand break repair (DSBR). The Rad50 Mre11 complex possesses single-strand endonuclease activity and ATP-dependent double-strand-specific 3'-5' exonuclease activity. Rad50 provides an ATP-dependent control of Mre11 by unwinding and or repositioning DNA ends into the Mre11 active site (By similarity)	AAA_21	33.1	AAA domain, putative AbiEii toxin, Type IV TA system	262	K03546	NA	NA	NA
cluster_13	NDWU01000004.1_17	5	5	NDWU01000004.1	COG4257	54.7	V	Defense mechanisms	Inactivates the type B streptogramin antibiotics by linearizing the lactone ring at the ester linkage, generating a free phenylglycine carboxylate and converting the threonyl moiety into 2-amino-butenoic acid	NA	NA	NA	458	no_ko	NA	NA	NA
cluster_14	MTMA01000002.1_457	5	5	MTMA01000002.1	COG0247	289.7	C	Energy production and conversion	domain protein	CCG	110.7	Cysteine-rich domain	627	no_ko	NA	NA	NA
cluster_15	2718225351_9	63	63	2718225351	ENOG4111URT	80.3	C	Energy production and conversion	ATP synthase, subunit (C	ATP-synt_C	46.4	ATP synthase subunit C	110	no_ko	NA	NA	NA
cluster_16	CP003842.1_1950	28	28	CP003842.1	ENOG41111FE	259	S	Function unknown	NA	NA	NA	NA	241	no_ko	NA	NA	NA
cluster_17	LFLC01000015.1_16	26	26	LFLC01000015.1	NA	NA	NA	NA	NA	NA	NA	NA	37	no_ko	NA	NA	NA
cluster_18	BA000048.1_671	13	13	BA000048.1	COG4373	248.7	S	Function unknown	Mu-like prophage FluMu protein GP28	Terminase_6	50.9	Terminase-like family	439	no_ko	NA	NA	NA
cluster_19	BA000048.1_481	14	14	BA000048.1	COG1369	34.1	J	Translation, ribosomal structure and biogenesis	Part of ribonuclease P, a protein complex that generates mature tRNA molecules by cleaving their 5'-ends (By similarity)	RNase_P_Rpp14	28.2	Rpp14/Pop5 family	96	no_ko	NA	NA	NA
cluster_20	2718225195_19	8	8	2718225195	ENOG4111ZQG	44.3	S	Function unknown	NA	CarboxypepD_reg	54.8	Carboxypeptidase regulatory-like domain	915	no_ko	NA	NA	NA
cluster_21	AVSQ01000020.1_110	8	8	AVSQ01000020.1	NA	NA	NA	NA	NA	NA	NA	NA	163	no_ko	NA	NA	NA
cluster_22	2558320478_30	6	6	2558320478	NA	NA	NA	NA	NA	NA	NA	NA	103	no_ko	NA	NA	NA
cluster_23	2718225174_33	6	6	2718225174	COG0383	897.4	G	Carbohydrate transport and metabolism	alpha-mannosidase	Glyco_hydro_38	251.3	Glycosyl hydrolases family 38 N-terminal domain	854	K01191	E3.2.1.24; alpha-mannosidase [EC:3.2.1.24]	Metabolism	Glycan biosynthesis and metabolism	00511 Other glycan degradation [PATH:ko00511]
cluster_24	2718225154_43	6	6	2718225154	COG1361	27.3	M	Cell wall/membrane/envelope biogenesis	S-layer domain-like protein	NA	NA	NA	513	no_ko	NA	NA	NA
cluster_25	LT981265.1_839	16	16	LT981265.1	NA	NA	NA	NA	NA	NA	NA	NA	43	no_ko	NA	NA	NA
cluster_26	WP_012713432.1	6	6	WP	COG4743	40	S	Function unknown	Protein of unknown function (DUF1616)	NA	NA	NA	159	no_ko	NA	NA	NA
cluster_27	DAKA01000003.1_24	64	64	DAKA01000003.1	COG1383	59.5	J	Translation, ribosomal structure and biogenesis	Ribosomal protein	Ribosomal_S17e	50.6	Ribosomal S17	119	no_ko	NA	NA	NA
cluster_28	2558320477_44	7	7	2558320477	COG2336	28.8	K	Transcription	transcriptional regulator antitoxin, MazE	MazE_antitoxin	33.1	Antidote-toxin recognition MazE, bacterial antitoxin	67	no_ko	NA	NA	NA
cluster_29	AFPU01000001.1_162	53	53	AFPU01000001.1	NA	NA	NA	NA	NA	NA	NA	NA	311	no_ko	NA	NA	NA
cluster_30	DAKA01000088.1_8	68	68	DAKA01000088.1	COG1758	78.5	K	Transcription	Promotes RNA polymerase assembly. Latches the N- and C- terminal regions of the beta' subunit thereby facilitating its interaction with the beta and alpha subunits (By similarity)	RNA_pol_Rpb6	37.9	RNA polymerase Rpb6	123	K03014	RPB6, POLR2F; DNA-directed RNA polymerases I, II, and III subunit RPABC2	Metabolism	Nucleotide metabolism	00230 Purine metabolism [PATH:ko00230]
cluster_31	AVSQ01000016.1_91	13	13	AVSQ01000016.1	ENOG410Y2UC	31.1	S	Function unknown	NA	NA	NA	NA	251	no_ko	NA	NA	NA
cluster_32	FUYK01000017.1_3	13	13	FUYK01000017.1	ENOG410XZXQ	53.9	S	Function unknown	WxcM-like, C-terminal	NA	NA	NA	123	no_ko	NA	NA	NA
cluster_33	PLUF01000085.1_10	11	11	PLUF01000085.1	COG1351	142.3	F	Nucleotide transport and metabolism	Catalyzes the formation of dTMP and tetrahydrofolate from dUMP and methylenetetrahydrofolate (By similarity)	Thy1	133.1	Thymidylate synthase complementing protein	265	K03465	E2.1.1.148, thyX, thy1; thymidylate synthase (FAD) [EC:2.1.1.148]	Metabolism	Nucleotide metabolism	00240 Pyrimidine metabolism [PATH:ko00240]
cluster_34	CP003842.1_1786	14	14	CP003842.1	ENOG410Y0R8	278.6	S	Function unknown	NA	NA	NA	NA	166	no_ko	NA	NA	NA
cluster_35	2718225146_318	4	4	2718225146	NA	NA	NA	NA	NA	NA	NA	NA	175	no_ko	NA	NA	NA
cluster_36	VBPF01000122.1_5	4	4	VBPF01000122.1	NA	NA	NA	NA	NA	NA	NA	NA	110	no_ko	NA	NA	NA
cluster_37	CP007536.1_1996	4	4	CP007536.1	ENOG4111XTN	150	S	Function unknown	NA	NA	NA	NA	133	no_ko	NA	NA	NA
cluster_38	CM001158.1_1127	4	4	CM001158.1	ENOG411107K	2490.8	S	Function unknown	NA	Guanylate_cyc	44	Adenylate and Guanylate cyclase catalytic domain	1143	no_ko	NA	NA	NA
cluster_39	2721801652_4	4	4	2721801652	COG2405	134.7	S	Function unknown	nucleic acid-binding protein	DUF3368	34.8	Domain of unknown function (DUF3368)	178	K07066	NA	NA	NA
cluster_40	VBPF01000042.1_14	5	5	VBPF01000042.1	NA	NA	NA	NA	NA	NA	NA	NA	72	no_ko	NA	NA	NA
cluster_41	ML675584.1_36	4	4	ML675584.1	NA	NA	NA	NA	NA	NA	NA	NA	93	no_ko	NA	NA	NA
cluster_42	DAKA01000031.1_19	3	4	DAKA01000031.1	COG1405	32.8	K	Transcription	Stabilizes TBP binding to an archaeal box-A promoter. Also responsible for recruiting RNA polymerase II to the pre- initiation complex (DNA-TBP-TFIIB) (By similarity)	TF_Zn_Ribbon	39.4	TFIIB zinc-binding	136	K03124	TFIIB, GTF2B, SUA7, tfb; transcription initiation factor TFIIB	Genetic Information Processing	Transcription	03022 Basal transcription factors [PATH:ko03022]
cluster_43	PLUF01000109.1_7	2	4	PLUF01000109.1	ENOG410XQW1	51.8	S	Function unknown	NA	NA	NA	NA	227	no_ko	NA	NA	NA
cluster_44	VBPO01000012.1_251	4	4	VBPO01000012.1	NA	NA	NA	NA	NA	NA	NA	NA	156	no_ko	NA	NA	NA
cluster_45	VBPL01000094.1_3	4	4	VBPL01000094.1	NA	NA	NA	NA	NA	NA	NA	NA	100	no_ko	NA	NA	NA
cluster_46	LT841358.1_2280	3	4	LT841358.1	NA	NA	NA	NA	NA	NA	NA	NA	219	no_ko	NA	NA	NA
cluster_47	9_31	9	9	9	COG4993	241	G	Carbohydrate transport and metabolism	Dehydrogenase	PQQ	99.7	PQQ enzyme repeat	644	K00117	gcd; quinoprotein glucose dehydrogenase [EC:1.1.5.2]	Metabolism	Carbohydrate metabolism	00030 Pentose phosphate pathway [PATH:ko00030]
cluster_48	PLUF01000080.1_32	3	4	PLUF01000080.1	ENOG410Z5SB	52.8	S	Function unknown	NA	NA	NA	NA	69	no_ko	NA	NA	NA
cluster_49	FRFC01000003.1_482	4	4	FRFC01000003.1	NA	NA	NA	NA	NA	NA	NA	NA	318	no_ko	NA	NA	NA
cluster_50	CP024014.1_1273	5	5	CP024014.1	COG2244	134.1	M	Cell wall/membrane/envelope biogenesis	Polysaccharide biosynthesis protein	Polysacc_synt	80.8	Polysaccharide biosynthesis protein	501	no_ko	NA	NA	NA
cluster_51	WP_012714464.1	3	4	WP	COG1226	71.3	P	Inorganic ion transport and metabolism	PotAssium voltage-gated channel	TrkA_N	49.7	TrkA-N domain	339	no_ko	NA	NA	NA
cluster_52	Dthaum_scf1119010716435.13_19	8	8	Dthaum_scf1119010716435.13	COG2225	256.8	C	Energy production and conversion	malate synthase	Malate_synthase	95.5	Malate synthase	909	K01638	E2.3.3.9, aceB, glcB; malate synthase [EC:2.3.3.9]	Metabolism	Metabolism	01200 Carbon metabolism [PATH:ko01200]
cluster_53	ML675586.1_70	3	4	ML675586.1	NA	NA	NA	NA	NA	NA	NA	NA	79	no_ko	NA	NA	NA
cluster_54	CP012850.1_1739	3	4	CP012850.1	NA	NA	NA	NA	NA	NA	NA	NA	81	no_ko	NA	NA	NA
cluster_55	VBPF01000130.1_18	3	5	VBPF01000130.1	NA	NA	NA	NA	NA	NA	NA	NA	46	no_ko	NA	NA	NA
cluster_56	CP012850.1_1541	3	4	CP012850.1	ENOG410XYG1	72.5	S	Function unknown	Peptidoglycan-binding domain 1 protein	PG_binding_1	55.4	Putative peptidoglycan binding domain	284	no_ko	NA	NA	NA
cluster_57	ML675585.1_84	3	4	ML675585.1	NA	NA	NA	NA	NA	NA	NA	NA	64	no_ko	NA	NA	NA
cluster_58	CP007536.1_1976	2	4	CP007536.1	NA	NA	NA	NA	NA	NA	NA	NA	61	no_ko	NA	NA	NA
cluster_59	CP012850.1_3035	3	4	CP012850.1	ENOG410XTXH	66.1	S	Function unknown	Collagen triple helix repeat (20 copies)	Collagen	54.5	Collagen triple helix repeat (20 copies)	246	no_ko	NA	NA	NA
cluster_60	LFEY01000002.1_26	4	4	LFEY01000002.1	NA	NA	NA	NA	NA	NA	NA	NA	200	no_ko	NA	NA	NA
cluster_61	DAKA01000048.1_1	4	4	DAKA01000048.1	ENOG410XPXR	136.9	O	Post-translational modification, protein turnover, and chaperones	t-complex protein 1	Cpn60_TCP1	203.1	TCP-1/cpn60 chaperonin family	177	K22447	NA	NA	NA
cluster_62	DAXZ01000040.1_9	3	4	DAXZ01000040.1	NA	NA	NA	NA	NA	NA	NA	NA	67	no_ko	NA	NA	NA
cluster_63	CP012850.1_1727	5	5	CP012850.1	NA	NA	NA	NA	NA	NA	NA	NA	50	no_ko	NA	NA	NA
cluster_64	LR216287.1_270	3	4	LR216287.1	NA	NA	NA	NA	NA	NA	NA	NA	126	no_ko	NA	NA	NA
cluster_65	ML675585.1_163	3	4	ML675585.1	NA	NA	NA	NA	NA	NA	NA	NA	80	no_ko	NA	NA	NA
cluster_66	LR216287.1_2776	3	4	LR216287.1	NA	NA	NA	NA	NA	NA	NA	NA	53	no_ko	NA	NA	NA
cluster_67	LR216287.1_1223	2	4	LR216287.1	NA	NA	NA	NA	NA	NA	NA	NA	68	no_ko	NA	NA	NA
cluster_68	ML675585.1_57	3	4	ML675585.1	NA	NA	NA	NA	NA	NA	NA	NA	94	no_ko	NA	NA	NA
cluster_69	CP012850.1_721	3	5	CP012850.1	ENOG4111VKS	28.8	K	Transcription	LuxR family Transcriptional regulator	NA	NA	NA	328	no_ko	NA	NA	NA
cluster_70	CP007536.1_2631	2	4	CP007536.1	NA	NA	NA	NA	NA	NA	NA	NA	86	no_ko	NA	NA	NA
cluster_71	VBPF01000086.1_2	5	5	VBPF01000086.1	NA	NA	NA	NA	NA	NA	NA	NA	140	no_ko	NA	NA	NA
cluster_72	2718225349_75	3	4	2718225349	ENOG41122GY	36.3	S	Function unknown	NA	NA	NA	NA	200	no_ko	NA	NA	NA
cluster_73	LR216287.1_1166	3	4	LR216287.1	COG5507	33.6	S	Function unknown	RNA signal recognition particle 4.5S RNA	DUF1428	36.1	Protein of unknown function (DUF1428)	133	no_ko	NA	NA	NA
cluster_74	2718225254_14	4	4	2718225254	ENOG4111Y3B	38.9	H	Coenzyme transport and metabolism	ubiE/COQ5 methyltransferase family	Methyltransf_11	26.2	Methyltransferase domain	160	no_ko	NA	NA	NA
cluster_75	2718225254_88	4	4	2718225254	NA	NA	NA	NA	NA	NA	NA	NA	61	no_ko	NA	NA	NA
cluster_76	LR216287.1_1404	3	5	LR216287.1	NA	NA	NA	NA	NA	NA	NA	NA	106	no_ko	NA	NA	NA
cluster_77	VBPF01000084.1_3	3	4	VBPF01000084.1	NA	NA	NA	NA	NA	NA	NA	NA	55	no_ko	NA	NA	NA
cluster_78	CP012850.1_3419	3	4	CP012850.1	NA	NA	NA	NA	NA	NA	NA	NA	176	no_ko	NA	NA	NA
cluster_79	Dthaum_scf1119010717331.1_150	3	4	Dthaum_scf1119010717331.1	COG3547	101.7	L	Replication, recombination and repair	Transposase	Transposase_20	87.6	Transposase IS116/IS110/IS902 family	138	no_ko	NA	NA	NA
cluster_80	QYQE01000046.1_42	3	4	QYQE01000046.1	NA	NA	NA	NA	NA	NA	NA	NA	91	no_ko	NA	NA	NA
cluster_81	LN890280.1_1303	4	4	LN890280.1	NA	NA	NA	NA	NA	NA	NA	NA	43	no_ko	NA	NA	NA
cluster_82	AVSQ01000012.1_203	5	5	AVSQ01000012.1	COG2887	301.9	L	Replication, recombination and repair	helicase	PDDEXK_1	151.7	PD-(D/E)XK nuclease superfamily	707	K03657	uvrD, pcrA; DNA helicase II / ATP-dependent DNA helicase PcrA [EC:3.6.4.12]	Genetic Information Processing	Replication and repair	03420 Nucleotide excision repair [PATH:ko03420]
cluster_83	MTMA01000002.1_57	4	4	MTMA01000002.1	COG4904	63.1	S	Function unknown	Nitrate reductase delta subunit	Nitrate_red_del	34.2	Nitrate reductase delta subunit	184	no_ko	NA	NA	NA
cluster_84	DAXZ01000009.1_19	4	5	DAXZ01000009.1	COG3436	54.7	L	Replication, recombination and repair	Transposase	DDE_Tnp_IS66	38.2	Transposase IS66 family	105	no_ko	NA	NA	NA
cluster_85	2718225249_13	4	4	2718225249	NA	NA	NA	NA	NA	NA	NA	NA	261	no_ko	NA	NA	NA
cluster_86	WP_052891718.1	3	4	WP	COG4047	237.1	L	Replication, recombination and repair	protects from oxidative damage by removing the major product of DNA oxidation, 8-oxoguanine (GO), from single- and double-stranded DNA substrates (By similarity)	AGOG	171.2	N-glycosylase/DNA lyase	286	K01741	E4.2.99.18; DNA-(apurinic or apyrimidinic site) lyase [EC:4.2.99.18]	4. Lyases	4.2	4.2.99
cluster_87	CP003843.1_1469	8	8	CP003843.1	NA	NA	NA	NA	NA	NA	NA	NA	45	no_ko	NA	NA	NA
cluster_88	CP035425.1_38	5	5	CP035425.1	NA	NA	NA	NA	NA	NA	NA	NA	324	K06252	TN; tenascin	Environmental Information Processing	Signal transduction	04151 PI3K-Akt signaling pathway [PATH:ko04151]
cluster_89	WP_128621581.1	1	4	WP	NA	NA	NA	NA	NA	PaRep2a	218.7	PaRep2a protein	125	no_ko	NA	NA	NA
cluster_90	CM001158.1_425	5	5	CM001158.1	NA	NA	NA	NA	NA	NA	NA	NA	37	no_ko	NA	NA	NA
cluster_91	LT981265.1_1265	5	5	LT981265.1	ENOG410ZS91	69.4	S	Function unknown	NA	ASCH	33	ASCH domain	139	no_ko	NA	NA	NA
cluster_92	WP_012713403.1	3	4	WP	ENOG4112C1C	528.6	L	Replication, recombination and repair	ORF in transposon	Transposase_20	89.2	Transposase IS116/IS110/IS902 family	357	K07486	NA	NA	NA
cluster_93	WP_011007646.1	2	4	WP	ENOG41126P4	168.6	S	Function unknown	PaREP1 family	PaREP1	82.3	Archaeal PaREP1/PaREP8 family	161	no_ko	NA	NA	NA
cluster_94	WP_012710275.1	3	4	WP	COG0433	95.8	S	Function unknown	Aaa atpase	DUF87	52.9	Domain of unknown function DUF87	609	K06915	NA	NA	NA
cluster_95	Dthaum_scf1119010717251.22_18	4	4	Dthaum_scf1119010717251.22	NA	NA	NA	NA	NA	NA	NA	NA	244	no_ko	NA	NA	NA
cluster_96	LXWN01000002.1_107	4	4	LXWN01000002.1	NA	NA	NA	NA	NA	NA	NA	NA	439	no_ko	NA	NA	NA
cluster_97	WP_013129668.1	8	8	WP	COG1688	86.5	L	Replication, recombination and repair	crispr-associated protein cas5	NA	NA	NA	298	no_ko	NA	NA	NA
cluster_98	WP_012711121.1	5	5	WP	COG1150	128.2	C	Energy production and conversion	heterodisulfide reductase, subunit	Fer4_8	36	4Fe-4S dicluster domain	230	K03390	hdrC; heterodisulfide reductase subunit C [EC:1.8.98.1]	Metabolism	Metabolism	01200 Carbon metabolism [PATH:ko01200]
cluster_99	VBPL01000013.1_2	4	5	VBPL01000013.1	ENOG411079A	107.8	S	Function unknown	nhl repeat containing protein	Big_3_5	90.6	Bacterial Ig-like domain (group 3)	612	no_ko	NA	NA	NA
cluster_100	LFLC01000033.1_32	4	4	LFLC01000033.1	COG1002	397.9	V	Defense mechanisms	Type II restriction enzyme, methylase	N6_Mtase	75.3	N-6 DNA Methylase	1042	no_ko	NA	NA	NA
cluster_101	NDWU01000006.1_61	5	5	NDWU01000006.1	ENOG41124AU	80.4	L	Replication, recombination and repair	Homing endonuclease	LAGLIDADG_1	36.2	LAGLIDADG endonuclease	108	no_ko	NA	NA	NA
cluster_102	2718225201_24	4	4	2718225201	ENOG410XPRS	348.3	S	Function unknown	Bacterial extracellular solute-binding proteins, family 5 Middle	SBP_bac_5	284.2	Bacterial extracellular solute-binding proteins, family 5 Middle	637	K02035	NA	NA	NA
cluster_103	RHFD01000026.1_7	5	5	RHFD01000026.1	NA	NA	NA	NA	NA	NA	NA	NA	62	no_ko	NA	NA	NA
cluster_104	BA000048.1_288	5	5	BA000048.1	ENOG410ZVJG	85.4	M	Cell wall/membrane/envelope biogenesis	glycosyl transferase group 1	Glycos_transf_1	47.5	Glycosyl transferases group 1	86	no_ko	NA	NA	NA
cluster_105	CP000866.1_618	5	5	CP000866.1	NA	NA	NA	NA	NA	NA	NA	NA	103	no_ko	NA	NA	NA
cluster_106	WP_011008786.1	3	4	WP	ENOG4111GMX	43.8	S	Function unknown	hmc operon protein 5	Nitrate_red_gam	135.5	Nitrate reductase gamma subunit	252	K00374	narI; nitrate reductase gamma subunit [EC:1.7.99.4]	Metabolism	Energy metabolism	00910 Nitrogen metabolism [PATH:ko00910]
cluster_107	CP010868.1_1068	8	8	CP010868.1	NA	NA	NA	NA	NA	NA	NA	NA	91	no_ko	NA	NA	NA
cluster_108	CP003843.1_601	3	4	CP003843.1	NA	NA	NA	NA	NA	NA	NA	NA	70	no_ko	NA	NA	NA
cluster_109	CBTY010000008.1_203	5	5	CBTY010000008.1	NA	NA	NA	NA	NA	NA	NA	NA	86	no_ko	NA	NA	NA
cluster_110	DAEN01000002.1_4	4	4	DAEN01000002.1	COG1073	37.2	S	Function unknown	Hydrolase	NA	NA	NA	210	no_ko	NA	NA	NA
cluster_111	WP_012713267.1	3	4	WP	COG1604	158.6	L	Replication, recombination and repair	Crispr-associated ramp protein, Cmr6 family	RAMPs	37.8	RAMP superfamily	277	no_ko	NA	NA	NA
cluster_112	CP024014.1_1637	10	10	CP024014.1	ENOG41121GT	40.4	S	Function unknown	NA	NA	NA	NA	415	no_ko	NA	NA	NA
cluster_113	2718225281_22	7	7	2718225281	NA	NA	NA	NA	NA	NA	NA	NA	181	no_ko	NA	NA	NA
cluster_114	2718225347_5	13	13	2718225347	COG1468	96.6	L	Replication, recombination and repair	crispr-associated protein cas4	Cas_Cas4	50.6	Domain of unknown function DUF83	196	K07464	NA	NA	NA
cluster_115	LXWN01000002.1_229	40	40	LXWN01000002.1	COG2512	139.3	S	Function unknown	Transcriptional regulator	NA	NA	NA	343	no_ko	NA	NA	NA
cluster_116	2718225176_21	6	6	2718225176	COG2102	148	S	Function unknown	ATP- binding	Diphthami_syn_2	119.3	Diphthamide synthase	226	no_ko	NA	NA	NA
cluster_117	CP012850.1_1406	6	6	CP012850.1	NA	NA	NA	NA	NA	NA	NA	NA	66	no_ko	NA	NA	NA
cluster_118	CP003843.1_1099	6	6	CP003843.1	NA	NA	NA	NA	NA	NA	NA	NA	65	no_ko	NA	NA	NA
cluster_119	LT981265.1_1066	6	6	LT981265.1	ENOG410YPBD	147.5	S	Function unknown	PQQ	PQQ	177.9	PQQ enzyme repeat	379	K00142	AASDH; acyl-CoA synthetase [EC:6.2.1.-]	6. Ligases	6.2	6.2.1
cluster_120	BA000048.1_625	6	6	BA000048.1	ENOG4111JEE	149.5	S	Function unknown	cytoplasmic protein	NA	NA	NA	176	no_ko	NA	NA	NA
cluster_121	AFPU01000001.1_159	6	6	AFPU01000001.1	ENOG41110FI	63.8	S	Function unknown	NA	NA	NA	NA	248	no_ko	NA	NA	NA
cluster_122	CP007536.1_2280	6	6	CP007536.1	NA	NA	NA	NA	NA	NA	NA	NA	90	no_ko	NA	NA	NA
cluster_123	VBPW01000017.1_1	8	8	VBPW01000017.1	ENOG41111E9	43.6	S	Function unknown	NA	NA	NA	NA	269	no_ko	NA	NA	NA
cluster_124	2558320485_17	8	8	2558320485	COG4272	77.7	S	Function unknown	Membrane	DUF1634	68.4	Protein of unknown function (DUF1634)	128	no_ko	NA	NA	NA
cluster_125	CP012850.1_2002	8	8	CP012850.1	ENOG410XS1D	38.4	S	Function unknown	Antioxidant protein with alkyl hydroperoxidase activity. Required for the reduction of the AhpC active site cysteine residues and for the regeneration of the AhpC enzyme activity (By similarity)	CMD	53.4	Carboxymuconolactone decarboxylase family	130	no_ko	NA	NA	NA
cluster_126	2718225192_55	14	14	2718225192	COG0375	70.5	O	Post-translational modification, protein turnover, and chaperones	Probably plays a role in a hydrogenase nickel cofactor insertion step (By similarity)	HypA	82.2	Hydrogenase/urease nickel incorporation, metallochaperone, hypA	148	K04651	NA	NA	NA
cluster_127	CP024808.1_253	13	13	CP024808.1	NA	NA	NA	NA	NA	NA	NA	NA	137	no_ko	NA	NA	NA
cluster_128	WP_012711637.1	16	16	WP	COG2246	82.7	S	Function unknown	Gtra family	GtrA	78.7	GtrA-like protein	145	K00721	DPM1; dolichol-phosphate mannosyltransferase [EC:2.4.1.83]	Metabolism	Glycan biosynthesis and metabolism	00510 N-Glycan biosynthesis [PATH:ko00510]
cluster_129	CP024808.1_487	10	10	CP024808.1	ENOG4111NJU	59.3	S	Function unknown	NA	NA	NA	NA	240	no_ko	NA	NA	NA
cluster_130	2718225189_49	10	10	2718225189	COG4345	139.2	S	Function unknown	conserved protein UCP037214	DUF2258	91.1	Uncharacterized protein conserved in archaea (DUF2258)	227	no_ko	NA	NA	NA
cluster_131	MTMA01000001.1_422	10	10	MTMA01000001.1	ENOG411265F	43.3	S	Function unknown	NA	NA	NA	NA	63	no_ko	NA	NA	NA
cluster_132	MTMA01000002.1_221	9	9	MTMA01000002.1	COG2457	121.9	S	Function unknown	FMN binding	DUF447	106.2	Protein of unknown function (DUF447)	213	no_ko	NA	NA	NA
cluster_133	2718225347_232	9	9	2718225347	COG0370	706.1	P	Inorganic ion transport and metabolism	Ferrous iron transport protein b	FeoB_N	211.2	Ferrous iron transport protein B	659	K04759	NA	NA	NA
cluster_134	2718225170_61	14	14	2718225170	ENOG410Y1EC	390.8	S	Function unknown	SPFH domain / Band 7 family	Band_7_1	112.1	SPFH domain-Band 7 family	322	no_ko	NA	NA	NA
cluster_135	DP000238.1_1344	64	64	DP000238.1	COG1269	148.8	C	Energy production and conversion	ATPase 116 kDa subunit	V_ATPase_I	80.9	V-type ATPase 116kDa subunit family	698	K02123	ATPVI, ntpI, atpI; V/A-type H+-transporting ATPase subunit I	Metabolism	Energy metabolism	00190 Oxidative phosphorylation [PATH:ko00190]
cluster_136	MTMA01000004.1_243	7	7	MTMA01000004.1	COG1733	32.5	K	Transcription	transcription, DNA-dependent	HxlR	24.5	HxlR-like helix-turn-helix	90	no_ko	NA	NA	NA
cluster_137	CP024808.1_479	7	7	CP024808.1	ENOG410XWKZ	144.1	S	Function unknown	NA	NA	NA	NA	377	no_ko	NA	NA	NA
cluster_138	CBTY010000006.1_324	7	7	CBTY010000006.1	COG1013	163.5	C	Energy production and conversion	Oxidoreductase required for the transfer of electrons from pyruvate to flavodoxin (By similarity)	TPP_enzyme_C	101.4	Thiamine pyrophosphate enzyme, C-terminal TPP binding domain	685	K00175	korB; 2-oxoglutarate ferredoxin oxidoreductase subunit beta [EC:1.2.7.3]	Metabolism	Metabolism	01200 Carbon metabolism [PATH:ko01200]
cluster_139	NDWU01000028.1_15	7	7	NDWU01000028.1	ENOG41126Y0	27.2	S	Function unknown	Protein of unknown function (DUF402)	DUF402	28.7	Protein of unknown function (DUF402)	320	K22469	NA	NA	NA
cluster_140	4_40	17	17	4	COG1469	107	S	Function unknown	Converts GTP to 7,8-dihydroneopterin triphosphate (By similarity)	GCHY-1	115.3	Type I GTP cyclohydrolase folE2	244	K17488	E3.5.4.39, mptA; GTP cyclohydrolase IV [EC:3.5.4.39]	3. Hydrolases	3.5	3.5.4
cluster_141	2718225152_14	20	20	2718225152	COG3389	67.2	S	Function unknown	NA	Presenilin	38	Presenilin	282	no_ko	NA	NA	NA
cluster_142	2718225346_347	10	10	2718225346	ENOG41125W7	38.1	S	Function unknown	Uncharacterized conserved protein (DUF2276)	CRISPR_Cas6	51.7	CRISPR-associated endoribonuclease Cas6	287	no_ko	NA	NA	NA
cluster_143	CP012850.1_2208	4	11	CP012850.1	NA	NA	NA	NA	NA	NA	NA	NA	86	no_ko	NA	NA	NA
cluster_144	QOOS01000008.1_67	11	11	QOOS01000008.1	ENOG410ZWH3	50.7	S	Function unknown	Methyltransferase	Methyltransf_31	47.5	Methyltransferase domain	249	no_ko	NA	NA	NA
cluster_145	2718225200_7	11	11	2718225200	COG1763	110.2	H	Coenzyme transport and metabolism	Molybdopterin-guanine dinucleotide biosynthesis protein	MobB	87.5	Molybdopterin guanine dinucleotide synthesis protein B	160	K03753	NA	NA	NA
cluster_146	LFLC01000032.1_32	56	56	LFLC01000032.1	ENOG41111I0	266.4	S	Function unknown	NA	NA	NA	NA	159	no_ko	NA	NA	NA
cluster_147	LXWN01000001.1_244	14	14	LXWN01000001.1	NA	NA	NA	NA	NA	NA	NA	NA	120	no_ko	NA	NA	NA
cluster_148	CP035425.1_83	17	17	CP035425.1	NA	NA	NA	NA	NA	NA	NA	NA	62	no_ko	NA	NA	NA
cluster_149	RHFD01000089.1_5	35	35	RHFD01000089.1	ENOG410ZEZ1	28.7	S	Function unknown	NA	NA	NA	NA	64	no_ko	NA	NA	NA
cluster_150	BA000048.1_466	65	65	BA000048.1	NA	NA	NA	NA	NA	Ribosomal_S24e	49.9	Ribosomal protein S24e	97	no_ko	NA	NA	NA
cluster_151	LR216287.1_22	5	5	LR216287.1	NA	NA	NA	NA	NA	NA	NA	NA	78	no_ko	NA	NA	NA
cluster_152	CP021324.1_880	6	6	CP021324.1	ENOG4110ZS3	198.9	S	Function unknown	NA	NA	NA	NA	378	no_ko	NA	NA	NA
cluster_153	1055469_contig_426_11	6	6	1055469_contig_426	ENOG410ZTJE	64.3	S	Function unknown	NA	Big_1	38.8	Bacterial Ig-like domain (group 1)	765	no_ko	NA	NA	NA
cluster_154	CBTY010000009.1_478	5	5	CBTY010000009.1	ENOG410ZX3K	112.7	S	Function unknown	NA	TrwB_AAD_bind	37.5	Type IV secretion-system coupling protein DNA-binding domain	648	no_ko	NA	NA	NA
cluster_155	LT981265.1_576	6	6	LT981265.1	ENOG411252Y	168.3	S	Function unknown	NA	NTP_transf_5	29.8	Uncharacterised nucleotidyltransferase	325	no_ko	NA	NA	NA
cluster_156	BGKI01000001.1_227	5	5	BGKI01000001.1	NA	NA	NA	NA	NA	NA	NA	NA	441	no_ko	NA	NA	NA
cluster_157	NDWU01000002.1_51	6	6	NDWU01000002.1	NA	NA	NA	NA	NA	NA	NA	NA	100	no_ko	NA	NA	NA
cluster_158	VBPD01000035.1_9	4	5	VBPD01000035.1	COG2373	51.7	S	Function unknown	alpha-2-macroglobulin domain protein	A2M_N	54.7	MG2 domain	471	no_ko	NA	NA	NA
cluster_159	VBPW01000018.1_36	15	15	VBPW01000018.1	ENOG41120ND	52.9	S	Function unknown	Acetyltransferase (GNAT) family	Acetyltransf_1	27.6	Acetyltransferase (GNAT) family	236	no_ko	NA	NA	NA
cluster_160	MTMA01000002.1_376	4	5	MTMA01000002.1	COG2723	255.6	G	Carbohydrate transport and metabolism	beta-glucosidase	Glyco_hydro_1	236.2	Glycosyl hydrolase family 1	544	K01190	lacZ; beta-galactosidase [EC:3.2.1.23]	Metabolism	Carbohydrate metabolism	00052 Galactose metabolism [PATH:ko00052]
cluster_161	FUYK01000007.1_272	5	5	FUYK01000007.1	NA	NA	NA	NA	NA	NA	NA	NA	54	no_ko	NA	NA	NA
cluster_162	CP007536.1_1662	5	5	CP007536.1	ENOG411247T	62.2	S	Function unknown	FUN14 family	FUN14	71.6	FUN14 family	113	no_ko	NA	NA	NA
cluster_163	2721801702_17	5	5	2721801702	ENOG410Y5SM	79.1	S	Function unknown	NA	NA	NA	NA	97	no_ko	NA	NA	NA
cluster_164	VBPO01000056.1_3	4	6	VBPO01000056.1	NA	NA	NA	NA	NA	NA	NA	NA	98	no_ko	NA	NA	NA
cluster_165	CP007536.1_1941	4	5	CP007536.1	NA	NA	NA	NA	NA	NA	NA	NA	209	no_ko	NA	NA	NA
cluster_166	2718225146_217	6	6	2718225146	NA	NA	NA	NA	NA	NA	NA	NA	104	no_ko	NA	NA	NA
cluster_167	2718225271_2	5	5	2718225271	ENOG410ZWWS	48.2	S	Function unknown	NA	NA	NA	NA	204	no_ko	NA	NA	NA
cluster_168	Dthaum_scf1119010716186.38_10	6	6	Dthaum_scf1119010716186.38	COG4983	27.6	S	Function unknown	NA	NA	NA	NA	827	no_ko	NA	NA	NA
cluster_169	CP007536.1_364	5	5	CP007536.1	NA	NA	NA	NA	NA	NA	NA	NA	53	no_ko	NA	NA	NA
cluster_170	4_1	5	5	4	NA	NA	NA	NA	NA	NA	NA	NA	63	no_ko	NA	NA	NA
cluster_171	VBPO01000033.1_1	4	5	VBPO01000033.1	ENOG41120P7	126.4	S	Function unknown	NA	NA	NA	NA	302	no_ko	NA	NA	NA
cluster_172	CP007536.1_2323	5	5	CP007536.1	COG2253	123.1	S	Function unknown	Nucleotidyl transferase of unknown function (DUF1814)	AbiEii	102.3	Nucleotidyl transferase AbiEii toxin, Type IV TA system	213	no_ko	NA	NA	NA
cluster_173	AVSQ01000020.1_204	5	5	AVSQ01000020.1	NA	NA	NA	NA	NA	NA	NA	NA	100	no_ko	NA	NA	NA
cluster_174	BA000048.1_663	5	5	BA000048.1	ENOG41128C6	50.6	S	Function unknown	NA	HK97-gp10_like	55.2	Bacteriophage HK97-gp10, putative tail-component	108	no_ko	NA	NA	NA
cluster_175	CP012850.1_683	5	5	CP012850.1	ENOG4111MVD	98.1	S	Function unknown	Peptidase family M28	Peptidase_M28	115.1	Peptidase family M28	329	K19701	NA	NA	NA
cluster_176	LT841358.1_1049	5	5	LT841358.1	NA	NA	NA	NA	NA	NA	NA	NA	31	no_ko	NA	NA	NA
cluster_177	WP_048051896.1	5	5	WP	COG0725	114.6	P	Inorganic ion transport and metabolism	ABC transporter, periplasmic molybdate-binding protein	SBP_bac_11	75.4	Bacterial extracellular solute-binding protein	387	K15495	wtpA; molybdate/tungstate transport system substrate-binding protein	Environmental Information Processing	Membrane transport	02010 ABC transporters [PATH:ko02010]
cluster_178	FRFC01000004.1_331	4	5	FRFC01000004.1	NA	NA	NA	NA	NA	NA	NA	NA	111	no_ko	NA	NA	NA
cluster_179	LR216287.1_1918	3	5	LR216287.1	COG2095	152.4	U	Intracellular trafficking, secretion, and vesicular transport	multiple antibiotic resistance (MarC)-related protein	MarC	120.7	MarC family integral membrane protein	161	K05595	NA	NA	NA
cluster_180	LR216287.1_2424	3	5	LR216287.1	NA	NA	NA	NA	NA	NA	NA	NA	69	no_ko	NA	NA	NA
cluster_181	2718225147_152	5	5	2718225147	NA	NA	NA	NA	NA	NA	NA	NA	355	no_ko	NA	NA	NA
cluster_182	BA000048.1_551	5	5	BA000048.1	ENOG410XPNV	26.3	S	Function unknown	cytoplasmic protein	NA	NA	NA	52	no_ko	NA	NA	NA
cluster_183	LN890280.1_948	6	6	LN890280.1	ENOG410Y51Z	158.7	S	Function unknown	Adenylyl cyclase class-3 4 guanylyl cyclase	Guanylate_cyc	57.9	Adenylate and Guanylate cyclase catalytic domain	426	K01768	E4.6.1.1; adenylate cyclase [EC:4.6.1.1]	Metabolism	Nucleotide metabolism	00230 Purine metabolism [PATH:ko00230]
cluster_184	VBPW01000064.1_16	5	5	VBPW01000064.1	NA	NA	NA	NA	NA	NA	NA	NA	70	no_ko	NA	NA	NA
cluster_185	VBPD01000053.1_5	33	33	VBPD01000053.1	NA	NA	NA	NA	NA	NA	NA	NA	60	no_ko	NA	NA	NA
cluster_186	CP024808.1_1872	8	8	CP024808.1	ENOG410XZB4	47.6	K	Transcription	Sugar-specific transcriptional regulator TrmB	TrmB	52.7	Sugar-specific transcriptional regulator TrmB	121	no_ko	NA	NA	NA
cluster_187	1055517_contig_369_3	8	8	1055517_contig_369	COG2244	116.2	M	Cell wall/membrane/envelope biogenesis	Polysaccharide biosynthesis protein	Polysacc_synt_3	45.8	Polysaccharide biosynthesis protein	518	no_ko	NA	NA	NA
cluster_188	CM001158.1_198	65	65	CM001158.1	COG1645	70.5	S	Function unknown	Sjogrens syndrome scleroderma autoantigen 1	Auto_anti-p27	38	Sjogren's syndrome/scleroderma autoantigen 1 (Autoantigen p27)	115	no_ko	NA	NA	NA
cluster_189	BGKI01000004.1_229	15	15	BGKI01000004.1	NA	NA	NA	NA	NA	NA	NA	NA	50	no_ko	NA	NA	NA
cluster_190	CBTY010000008.1_363	9	9	CBTY010000008.1	NA	NA	NA	NA	NA	NA	NA	NA	122	no_ko	NA	NA	NA
cluster_191	CP003842.1_1021	52	52	CP003842.1	COG0721	30.1	J	Translation, ribosomal structure and biogenesis	Allows the formation of correctly charged Asn-tRNA(Asn) or Gln-tRNA(Gln) through the transamidation of misacylated Asp- tRNA(Asn) or Glu-tRNA(Gln) in organisms which lack either or both of asparaginyl-tRNA or glutaminyl-tRNA synthetases. The reaction takes place in the presence of glutamine and ATP through an activated phospho-Asp-tRNA(Asn) or phospho-Glu-tRNA(Gln) (By similarity)	NA	NA	NA	89	no_ko	NA	NA	NA
cluster_192	LXWN01000001.1_613	60	60	LXWN01000001.1	COG2097	90.7	J	Translation, ribosomal structure and biogenesis	(ribosomal) protein	Ribosomal_L31e	58.4	Ribosomal protein L31e	196	K02910	RP-L31e, RPL31; large subunit ribosomal protein L31e	Genetic Information Processing	Translation	03010 Ribosome [PATH:ko03010]
cluster_193	VBPF01000039.1_11	11	11	VBPF01000039.1	COG0003	111.8	P	Inorganic ion transport and metabolism	ATPase required for the post-translational delivery of tail-anchored (TA) proteins to the endoplasmic reticulum. Recognizes and selectively binds the transmembrane domain of TA proteins in the cytosol. This complex then targets to the endoplasmic reticulum by membrane-bound receptors, where the tail- anchored protein is released for insertion. This process is regulated by ATP binding and hydrolys…	ArsA_ATPase	142.8	Anion-transporting ATPase	341	K01551	arsA, ASNA1; arsenite-transporting ATPase [EC:3.6.3.16]	3. Hydrolases	3.6	3.6.3
cluster_194	NDWU01000012.1_27	15	15	NDWU01000012.1	ENOG410YQT9	40.4	S	Function unknown	Pyrophosphatase	MazG	40.1	MazG nucleotide pyrophosphohydrolase domain	103	no_ko	NA	NA	NA
cluster_195	CM001158.1_452	7	7	CM001158.1	NA	NA	NA	NA	NA	NA	NA	NA	41	no_ko	NA	NA	NA
cluster_196	NDWU01000020.1_12	7	7	NDWU01000020.1	ENOG410XPJ5	52.7	S	Function unknown	Metallobeta-lactamase family	Lactamase_B	35.7	Metallo-beta-lactamase superfamily	226	K06897	K06897; 7,8-dihydropterin-6-yl-methyl-4-(beta-D-ribofuranosyl)aminobenzene 5'-phosphate synthase [EC:2.5.1.105]	2. Transferases	2.5	2.5.1
cluster_197	CP007536.1_756	7	7	CP007536.1	ENOG410Y669	32.6	S	Function unknown	NA	NA	NA	NA	74	no_ko	NA	NA	NA
cluster_198	CP007536.1_305	7	7	CP007536.1	NA	NA	NA	NA	NA	NA	NA	NA	110	no_ko	NA	NA	NA
cluster_199	BGKI01000004.1_313	6	7	BGKI01000004.1	NA	NA	NA	NA	NA	NA	NA	NA	114	no_ko	NA	NA	NA
cluster_200	2558320497_19	47	47	2558320497	NA	NA	NA	NA	NA	NA	NA	NA	133	no_ko	NA	NA	NA
cluster_201	CP012850.1_617	55	55	CP012850.1	ENOG41110BM	68.8	S	Function unknown	Sugar-specific transcriptional regulator TrmB	NA	NA	NA	271	no_ko	NA	NA	NA
cluster_202	CP035425.1_1206	51	51	CP035425.1	ENOG4111QY5	138.3	S	Function unknown	NA	NA	NA	NA	188	no_ko	NA	NA	NA
cluster_203	LN890280.1_1977	64	64	LN890280.1	ENOG411269E	49.2	S	Function unknown	ATP synthase (E/31 kDa) subunit	vATP-synt_E	35.6	ATP synthase (E/31 kDa) subunit	185	no_ko	NA	NA	NA
cluster_204	CM001158.1_2077	17	17	CM001158.1	ENOG410ZXV2	51.2	S	Function unknown	NA	NA	NA	NA	351	no_ko	NA	NA	NA
cluster_205	CP011070.1_848	65	65	CP011070.1	ENOG41124BE	36.1	C	Energy production and conversion	ATP synthase, subunit F	ATP-synt_F	48.9	ATP synthase (F/14-kDa) subunit	98	no_ko	NA	NA	NA
cluster_206	DAXZ01000052.1_14	58	58	DAXZ01000052.1	ENOG4110ZRU	212.6	S	Function unknown	NA	NA	NA	NA	121	no_ko	NA	NA	NA
cluster_207	BGKI01000002.1_235	60	60	BGKI01000002.1	COG3875	57	S	Function unknown	Domain of unknown function (DUF2088)	NA	NA	NA	361	no_ko	NA	NA	NA
cluster_208	CP011097.2_691	23	23	CP011097.2	COG1361	28.7	M	Cell wall/membrane/envelope biogenesis	S-layer domain-like protein	NA	NA	NA	313	no_ko	NA	NA	NA
cluster_209	CBTY010000004.1_1	15	15	CBTY010000004.1	NA	NA	NA	NA	NA	NA	NA	NA	433	no_ko	NA	NA	NA
cluster_210	2558320482_26	9	9	2558320482	NA	NA	NA	NA	NA	NA	NA	NA	210	no_ko	NA	NA	NA
cluster_211	VBPL01000036.1_33	13	13	VBPL01000036.1	NA	NA	NA	NA	NA	NA	NA	NA	33	no_ko	NA	NA	NA
cluster_212	CP010868.1_1077	7	8	CP010868.1	NA	NA	NA	NA	NA	NA	NA	NA	64	no_ko	NA	NA	NA
cluster_213	2718225189_61	8	8	2718225189	NA	NA	NA	NA	NA	OST3_OST6	27.9	OST3 / OST6 family, transporter family	139	no_ko	NA	NA	NA
cluster_214	NODE_12_length_17648_cov_9.016163_17	8	8	NODE_12_length_17648_cov_9.016163	ENOG410XPXR	264.1	O	Post-translational modification, protein turnover, and chaperones	t-complex protein 1	Cpn60_TCP1	345.2	TCP-1/cpn60 chaperonin family	514	K22447	NA	NA	NA
cluster_215	VBPO01000066.1_14	8	8	VBPO01000066.1	NA	NA	NA	NA	NA	NA	NA	NA	237	no_ko	NA	NA	NA
cluster_216	CP035425.1_1617	8	8	CP035425.1	NA	NA	NA	NA	NA	NA	NA	NA	30	no_ko	NA	NA	NA
cluster_217	ML675579.1_201	8	8	ML675579.1	NA	NA	NA	NA	NA	NA	NA	NA	213	no_ko	NA	NA	NA
cluster_218	CP000866.1_1004	68	68	CP000866.1	COG4901	47.1	J	Translation, ribosomal structure and biogenesis	Ribosomal protein S25	Ribosomal_S25	31.3	S25 ribosomal protein	131	no_ko	NA	NA	NA
cluster_219	DP000238.1_1314	68	68	DP000238.1	COG1761	26	K	Transcription	DNA-dependent RNA polymerase catalyzes the transcription of DNA into RNA using the four ribonucleoside triphosphates as substrates	RNA_pol_L_2	43.4	RNA polymerase Rpb3/Rpb11 dimerisation domain	95	no_ko	NA	NA	NA
cluster_220	LFEY01000024.1_19	17	17	LFEY01000024.1	NA	NA	NA	NA	NA	NA	NA	NA	66	no_ko	NA	NA	NA
cluster_221	VBPF01000041.1_14	15	15	VBPF01000041.1	COG1457	109.8	F	Nucleotide transport and metabolism	permease for cytosine purines, uracil, thiamine, allantoin	Transp_cyt_pur	84.1	Permease for cytosine/purines, uracil, thiamine, allantoin	420	K03457	NA	NA	NA
cluster_222	RKRY01000172.1_2	11	15	RKRY01000172.1	COG1301	329.9	C	Energy production and conversion	sodium dicarboxylate symporter	SDF	363.7	Sodium:dicarboxylate symporter family	426	K11102	NA	NA	NA
cluster_223	WP_013129024.1	61	61	WP	COG2512	43.4	S	Function unknown	Transcriptional regulator	HTH_5	21.9	Bacterial regulatory protein, arsR family	145	no_ko	NA	NA	NA
cluster_224	FRFC01000002.1_33	47	47	FRFC01000002.1	COG2892	65.4	S	Function unknown	KEOPS complex Pcc1-like subunit	Pcc1	26.6	Transcription factor Pcc1	81	no_ko	NA	NA	NA
cluster_225	AFPU01000001.1_396	52	52	AFPU01000001.1	ENOG411114A	623.3	S	Function unknown	NA	NA	NA	NA	295	no_ko	NA	NA	NA
cluster_226	LR216287.1_1875	3	3	LR216287.1	NA	NA	NA	NA	NA	NA	NA	NA	60	no_ko	NA	NA	NA
cluster_227	2718225294_19	4	4	2718225294	COG2006	286.5	S	Function unknown	iron-sulfur cluster-binding protein	DUF362	168.3	Domain of unknown function (DUF362)	262	no_ko	NA	NA	NA
cluster_228	LDXL01000008.1_299	4	4	LDXL01000008.1	NA	NA	NA	NA	NA	Ribosomal_S27	21.4	Ribosomal protein S27a	52	no_ko	NA	NA	NA
cluster_229	BGOU01000007.1_28	3	3	BGOU01000007.1	NA	NA	NA	NA	NA	NA	NA	NA	54	no_ko	NA	NA	NA
cluster_230	WP_012713374.1	3	3	WP	NA	NA	NA	NA	NA	Pro_CA	42.1	Carbonic anhydrase	204	K01673	cynT, can; carbonic anhydrase [EC:4.2.1.1]	Metabolism	Energy metabolism	00910 Nitrogen metabolism [PATH:ko00910]
cluster_231	CP012850.1_3652	3	3	CP012850.1	ENOG4111X9C	138	S	Function unknown	3-dehydroquinate dehydratase	SnoaL_3	77.7	SnoaL-like domain	148	no_ko	NA	NA	NA
cluster_232	CM001158.1_1596	3	3	CM001158.1	COG1252	74.4	C	Energy production and conversion	Nadh dehydrogenase	Pyr_redox_2	45.3	Pyridine nucleotide-disulphide oxidoreductase	142	K17218	sqr; sulfide:quinone oxidoreductase [EC:1.8.5.-]	Metabolism	Energy metabolism	00920 Sulfur metabolism [PATH:ko00920]
cluster_233	CP011070.1_2060	3	4	CP011070.1	NA	NA	NA	NA	NA	NA	NA	NA	69	no_ko	NA	NA	NA
cluster_234	CM001158.1_365	3	3	CM001158.1	NA	NA	NA	NA	NA	NA	NA	NA	35	no_ko	NA	NA	NA
cluster_235	CM001158.1_1760	3	4	CM001158.1	COG2101	74.7	K	Transcription	General factor that plays a role in the activation of archaeal genes transcribed by RNA polymerase. Binds specifically to the TATA box promoter element which lies close to the position of transcription initiation (By similarity)	TBP	72.6	Transcription factor TFIID (or TATA-binding protein, TBP)	83	K03120	TBP, tbp; transcription initiation factor TFIID TATA-box-binding protein	Genetic Information Processing	Transcription	03022 Basal transcription factors [PATH:ko03022]
cluster_236	QYQE01000083.1_9	4	4	QYQE01000083.1	ENOG4111UQV	87.3	S	Function unknown	NA	ParBc	25.9	ParB-like nuclease domain	344	no_ko	NA	NA	NA
cluster_237	RHFD01000013.1_7	2	3	RHFD01000013.1	NA	NA	NA	NA	NA	NA	NA	NA	92	no_ko	NA	NA	NA
cluster_238	CP003843.1_1339	3	3	CP003843.1	NA	NA	NA	NA	NA	NA	NA	NA	36	no_ko	NA	NA	NA
cluster_239	2718225202_4	3	3	2718225202	ENOG41111QV	30.1	S	Function unknown	NA	NA	NA	NA	111	no_ko	NA	NA	NA
cluster_240	2718225169_49	3	3	2718225169	COG0449	237.4	M	Cell wall/membrane/envelope biogenesis	Catalyzes the first step in hexosamine metabolism, converting fructose-6P into glucosamine-6P using glutamine as a nitrogen source (By similarity)	SIS	102.4	SIS domain	351	K00820	glmS, GFPT; glucosamine--fructose-6-phosphate aminotransferase (isomerizing) [EC:2.6.1.16]	Metabolism	Carbohydrate metabolism	00520 Amino sugar and nucleotide sugar metabolism [PATH:ko00520]
cluster_241	CP011070.1_1354	3	3	CP011070.1	NA	NA	NA	NA	NA	NA	NA	NA	227	no_ko	NA	NA	NA
cluster_242	2721801727_3	3	3	2721801727	COG2218	59.8	C	Energy production and conversion	formylmethanofuran dehydrogenase, subunit C	GXGXG	62.5	GXGXG motif	123	K22082	NA	NA	NA
cluster_243	CP012850.1_397	3	3	CP012850.1	NA	NA	NA	NA	NA	NA	NA	NA	322	no_ko	NA	NA	NA
cluster_244	CP003843.1_1554	3	3	CP003843.1	ENOG41122U8	93.2	S	Function unknown	NA	DUF4377	91	Domain of unknown function (DUF4377)	250	no_ko	NA	NA	NA
cluster_245	LT841358.1_1134	3	3	LT841358.1	NA	NA	NA	NA	NA	NA	NA	NA	90	no_ko	NA	NA	NA
cluster_246	CP011070.1_1332	3	3	CP011070.1	ENOG4111X0G	57.3	S	Function unknown	NA	NA	NA	NA	222	no_ko	NA	NA	NA
cluster_247	VBPO01000008.1_3	3	3	VBPO01000008.1	NA	NA	NA	NA	NA	NA	NA	NA	171	no_ko	NA	NA	NA
cluster_248	LR216287.1_2833	3	3	LR216287.1	NA	NA	NA	NA	NA	NA	NA	NA	314	K18470	NA	NA	NA
cluster_249	CP011070.1_1481	3	3	CP011070.1	COG4301	154.8	S	Function unknown	Methyltransferase	Methyltransf_33	155.3	Histidine-specific methyltransferase, SAM-dependent	141	K18911	NA	NA	NA
cluster_250	CP012850.1_707	3	3	CP012850.1	ENOG410Y7U4	53.5	S	Function unknown	NA	NA	NA	NA	299	no_ko	NA	NA	NA
cluster_251	2718225200_47	3	3	2718225200	NA	NA	NA	NA	NA	NA	NA	NA	117	no_ko	NA	NA	NA
cluster_252	ASW8bin1_90_4	3	3	ASW8bin1_90	COG1571	85.6	S	Function unknown	ATP-dependent agmatine transferase that catalyzes the formation of 2-agmatinylcytidine (agm2C) at the wobble position (C34) of tRNA(Ile2), converting the codon specificity from AUG to AUA (By similarity)	NA	NA	NA	70	K06932	tiaS; tRNA(Ile2)-agmatinylcytidine synthase [EC:6.3.4.22]	6. Ligases	6.3	6.3.4
cluster_253	VBPO01000013.1_134	2	3	VBPO01000013.1	COG0805	57.5	U	Intracellular trafficking, secretion, and vesicular transport	Part of the twin-arginine translocation (Tat) system that transports large folded proteins containing a characteristic twin-arginine motif in their signal peptide across membranes. Together with TatB, TatC is part of a receptor directly interacting with Tat signal peptides (By similarity)	TatC	38.7	Sec-independent protein translocase protein (TatC)	71	no_ko	NA	NA	NA
cluster_254	CM001158.1_1887	3	3	CM001158.1	ENOG41122ZG	47.3	S	Function unknown	NA	Cas_Cas02710	27.3	CRISPR-associated protein (Cas_Cas02710)	278	no_ko	NA	NA	NA
cluster_255	VBPO01000015.1_13	3	4	VBPO01000015.1	NA	NA	NA	NA	NA	NA	NA	NA	98	no_ko	NA	NA	NA
cluster_256	CP003843.1_109	3	3	CP003843.1	ENOG410Z0R9	168	S	Function unknown	NA	Reprolysin_3	23.4	Metallo-peptidase family M12B Reprolysin-like	491	no_ko	NA	NA	NA
cluster_257	CM001158.1_839	3	3	CM001158.1	NA	NA	NA	NA	NA	NA	NA	NA	98	no_ko	NA	NA	NA
cluster_258	LR216287.1_1425	3	3	LR216287.1	NA	NA	NA	NA	NA	NA	NA	NA	344	no_ko	NA	NA	NA
cluster_259	CM001158.1_104	3	4	CM001158.1	NA	NA	NA	NA	NA	NA	NA	NA	43	no_ko	NA	NA	NA
cluster_260	QOOS01000012.1_35	4	4	QOOS01000012.1	NA	NA	NA	NA	NA	NA	NA	NA	49	no_ko	NA	NA	NA
cluster_261	2718225313_5	5	6	2718225313	ENOG410YQ30	295.2	S	Function unknown	NA	NA	NA	NA	353	no_ko	NA	NA	NA
cluster_262	LR216287.1_2509	3	3	LR216287.1	ENOG410ZNRD	43.3	O	Post-translational modification, protein turnover, and chaperones	NA	NA	NA	NA	505	K23718	NA	NA	NA
cluster_263	CP012850.1_2552	3	3	CP012850.1	NA	NA	NA	NA	NA	NA	NA	NA	181	no_ko	NA	NA	NA
cluster_264	ML675579.1_157	3	4	ML675579.1	NA	NA	NA	NA	NA	NA	NA	NA	147	no_ko	NA	NA	NA
cluster_265	2718225202_1	3	3	2718225202	NA	NA	NA	NA	NA	NA	NA	NA	102	no_ko	NA	NA	NA
cluster_266	QYQE01000067.1_2	4	4	QYQE01000067.1	ENOG4110ZRV	68	S	Function unknown	NA	NA	NA	NA	90	no_ko	NA	NA	NA
cluster_267	VBPL01000057.1_7	3	3	VBPL01000057.1	ENOG410XZAF	28.4	S	Function unknown	NA	NA	NA	NA	155	no_ko	NA	NA	NA
cluster_268	CP012850.1_355	3	4	CP012850.1	NA	NA	NA	NA	NA	NA	NA	NA	99	no_ko	NA	NA	NA
cluster_269	BGKI01000001.1_224	3	3	BGKI01000001.1	NA	NA	NA	NA	NA	NA	NA	NA	177	no_ko	NA	NA	NA
cluster_270	CP003842.1_1287	2	3	CP003842.1	NA	NA	NA	NA	NA	NA	NA	NA	86	no_ko	NA	NA	NA
cluster_271	CP012850.1_1603	2	3	CP012850.1	NA	NA	NA	NA	NA	NA	NA	NA	142	no_ko	NA	NA	NA
cluster_272	2718225165_105	3	3	2718225165	COG1271	107.1	C	Energy production and conversion	(Ubiquinol oxidase) subunit I	Cyt_bd_oxida_I	61.5	Cytochrome bd terminal oxidase subunit I	378	K00425	cydA; cytochrome d ubiquinol oxidase subunit I [EC:1.10.3.-]	Metabolism	Energy metabolism	00190 Oxidative phosphorylation [PATH:ko00190]
cluster_273	CP003843.1_799	3	3	CP003843.1	NA	NA	NA	NA	NA	NA	NA	NA	376	no_ko	NA	NA	NA
cluster_274	CP012850.1_3735	3	3	CP012850.1	NA	NA	NA	NA	NA	NA	NA	NA	193	no_ko	NA	NA	NA
cluster_275	VBPD01000072.1_3	3	3	VBPD01000072.1	NA	NA	NA	NA	NA	NA	NA	NA	85	no_ko	NA	NA	NA
cluster_276	LDXL01000003.1_55	3	3	LDXL01000003.1	NA	NA	NA	NA	NA	NA	NA	NA	86	no_ko	NA	NA	NA
cluster_277	SYJQ01000004.1_1	3	3	SYJQ01000004.1	COG0001	76	H	Coenzyme transport and metabolism	Glutamate-1-semialdehyde aminotransferase	Aminotran_3	34.6	Aminotransferase class-III	71	K01845	hemL; glutamate-1-semialdehyde 2,1-aminomutase [EC:5.4.3.8]	Metabolism	Metabolism of cofactors and vitamins	00860 Porphyrin and chlorophyll metabolism [PATH:ko00860]
cluster_278	LFEY01000011.1_35	3	3	LFEY01000011.1	ENOG410ZZ0A	35.6	S	Function unknown	DNA-directed RNA polymerases I, II, and III, 7.3 kDa polypeptide	NA	NA	NA	59	no_ko	NA	NA	NA
cluster_279	CP012850.1_2915	3	3	CP012850.1	ENOG410Z837	40.1	S	Function unknown	NA	NA	NA	NA	445	no_ko	NA	NA	NA
cluster_280	NDWU01000002.1_1	2	3	NDWU01000002.1	ENOG4111PV3	67.8	L	Replication, recombination and repair	Transposase, IS605 OrfB family	OrfB_Zn_ribbon	49.6	Putative transposase DNA-binding domain	198	K07496	NA	NA	NA
cluster_281	CP012850.1_1139	2	3	CP012850.1	NA	NA	NA	NA	NA	NA	NA	NA	157	no_ko	NA	NA	NA
cluster_282	LUPB01000001.1_1	3	3	LUPB01000001.1	COG1641	61.3	S	Function unknown	UPF0272 protein	DUF111	61.7	Protein of unknown function DUF111	118	no_ko	NA	NA	NA
cluster_283	CP003843.1_1056	6	6	CP003843.1	NA	NA	NA	NA	NA	NA	NA	NA	30	no_ko	NA	NA	NA
cluster_284	CP007536.1_1935	4	6	CP007536.1	NA	NA	NA	NA	NA	NA	NA	NA	120	no_ko	NA	NA	NA
cluster_285	CP010868.1_774	3	3	CP010868.1	NA	NA	NA	NA	NA	NA	NA	NA	149	no_ko	NA	NA	NA
cluster_286	CP012850.1_1532	3	3	CP012850.1	NA	NA	NA	NA	NA	NA	NA	NA	162	no_ko	NA	NA	NA
cluster_287	RHFD01000031.1_8	2	3	RHFD01000031.1	NA	NA	NA	NA	NA	NA	NA	NA	170	no_ko	NA	NA	NA
cluster_288	LFLC01000008.1_171	3	3	LFLC01000008.1	NA	NA	NA	NA	NA	NA	NA	NA	238	no_ko	NA	NA	NA
cluster_289	2721801631_9	3	3	2721801631	COG1073	136.8	S	Function unknown	Hydrolase	Hydrolase_4	67.8	Serine aminopeptidase, S33	267	K06889	NA	NA	NA
cluster_290	2718225298_8	3	3	2718225298	NA	NA	NA	NA	NA	NA	NA	NA	180	no_ko	NA	NA	NA
cluster_291	ML675578.1_119	3	3	ML675578.1	NA	NA	NA	NA	NA	NA	NA	NA	95	no_ko	NA	NA	NA
cluster_292	CP012850.1_2606	3	3	CP012850.1	NA	NA	NA	NA	NA	NA	NA	NA	259	no_ko	NA	NA	NA
cluster_293	ML675578.1_180	3	3	ML675578.1	ENOG4110ZS4	27.8	S	Function unknown	NA	NA	NA	NA	86	no_ko	NA	NA	NA
cluster_294	VBPD01000043.1_3	3	4	VBPD01000043.1	ENOG410XS0J	354.1	S	Function unknown	galactose oxidase	DUF1929	63.8	Domain of unknown function (DUF1929)	669	no_ko	NA	NA	NA
cluster_295	LR216287.1_1054	3	4	LR216287.1	NA	NA	NA	NA	NA	NA	NA	NA	124	no_ko	NA	NA	NA
cluster_296	CP010868.1_1200	3	3	CP010868.1	NA	NA	NA	NA	NA	NA	NA	NA	74	no_ko	NA	NA	NA
cluster_297	2718225201_17	3	3	2718225201	ENOG410YAVT	256	S	Function unknown	NA	NA	NA	NA	326	no_ko	NA	NA	NA
cluster_298	CP012850.1_1749	2	3	CP012850.1	NA	NA	NA	NA	NA	NA	NA	NA	94	no_ko	NA	NA	NA
cluster_299	DAXZ01000032.1_1	3	3	DAXZ01000032.1	NA	NA	NA	NA	NA	NA	NA	NA	108	no_ko	NA	NA	NA
cluster_300	DP000238.1_977	3	3	DP000238.1	NA	NA	NA	NA	NA	NA	NA	NA	179	no_ko	NA	NA	NA
cluster_301	WP_013129831.1	3	3	WP	COG1499	102.8	J	Translation, ribosomal structure and biogenesis	60S ribosomal export protein Nmd3	NMD3	153.8	NMD3 family	352	K07562	NMD3; nonsense-mediated mRNA decay protein 3	Genetic Information Processing	Translation	03013 RNA transport [PATH:ko03013]
cluster_302	DAEN01000051.1_13	4	4	DAEN01000051.1	COG1834	92.7	E	Amino acid transport and metabolism	amidinotransferase	Amidinotransf	73.3	Amidinotransferase	366	no_ko	NA	NA	NA
cluster_303	WP_012713143.1	3	3	WP	ENOG410Y8SU	273.7	L	Replication, recombination and repair	CRISPR-associated protein (Cas_Cmr3)	Cas_Cmr3	63.5	CRISPR-associated protein (Cas_Cmr3)	302	no_ko	NA	NA	NA
cluster_304	CP024014.1_989	7	7	CP024014.1	NA	NA	NA	NA	NA	NA	NA	NA	144	no_ko	NA	NA	NA
cluster_305	MTMA01000002.1_33	3	4	MTMA01000002.1	COG2971	207	G	Carbohydrate transport and metabolism	BadF BadG BcrA BcrD	BcrAD_BadFG	61.5	BadF/BadG/BcrA/BcrD ATPase family	329	no_ko	NA	NA	NA
cluster_306	LT981265.1_775	4	4	LT981265.1	ENOG4111FVQ	58.8	S	Function unknown	NA	NA	NA	NA	74	no_ko	NA	NA	NA
cluster_307	WP_009991438.1	3	3	WP	COG3301	216.7	P	Inorganic ion transport and metabolism	reductase, NrfD	NrfD	42.6	Polysulphide reductase, NrfD	358	no_ko	NA	NA	NA
cluster_308	MTMA01000001.1_372	4	4	MTMA01000001.1	COG4080	131.2	L	Replication, recombination and repair	RecB-family nuclease-like protein	DUF2122	93.2	RecB-family nuclease (DUF2122)	152	no_ko	NA	NA	NA
cluster_309	WP_128867201.1	3	3	WP	COG3609	51.4	K	Transcription	CopG Arc MetJ family	RHH_1	20.9	Ribbon-helix-helix protein, copG family	71	no_ko	NA	NA	NA
cluster_310	PLUF01000070.1_56	2	3	PLUF01000070.1	COG1053	248.8	C	Energy production and conversion	Succinate DeHydrogenase	FAD_binding_2	133.5	FAD binding domain	552	K00244	frdA; fumarate reductase flavoprotein subunit [EC:1.3.5.4]	Metabolism	Metabolism	01200 Carbon metabolism [PATH:ko01200]
cluster_311	NDWU01000003.1_19	4	4	NDWU01000003.1	NA	NA	NA	NA	NA	NA	NA	NA	50	no_ko	NA	NA	NA
cluster_312	PLUF01000027.1_43	3	3	PLUF01000027.1	ENOG41124W1	157.9	S	Function unknown	Amidohydrolase	Amidohydro_2	62.3	Amidohydrolase	390	no_ko	NA	NA	NA
cluster_313	BA000048.1_1442	3	3	BA000048.1	COG3780	78.7	L	Replication, recombination and repair	intein rRNA intron-related DNA endonuclease	LAGLIDADG_3	43.5	LAGLIDADG-like domain	213	no_ko	NA	NA	NA
cluster_314	VBPO01000014.1_85	3	4	VBPO01000014.1	ENOG410ZWS2	51.8	S	Function unknown	Pfam:Invertase_neut	GDE_C	20	Amylo-alpha-1,6-glucosidase	459	no_ko	NA	NA	NA
cluster_315	WP_012710337.1	3	3	WP	COG2425	237.9	S	Function unknown	VWA domain protein interacting with AAA ATPase	VWA	38.8	von Willebrand factor type A domain	452	no_ko	NA	NA	NA
cluster_316	VBPO01000017.1_216	2	3	VBPO01000017.1	NA	NA	NA	NA	NA	NA	NA	NA	61	no_ko	NA	NA	NA
cluster_317	CP007536.1_1283	3	3	CP007536.1	COG0492	182.9	O	Post-translational modification, protein turnover, and chaperones	thioredoxin reductase	Pyr_redox_2	79.1	Pyridine nucleotide-disulphide oxidoreductase	308	K00384	E1.8.1.9, trxB; thioredoxin reductase (NADPH) [EC:1.8.1.9]	Metabolism	Nucleotide metabolism	00240 Pyrimidine metabolism [PATH:ko00240]
cluster_318	ML675578.1_10	3	3	ML675578.1	NA	NA	NA	NA	NA	NA	NA	NA	194	no_ko	NA	NA	NA
cluster_319	LR216287.1_2449	2	3	LR216287.1	NA	NA	NA	NA	NA	Transp_Tc5_C	29.4	Tc5 transposase C-terminal domain	78	no_ko	NA	NA	NA
cluster_320	ML675584.1_94	3	3	ML675584.1	ENOG410XQMC	273.6	S	Function unknown	NA	Endonuclease_NS	146.5	DNA/RNA non-specific endonuclease	634	K01173	ENDOG; endonuclease G, mitochondrial	Cellular Processes	Cell growth and death	04210 Apoptosis [PATH:ko04210]
cluster_321	WP_012952556.1	2	3	WP	ENOG41126P4	196.2	S	Function unknown	PaREP1 family	PaREP1	87.8	Archaeal PaREP1/PaREP8 family	175	no_ko	NA	NA	NA
cluster_322	2718225156_7	4	4	2718225156	NA	NA	NA	NA	NA	NA	NA	NA	117	no_ko	NA	NA	NA
cluster_323	FRFC01000001.1_163	3	3	FRFC01000001.1	COG4083	38.8	S	Function unknown	Exosortase EpsH-related protein	Exosortase_EpsH	64	Transmembrane exosortase (Exosortase_EpsH)	247	no_ko	NA	NA	NA
cluster_324	2718225208_5	3	3	2718225208	ENOG410ZBYH	86.6	S	Function unknown	NA	NA	NA	NA	129	no_ko	NA	NA	NA
cluster_325	2718225159_11	4	4	2718225159	COG2254	106.2	L	Replication, recombination and repair	CRISPR-associated HD domain protein	HD	26.8	HD domain	240	no_ko	NA	NA	NA
cluster_326	2558320514_18	3	3	2558320514	NA	NA	NA	NA	NA	NA	NA	NA	92	no_ko	NA	NA	NA
cluster_327	2558320529_9	3	3	2558320529	ENOG4111TM8	92.8	S	Function unknown	NA	zinc_ribbon_2	33.3	zinc-ribbon domain	296	no_ko	NA	NA	NA
cluster_328	PLUF01000043.1_30	2	3	PLUF01000043.1	NA	NA	NA	NA	NA	NA	NA	NA	54	no_ko	NA	NA	NA
cluster_329	2718225200_8	3	3	2718225200	COG1148	149.8	C	Energy production and conversion	CoB--CoM heterodisulfide reductase activity	Fer4	68.7	4Fe-4S binding domain	555	K03388	hdrA; heterodisulfide reductase subunit A [EC:1.8.98.1]	Metabolism	Metabolism	01200 Carbon metabolism [PATH:ko01200]
cluster_330	VBPD01000080.1_1	2	3	VBPD01000080.1	NA	NA	NA	NA	NA	NA	NA	NA	106	no_ko	NA	NA	NA
cluster_331	2718225174_9	3	3	2718225174	ENOG410Y04P	431.8	S	Function unknown	oligopeptide dipeptide abc transporter	ABC_tran	92.7	ABC transporter	329	K02031	NA	NA	NA
cluster_332	WP_012711732.1	3	3	WP	NA	NA	NA	NA	NA	Ribosomal_L18A	40.8	Ribosomal proteins 50S-L18Ae/60S-L20/60S-L18A	86	K02944	RP-LX, rplX; large subunit ribosomal protein LX	Genetic Information Processing	Translation	03010 Ribosome [PATH:ko03010]
cluster_333	WP_011007519.1	3	3	WP	COG2005	110.5	K	Transcription	Transcriptional regulator, ModE family	HTH_1	53.7	Bacterial regulatory helix-turn-helix protein, lysR family	136	K02019	NA	NA	NA
cluster_334	WP_011009062.1	4	4	WP	COG1199	288.7	L	Replication, recombination and repair	helicase	Helicase_C_2	96.7	Helicase C-terminal domain	580	K10844	ERCC2, XPD; DNA excision repair protein ERCC-2 [EC:3.6.4.12]	Genetic Information Processing	Transcription	03022 Basal transcription factors [PATH:ko03022]
cluster_335	PLUF01000061.1_10	4	4	PLUF01000061.1	ENOG410ZVU3	654.1	S	Function unknown	NA	DUF4011	111.3	Protein of unknown function (DUF4011)	1600	no_ko	NA	NA	NA
cluster_336	RHFD01000056.1_2	3	3	RHFD01000056.1	NA	NA	NA	NA	NA	NA	NA	NA	42	no_ko	NA	NA	NA
cluster_337	WP_013129553.1	3	3	WP	COG4879	271.5	S	Function unknown	Uncharacterized protein conserved in archaea (DUF2192)	DUF2192	296.2	Uncharacterized protein conserved in archaea (DUF2192)	251	no_ko	NA	NA	NA
cluster_338	PLUF01000113.1_28	3	3	PLUF01000113.1	ENOG410Z2ZW	56.7	S	Function unknown	NA	NA	NA	NA	89	no_ko	NA	NA	NA
cluster_339	WP_012713845.1	2	3	WP	ENOG41128UT	228.4	S	Function unknown	NA	DUF1286	139.4	Protein of unknown function (DUF1286)	177	no_ko	NA	NA	NA
cluster_340	WP_012714501.1	3	4	WP	COG3511	258.9	M	Cell wall/membrane/envelope biogenesis	phospholipase C	Phosphoesterase	247.4	Phosphoesterase family	509	K01114	plcC; phospholipase C [EC:3.1.4.3]	Metabolism	Carbohydrate metabolism	00562 Inositol phosphate metabolism [PATH:ko00562]
cluster_341	WP_013129027.1	3	3	WP	COG1395	233.7	K	Transcription	sequence-specific DNA binding	HTH_3	41.3	Helix-turn-helix	297	K07728	NA	NA	NA
cluster_342	WP_012714289.1	3	3	WP	ENOG41123SE	135.4	S	Function unknown	NA	PIN	46	PIN domain	144	no_ko	NA	NA	NA
cluster_343	WP_012714417.1	3	3	WP	COG1529	443	C	Energy production and conversion	Aldehyde oxidase and xanthine dehydrogenase, molybdopterin binding	Ald_Xan_dh_C2	383	Molybdopterin-binding domain of aldehyde dehydrogenase	685	K03520	coxL, cutL; carbon-monoxide dehydrogenase large subunit [EC:1.2.99.2]	Metabolism	Metabolism	01200 Carbon metabolism [PATH:ko01200]
cluster_344	2718225147_62	3	3	2718225147	ENOG410Y4YM	59.3	S	Function unknown	NA	NA	NA	NA	84	no_ko	NA	NA	NA
cluster_345	WP_012714275.1	1	4	WP	ENOG410YA7E	628.6	L	Replication, recombination and repair	transposase	DUF4322	133.5	Domain of unknown function (DUF4322)	345	no_ko	NA	NA	NA
cluster_346	VBPO01000032.1_30	2	3	VBPO01000032.1	ENOG4111QG1	214.1	S	Function unknown	NA	NA	NA	NA	240	no_ko	NA	NA	NA
cluster_347	QYQE01000058.1_6	3	3	QYQE01000058.1	NA	NA	NA	NA	NA	NA	NA	NA	85	no_ko	NA	NA	NA
cluster_348	VBPO01000015.1_154	4	4	VBPO01000015.1	ENOG41129EX	187.1	S	Function unknown	Pentapeptide repeat	Pentapeptide	152.9	Pentapeptide repeats (8 copies)	671	K21919	NA	NA	NA
cluster_349	BA000048.1_1258	3	3	BA000048.1	NA	NA	NA	NA	NA	NA	NA	NA	114	no_ko	NA	NA	NA
cluster_350	CP007536.1_2309	4	4	CP007536.1	NA	NA	NA	NA	NA	NA	NA	NA	169	no_ko	NA	NA	NA
cluster_351	2718225224_116	3	3	2718225224	COG3676	65.3	L	Replication, recombination and repair	NA	DDE_Tnp_IS1595	41.1	ISXO2-like transposase domain	117	no_ko	NA	NA	NA
cluster_352	CP007536.1_2381	2	3	CP007536.1	ENOG41112BD	53	S	Function unknown	Polysaccharide deacetylase	Polysacc_deac_1	49.4	Polysaccharide deacetylase	247	no_ko	NA	NA	NA
cluster_353	CP007536.1_654	3	3	CP007536.1	NA	NA	NA	NA	NA	NA	NA	NA	179	no_ko	NA	NA	NA
cluster_354	Dthaum_scf1119010717312.14_29	2	3	Dthaum_scf1119010717312.14	NA	NA	NA	NA	NA	NA	NA	NA	96	no_ko	NA	NA	NA
cluster_355	VBPF01000143.1_18	2	3	VBPF01000143.1	NA	NA	NA	NA	NA	NA	NA	NA	53	no_ko	NA	NA	NA
cluster_356	CP007536.1_2661	3	3	CP007536.1	COG2357	81.9	S	Function unknown	relA SpoT domain protein	RelA_SpoT	77.9	Region found in RelA / SpoT proteins	211	K07816	E2.7.6.5X; putative GTP pyrophosphokinase [EC:2.7.6.5]	Metabolism	Nucleotide metabolism	00230 Purine metabolism [PATH:ko00230]
cluster_357	CP007536.1_2269	3	3	CP007536.1	NA	NA	NA	NA	NA	NA	NA	NA	51	no_ko	NA	NA	NA
cluster_358	BA000048.1_408	3	3	BA000048.1	COG1122	347.6	P	Inorganic ion transport and metabolism	ATPase activity	ABC_tran	98.7	ABC transporter	289	K16786	ecfA1; energy-coupling factor transport system ATP-binding protein [EC:3.6.3.-]	Environmental Information Processing	Membrane transport	02010 ABC transporters [PATH:ko02010]
cluster_359	DP000238.1_642	4	4	DP000238.1	ENOG410ZX3K	198.8	S	Function unknown	NA	TrwB_AAD_bind	30.2	Type IV secretion-system coupling protein DNA-binding domain	884	no_ko	NA	NA	NA
cluster_360	CP024808.1_1189	3	3	CP024808.1	NA	NA	NA	NA	NA	NA	NA	NA	97	no_ko	NA	NA	NA
cluster_361	DAXZ01000002.1_3	3	3	DAXZ01000002.1	COG0863	168.9	L	Replication, recombination and repair	DNA methylase n-4 n-6 domain protein	N6_N4_Mtase	145.7	DNA methylase	744	no_ko	NA	NA	NA
cluster_362	CP007536.1_920	3	4	CP007536.1	COG0553	176.5	L	Replication, recombination and repair	helicase	Helicase_C	69.5	Helicase conserved C-terminal domain	1079	no_ko	NA	NA	NA
cluster_363	BA000048.1_703	3	4	BA000048.1	ENOG410XV93	31.8	P	Inorganic ion transport and metabolism	Blue (Type1) copper domain-containing protein	NA	NA	NA	739	no_ko	NA	NA	NA
cluster_364	CP010868.1_508	4	4	CP010868.1	NA	NA	NA	NA	NA	NA	NA	NA	453	no_ko	NA	NA	NA
cluster_365	1055472_contig_1441_1	6	6	1055472_contig_1441	NA	NA	NA	NA	NA	PPC	37.8	Bacterial pre-peptidase C-terminal domain	211	no_ko	NA	NA	NA
cluster_366	VBPF01000010.1_13	3	3	VBPF01000010.1	NA	NA	NA	NA	NA	NA	NA	NA	114	no_ko	NA	NA	NA
cluster_367	WP_012713789.1	3	4	WP	COG0034	345.3	F	Nucleotide transport and metabolism	glutamine phosphoribosylpyrophosphate amidotransferase	Pribosyltran	41.9	Phosphoribosyl transferase domain	401	K00764	purF, PPAT; amidophosphoribosyltransferase [EC:2.4.2.14]	Metabolism	Nucleotide metabolism	00230 Purine metabolism [PATH:ko00230]
cluster_368	VBPO01000025.1_26	3	3	VBPO01000025.1	NA	NA	NA	NA	NA	NA	NA	NA	60	no_ko	NA	NA	NA
cluster_369	VBPF01000025.1_6	3	4	VBPF01000025.1	ENOG411110D	82.8	S	Function unknown	NA	NA	NA	NA	137	no_ko	NA	NA	NA
cluster_370	VBPO01000020.1_33	3	4	VBPO01000020.1	NA	NA	NA	NA	NA	NA	NA	NA	65	no_ko	NA	NA	NA
cluster_371	2718225223_73	4	4	2718225223	NA	NA	NA	NA	NA	NA	NA	NA	239	no_ko	NA	NA	NA
cluster_372	CP007536.1_137	3	4	CP007536.1	NA	NA	NA	NA	NA	NA	NA	NA	106	no_ko	NA	NA	NA
cluster_373	2718225224_117	2	3	2718225224	NA	NA	NA	NA	NA	NA	NA	NA	406	no_ko	NA	NA	NA
cluster_374	2718225152_81	3	3	2718225152	ENOG410ZCBU	184.9	S	Function unknown	NA	NA	NA	NA	349	no_ko	NA	NA	NA
cluster_375	VBPF01000077.1_6	4	4	VBPF01000077.1	NA	NA	NA	NA	NA	NA	NA	NA	256	no_ko	NA	NA	NA
cluster_376	VBPF01000133.1_12	3	3	VBPF01000133.1	NA	NA	NA	NA	NA	NA	NA	NA	47	no_ko	NA	NA	NA
cluster_377	LT981265.1_981	4	4	LT981265.1	ENOG410ZQUJ	385.4	L	Replication, recombination and repair	Dna repair helicase	Helicase_C	59.3	Helicase conserved C-terminal domain	1091	K03580	hepA; ATP-dependent helicase HepA [EC:3.6.4.-]	3. Hydrolases	3.6	3.6.4
cluster_378	2718225151_119	3	3	2718225151	NA	NA	NA	NA	NA	NA	NA	NA	145	no_ko	NA	NA	NA
cluster_379	BA000048.1_1254	2	3	BA000048.1	NA	NA	NA	NA	NA	NA	NA	NA	179	no_ko	NA	NA	NA
cluster_380	VBPF01000117.1_3	2	3	VBPF01000117.1	ENOG4111UZS	40	K	Transcription	asnc family transcriptional regulator	HTH_AsnC-type	32.4	AsnC-type helix-turn-helix domain	158	no_ko	NA	NA	NA
cluster_381	2718225233_24	3	3	2718225233	NA	NA	NA	NA	NA	NA	NA	NA	193	no_ko	NA	NA	NA
cluster_382	CP007536.1_2115	3	3	CP007536.1	NA	NA	NA	NA	NA	NA	NA	NA	80	no_ko	NA	NA	NA
cluster_383	2718225192_44	4	4	2718225192	ENOG410ZY1D	84.2	S	Function unknown	Abortive infection protein	Abi	57.7	CAAX protease self-immunity	212	no_ko	NA	NA	NA
cluster_384	2558320479_23	3	3	2558320479	NA	NA	NA	NA	NA	NA	NA	NA	87	no_ko	NA	NA	NA
cluster_385	CP007536.1_2587	2	3	CP007536.1	NA	NA	NA	NA	NA	NA	NA	NA	73	no_ko	NA	NA	NA
cluster_386	WP_009989838.1	3	3	WP	COG1584	183.1	S	Function unknown	gpr1 fun34 YaaH family protein	Grp1_Fun34_YaaH	146.1	GPR1/FUN34/yaaH family	186	K07034	NA	NA	NA
cluster_387	Dthaum_scf1119010717305.4_87	3	3	Dthaum_scf1119010717305.4	COG3316	28.5	L	Replication, recombination and repair	transposase	NA	NA	NA	96	no_ko	NA	NA	NA
cluster_388	LT841358.1_150	4	4	LT841358.1	ENOG410YNXK	27.8	S	Function unknown	NA	NA	NA	NA	220	no_ko	NA	NA	NA
cluster_389	CP012850.1_1700	3	3	CP012850.1	NA	NA	NA	NA	NA	NA	NA	NA	183	no_ko	NA	NA	NA
cluster_390	AFPU01000001.1_65	3	3	AFPU01000001.1	ENOG410Y2F9	85.1	S	Function unknown	NA	Glycos_transf_1	38.1	Glycosyl transferases group 1	410	no_ko	NA	NA	NA
cluster_391	Dthaum_scf1119010717258.9_28	3	3	Dthaum_scf1119010717258.9	COG1232	234.4	H	Coenzyme transport and metabolism	protoporphyrinogen oxidase	Amino_oxidase	81.3	Flavin containing amine oxidoreductase	452	K00231	PPOX, hemY; oxygen-dependent protoporphyrinogen oxidase [EC:1.3.3.4]	Metabolism	Metabolism of cofactors and vitamins	00860 Porphyrin and chlorophyll metabolism [PATH:ko00860]
cluster_392	MTMA01000004.1_158	3	3	MTMA01000004.1	ENOG4110YSZ	89.9	S	Function unknown	NA	NA	NA	NA	108	no_ko	NA	NA	NA
cluster_393	2718225350_108	3	3	2718225350	NA	NA	NA	NA	NA	NA	NA	NA	218	no_ko	NA	NA	NA
cluster_394	2718225197_53	3	3	2718225197	NA	NA	NA	NA	NA	NA	NA	NA	177	no_ko	NA	NA	NA
cluster_395	FRFC01000005.1_163	7	7	FRFC01000005.1	NA	NA	NA	NA	NA	NA	NA	NA	102	no_ko	NA	NA	NA
cluster_396	2718225349_1	3	3	2718225349	NA	NA	NA	NA	NA	NA	NA	NA	1289	no_ko	NA	NA	NA
cluster_397	LR216287.1_1940	2	3	LR216287.1	NA	NA	NA	NA	NA	NA	NA	NA	335	no_ko	NA	NA	NA
cluster_398	CP003843.1_1666	3	4	CP003843.1	COG4342	77.6	S	Function unknown	SSV1 integrase	Phage_integr_3	44	Archaeal phage integrase	261	no_ko	NA	NA	NA
cluster_399	CP012850.1_2692	3	3	CP012850.1	NA	NA	NA	NA	NA	NA	NA	NA	275	no_ko	NA	NA	NA
cluster_400	2718225224_1	3	3	2718225224	ENOG410XPZQ	103.6	S	Function unknown	NA	CarboxypepD_reg	57.4	Carboxypeptidase regulatory-like domain	739	no_ko	NA	NA	NA
cluster_401	BA000048.1_425	3	3	BA000048.1	ENOG410ZIBA	115.3	S	Function unknown	phiRv2 prophage protein	NA	NA	NA	423	no_ko	NA	NA	NA
cluster_402	ML675579.1_204	3	3	ML675579.1	ENOG410ZS44	27.8	S	Function unknown	Protein of unknown function (DUF2795)	DUF2795	30.4	Protein of unknown function (DUF2795)	110	no_ko	NA	NA	NA
cluster_403	2721801709_1	3	3	2721801709	COG0639	73.4	T	Signal transduction mechanisms	serine threonine-protein phosphatase	Metallophos	23.6	Calcineurin-like phosphoesterase	134	K04460	PPP5C; serine/threonine-protein phosphatase 5 [EC:3.1.3.16]	Environmental Information Processing	Signal transduction	04010 MAPK signaling pathway [PATH:ko04010]
cluster_404	LN890280.1_617	4	4	LN890280.1	NA	NA	NA	NA	NA	NA	NA	NA	54	no_ko	NA	NA	NA
cluster_405	2718225169_27	3	3	2718225169	ENOG4111TSY	45.4	S	Function unknown	hemerythrin hhe cation binding	Hemerythrin	48.1	Hemerythrin HHE cation binding domain	146	no_ko	NA	NA	NA
cluster_406	FUYK01000001.1_52	3	3	FUYK01000001.1	NA	NA	NA	NA	NA	NA	NA	NA	95	no_ko	NA	NA	NA
cluster_407	CP012850.1_1737	3	3	CP012850.1	NA	NA	NA	NA	NA	NA	NA	NA	53	no_ko	NA	NA	NA
cluster_408	CP012850.1_827	3	3	CP012850.1	NA	NA	NA	NA	NA	NA	NA	NA	105	no_ko	NA	NA	NA
cluster_409	MTMA01000004.1_87	3	3	MTMA01000004.1	ENOG410Z89Y	51.5	S	Function unknown	NA	NA	NA	NA	91	no_ko	NA	NA	NA
cluster_410	AVSQ01000009.1_119	3	3	AVSQ01000009.1	NA	NA	NA	NA	NA	NA	NA	NA	312	no_ko	NA	NA	NA
cluster_411	MTMA01000004.1_281	3	3	MTMA01000004.1	COG3273	315.2	P	Inorganic ion transport and metabolism	trka-c domain protein	PhoU	66.1	PhoU domain	396	no_ko	NA	NA	NA
cluster_412	WP_052891667.1	3	3	WP	COG0725	109.2	P	Inorganic ion transport and metabolism	ABC transporter, periplasmic molybdate-binding protein	SBP_bac_11	94	Bacterial extracellular solute-binding protein	284	K02020	modA; molybdate transport system substrate-binding protein	Environmental Information Processing	Membrane transport	02010 ABC transporters [PATH:ko02010]
cluster_413	CP035425.1_991	3	3	CP035425.1	ENOG410ZVFM	92.5	S	Function unknown	outer membrane adhesin-like protein	NA	NA	NA	459	no_ko	NA	NA	NA
cluster_414	CP012850.1_371	3	4	CP012850.1	NA	NA	NA	NA	NA	NA	NA	NA	155	no_ko	NA	NA	NA
cluster_415	ML675586.1_58	3	3	ML675586.1	NA	NA	NA	NA	NA	NA	NA	NA	41	no_ko	NA	NA	NA
cluster_416	CP012850.1_34	3	3	CP012850.1	NA	NA	NA	NA	NA	NA	NA	NA	409	no_ko	NA	NA	NA
cluster_417	LDXL01000003.1_37	3	3	LDXL01000003.1	NA	NA	NA	NA	NA	NA	NA	NA	234	no_ko	NA	NA	NA
cluster_418	WP_011008757.1	2	3	WP	COG2221	279.9	C	Energy production and conversion	sulfite reductase	NIR_SIR	81.8	Nitrite and sulphite reductase 4Fe-4S domain	415	K11180	dsrA; sulfite reductase alpha subunit [EC:1.8.99.3 1.8.99.1]	Metabolism	Energy metabolism	00920 Sulfur metabolism [PATH:ko00920]
cluster_419	RKRY01000154.1_1	1	3	RKRY01000154.1	NA	NA	NA	NA	NA	NA	NA	NA	30	no_ko	NA	NA	NA
cluster_420	CP011097.2_1174	3	3	CP011097.2	NA	NA	NA	NA	NA	NA	NA	NA	55	no_ko	NA	NA	NA
cluster_421	CP012850.1_3352	3	3	CP012850.1	NA	NA	NA	NA	NA	NA	NA	NA	97	no_ko	NA	NA	NA
cluster_422	LR216287.1_723	3	3	LR216287.1	COG4935	99.2	O	Post-translational modification, protein turnover, and chaperones	proprotein convertase subtilisin kexin type	Peptidase_S8	139.4	Subtilase family	793	K01342	aprE; subtilisin [EC:3.4.21.62]	Serine Peptidases	Family S8: subtilisin family
cluster_423	ML675590.1_73	3	3	ML675590.1	NA	NA	NA	NA	NA	NA	NA	NA	113	no_ko	NA	NA	NA
cluster_424	DAKA01000089.1_3	3	3	DAKA01000089.1	NA	NA	NA	NA	NA	NA	NA	NA	41	no_ko	NA	NA	NA
cluster_425	CP035425.1_299	2	3	CP035425.1	NA	NA	NA	NA	NA	NA	NA	NA	154	no_ko	NA	NA	NA
cluster_426	CP012850.1_2955	3	3	CP012850.1	NA	NA	NA	NA	NA	NA	NA	NA	79	no_ko	NA	NA	NA
cluster_427	CP003843.1_1680	3	3	CP003843.1	NA	NA	NA	NA	NA	NA	NA	NA	89	no_ko	NA	NA	NA
cluster_428	DP000238.1_324	2	3	DP000238.1	COG3436	162.2	L	Replication, recombination and repair	Transposase	DDE_Tnp_IS66	146.5	Transposase IS66 family	551	no_ko	NA	NA	NA
cluster_429	PLUF01000080.1_59	2	3	PLUF01000080.1	NA	NA	NA	NA	NA	NA	NA	NA	114	no_ko	NA	NA	NA
cluster_430	QYQE01000045.1_20	4	4	QYQE01000045.1	ENOG41128N6	31.7	S	Function unknown	NA	Lip_prot_lig_C	29.8	Bacterial lipoate protein ligase C-terminus	93	no_ko	NA	NA	NA
cluster_431	PLUF01000051.1_5	3	3	PLUF01000051.1	COG3255	40.8	I	Lipid transport and metabolism	sterol-binding domain protein	SCP2	25.4	SCP-2 sterol transfer family	126	no_ko	NA	NA	NA
cluster_432	2558320474_34	2	3	2558320474	ENOG4110JAK	540.4	T	Signal transduction mechanisms	adenylate cyclase	Guanylate_cyc	81.4	Adenylate and Guanylate cyclase catalytic domain	657	no_ko	NA	NA	NA
cluster_433	VBPW01000007.1_33	3	3	VBPW01000007.1	NA	NA	NA	NA	NA	NA	NA	NA	144	no_ko	NA	NA	NA
cluster_434	2558320477_14	2	3	2558320477	NA	NA	NA	NA	NA	NA	NA	NA	53	no_ko	NA	NA	NA
cluster_435	1055469_contig_471_12	3	3	1055469_contig_471	COG1257	65.6	I	Lipid transport and metabolism	)-reductase	HMG-CoA_red	78.5	Hydroxymethylglutaryl-coenzyme A reductase	96	K00054	mvaA; hydroxymethylglutaryl-CoA reductase [EC:1.1.1.88]	Metabolism	Metabolism of terpenoids and polyketides	00900 Terpenoid backbone biosynthesis [PATH:ko00900]
cluster_436	PLUF01000023.1_5	2	3	PLUF01000023.1	NA	NA	NA	NA	NA	NA	NA	NA	203	no_ko	NA	NA	NA
cluster_437	VBPF01000026.1_1	3	3	VBPF01000026.1	COG0605	71.2	P	Inorganic ion transport and metabolism	Destroys radicals which are normally produced within the cells and which are toxic to biological systems (By similarity)	Sod_Fe_N	72	Iron/manganese superoxide dismutases, alpha-hairpin domain	51	K04564	SOD2; superoxide dismutase, Fe-Mn family [EC:1.15.1.1]	Environmental Information Processing	Signal transduction	04068 FoxO signaling pathway [PATH:ko04068]
cluster_438	PLUF01000043.1_110	3	3	PLUF01000043.1	ENOG410XWJW	30.6	S	Function unknown	Heavy-metal-associated domain	NA	NA	NA	77	no_ko	NA	NA	NA
cluster_439	LT841358.1_81	3	3	LT841358.1	NA	NA	NA	NA	NA	NA	NA	NA	47	no_ko	NA	NA	NA
cluster_440	LDXL01000008.1_207	3	3	LDXL01000008.1	ENOG4111XHE	38.7	K	Transcription	asnc family transcriptional regulator	NA	NA	NA	83	no_ko	NA	NA	NA
cluster_441	PLUF01000095.1_27	3	3	PLUF01000095.1	NA	NA	NA	NA	NA	NA	NA	NA	174	no_ko	NA	NA	NA
cluster_442	RHFD01000092.1_5	3	3	RHFD01000092.1	NA	NA	NA	NA	NA	NA	NA	NA	215	no_ko	NA	NA	NA
cluster_443	PLUF01000115.1_45	2	3	PLUF01000115.1	NA	NA	NA	NA	NA	NA	NA	NA	52	no_ko	NA	NA	NA
cluster_444	MTMA01000002.1_152	3	3	MTMA01000002.1	COG1522	51	K	Transcription	transcriptional regulator AsnC family	HTH_24	52.3	Winged helix-turn-helix DNA-binding	379	no_ko	NA	NA	NA
cluster_445	2721801694_17	6	6	2721801694	COG2244	135.6	M	Cell wall/membrane/envelope biogenesis	Polysaccharide biosynthesis protein	Polysacc_synt	95.8	Polysaccharide biosynthesis protein	521	no_ko	NA	NA	NA
cluster_446	FRFC01000003.1_713	3	4	FRFC01000003.1	NA	NA	NA	NA	NA	NA	NA	NA	109	no_ko	NA	NA	NA
cluster_447	FRFC01000003.1_712	3	4	FRFC01000003.1	NA	NA	NA	NA	NA	NA	NA	NA	93	no_ko	NA	NA	NA
cluster_448	ASW8bin1_29_7	7	7	ASW8bin1_29	ENOG4111G3C	41.5	S	Function unknown	Membrane	NA	NA	NA	182	no_ko	NA	NA	NA
cluster_449	2718225194_3	3	3	2718225194	COG4741	154.5	F	Nucleotide transport and metabolism	holliday junction resolvase-like protein	Endonuc_Holl	142.3	Endonuclease related to archaeal Holliday junction resolvase	272	no_ko	NA	NA	NA
cluster_450	2718225170_63	3	3	2718225170	ENOG41125MI	135.2	S	Function unknown	Zinc finger TFIIB-type domain-containing protein	NA	NA	NA	335	no_ko	NA	NA	NA
cluster_451	2718225223_77	4	4	2718225223	ENOG410ZMD4	302.3	S	Function unknown	NA	NA	NA	NA	489	no_ko	NA	NA	NA
cluster_452	2558320469_11	3	3	2558320469	ENOG410Z866	49.5	K	Transcription	NA	HTH_5	24	Bacterial regulatory protein, arsR family	91	no_ko	NA	NA	NA
cluster_453	DP000238.1_1319	3	3	DP000238.1	COG0863	161.3	L	Replication, recombination and repair	DNA methylase n-4 n-6 domain protein	N6_N4_Mtase	86.3	DNA methylase	360	K00571	E2.1.1.72; site-specific DNA-methyltransferase (adenine-specific) [EC:2.1.1.72]	2. Transferases	2.1	2.1.1
cluster_454	WP_013129233.1	3	3	WP	ENOG410Y0SG	40.1	K	Transcription	Transcriptional regulator	HTH_24	22.8	Winged helix-turn-helix DNA-binding	62	no_ko	NA	NA	NA
cluster_455	DAXZ01000009.1_26	4	4	DAXZ01000009.1	ENOG410Y4MM	100.9	S	Function unknown	NA	NA	NA	NA	311	no_ko	NA	NA	NA
cluster_456	VBPF01000124.1_29	4	4	VBPF01000124.1	NA	NA	NA	NA	NA	NA	NA	NA	130	no_ko	NA	NA	NA
cluster_457	2558320474_14	3	3	2558320474	COG1014	102.5	C	Energy production and conversion	oxidoreductase	POR	86.2	Pyruvate ferredoxin/flavodoxin oxidoreductase	207	K00177	korG; 2-oxoglutarate ferredoxin oxidoreductase subunit gamma [EC:1.2.7.3]	Metabolism	Metabolism	01200 Carbon metabolism [PATH:ko01200]
cluster_458	Dthaum_scf1119010717305.4_13	4	4	Dthaum_scf1119010717305.4	COG1271	197.3	C	Energy production and conversion	(Ubiquinol oxidase) subunit I	Cyt_bd_oxida_I	196.1	Cytochrome bd terminal oxidase subunit I	449	K00425	cydA; cytochrome d ubiquinol oxidase subunit I [EC:1.10.3.-]	Metabolism	Energy metabolism	00190 Oxidative phosphorylation [PATH:ko00190]
cluster_459	RHFD01000020.1_2	4	4	RHFD01000020.1	COG0457	116.3	S	Function unknown	repeat-containing protein	TPR_8	58	Tetratricopeptide repeat	413	no_ko	NA	NA	NA
cluster_460	BA000048.1_1058	3	3	BA000048.1	ENOG4112CPR	161.1	C	Energy production and conversion	Ethylbenzene dehydrogenase	EB_dh	72.6	Ethylbenzene dehydrogenase	330	no_ko	NA	NA	NA
cluster_461	CP010868.1_1804	6	6	CP010868.1	ENOG410YS9X	467.9	T	Signal transduction mechanisms	Histidine kinase	HATPase_c_3	103.5	Histidine kinase-, DNA gyrase B-, and HSP90-like ATPase	740	K02482	K02482; two-component system, NtrC family, sensor kinase [EC:2.7.13.3]	2. Transferases	2.7	2.7.13
cluster_462	MTMA01000004.1_665	3	3	MTMA01000004.1	ENOG4112141	30.5	S	Function unknown	GCN5-related N-acetyltransferase	NA	NA	NA	163	no_ko	NA	NA	NA
cluster_463	LT841358.1_1023	2	3	LT841358.1	ENOG410ZWFW	108.2	S	Function unknown	NA	NA	NA	NA	125	no_ko	NA	NA	NA
cluster_464	2558320472_49	2	3	2558320472	ENOG4111RHZ	73.8	S	Function unknown	NA	NA	NA	NA	599	no_ko	NA	NA	NA
cluster_465	WP_011008275.1	3	4	WP	ENOG4111JST	197.2	S	Function unknown	PaREP1 family	PaREP1	90.2	Archaeal PaREP1/PaREP8 family	159	no_ko	NA	NA	NA
cluster_466	PLUF01000020.1_19	2	3	PLUF01000020.1	NA	NA	NA	NA	NA	NA	NA	NA	65	no_ko	NA	NA	NA
cluster_467	WP_011008825.1	2	3	WP	ENOG4111JST	205.1	S	Function unknown	PaREP1 family	PaREP1	89.1	Archaeal PaREP1/PaREP8 family	153	no_ko	NA	NA	NA
cluster_468	BGOU01000010.1_239	2	3	BGOU01000010.1	NA	NA	NA	NA	NA	NA	NA	NA	62	no_ko	NA	NA	NA
cluster_469	CP007536.1_1703	4	4	CP007536.1	ENOG411236T	139.7	S	Function unknown	NA	NA	NA	NA	114	no_ko	NA	NA	NA
cluster_470	2718225347_308	2	3	2718225347	NA	NA	NA	NA	NA	NA	NA	NA	88	no_ko	NA	NA	NA
cluster_471	1055517_contig_3926_9	3	3	1055517_contig_3926	NA	NA	NA	NA	NA	NA	NA	NA	91	no_ko	NA	NA	NA
cluster_472	LR216287.1_900	4	4	LR216287.1	ENOG41110X3	45.1	S	Function unknown	NA	NA	NA	NA	94	no_ko	NA	NA	NA
cluster_473	CBTY010000008.1_142	3	3	CBTY010000008.1	NA	NA	NA	NA	NA	NA	NA	NA	117	no_ko	NA	NA	NA
cluster_474	2718225289_39	3	3	2718225289	NA	NA	NA	NA	NA	NA	NA	NA	128	no_ko	NA	NA	NA
cluster_475	CP012850.1_1352	3	3	CP012850.1	NA	NA	NA	NA	NA	NA	NA	NA	46	no_ko	NA	NA	NA
cluster_476	2718225348_41	2	3	2718225348	ENOG410XW1H	28.5	S	Function unknown	NA	NA	NA	NA	75	no_ko	NA	NA	NA
cluster_477	CP007536.1_383	4	4	CP007536.1	ENOG410XQTR	113.4	S	Function unknown	Methyltransferase, type	Methyltransf_11	55.9	Methyltransferase domain	337	no_ko	NA	NA	NA
cluster_478	ASW8bin1_21_13	3	3	ASW8bin1_21	COG4993	61.3	G	Carbohydrate transport and metabolism	Dehydrogenase	PQQ	50.4	PQQ enzyme repeat	335	no_ko	NA	NA	NA
cluster_479	CP007536.1_1100	5	6	CP007536.1	ENOG4111UJZ	71.6	S	Function unknown	NA	NA	NA	NA	99	no_ko	NA	NA	NA
cluster_480	CP011070.1_799	11	11	CP011070.1	NA	NA	NA	NA	NA	NA	NA	NA	78	no_ko	NA	NA	NA
cluster_481	CP000866.1_1627	26	26	CP000866.1	NA	NA	NA	NA	NA	NA	NA	NA	34	no_ko	NA	NA	NA
cluster_482	LQMW01000011.1_42	15	15	LQMW01000011.1	COG1196	195.6	D	Cell cycle control, cell division, chromosome partitioning	Required for chromosome condensation and partitioning (By similarity)	SMC_N	96.9	RecF/RecN/SMC N terminal domain	361	K03529	smc; chromosome segregation protein	Chromosome	Chromosome partitioning proteins	Condensin-like complex
cluster_483	PLUF01000085.1_29	17	17	PLUF01000085.1	NA	NA	NA	NA	NA	Elf1	39.2	Transcription elongation factor Elf1 like	91	no_ko	NA	NA	NA
cluster_484	LT981265.1_1535	47	47	LT981265.1	ENOG41110B3	44.2	S	Function unknown	NA	NA	NA	NA	140	no_ko	NA	NA	NA
cluster_485	LXWN01000001.1_70	65	65	LXWN01000001.1	ENOG41125CH	74.7	S	Function unknown	NA	NA	NA	NA	97	no_ko	NA	NA	NA
cluster_486	CP021324.1_1054	42	42	CP021324.1	ENOG4110ZWG	101.6	S	Function unknown	NA	NA	NA	NA	82	no_ko	NA	NA	NA
cluster_487	BGKI01000002.1_243	64	64	BGKI01000002.1	COG0839	97.1	C	Energy production and conversion	NADH dehydrogenase subunit j	Oxidored_q3	79.9	NADH-ubiquinone/plastoquinone oxidoreductase chain 6	171	K05578	ndhG; NAD(P)H-quinone oxidoreductase subunit 6 [EC:1.6.5.3]	Metabolism	Energy metabolism	00190 Oxidative phosphorylation [PATH:ko00190]
cluster_488	LT841358.1_608	15	15	LT841358.1	ENOG4111PIT	66	S	Function unknown	Methyl-accepting chemotaxis	dCache_1	46.6	Cache domain	372	K03406	mcp; methyl-accepting chemotaxis protein	Environmental Information Processing	Signal transduction	02020 Two-component system [PATH:ko02020]
cluster_489	2718225345_10	65	65	2718225345	NA	NA	NA	NA	NA	NA	NA	NA	174	no_ko	NA	NA	NA
cluster_490	LFEY01000001.1_19	62	62	LFEY01000001.1	ENOG410XU73	48.8	S	Function unknown	NA	NA	NA	NA	60	no_ko	NA	NA	NA
cluster_491	WP_009991752.1	11	11	WP	ENOG410XWZ1	166.1	S	Function unknown	NA	NA	NA	NA	158	no_ko	NA	NA	NA
cluster_492	NDWU01000001.1_79	9	9	NDWU01000001.1	COG1603	42.3	J	Translation, ribosomal structure and biogenesis	Part of ribonuclease P, a protein complex that generates mature tRNA molecules by cleaving their 5'-ends (By similarity)	RNase_P_p30	46.3	RNase P subunit p30	226	no_ko	NA	NA	NA
cluster_493	CP012850.1_82	3	9	CP012850.1	NA	NA	NA	NA	NA	NA	NA	NA	149	no_ko	NA	NA	NA
cluster_494	CP035425.1_486	65	65	CP035425.1	NA	NA	NA	NA	NA	NA	NA	NA	83	no_ko	NA	NA	NA
cluster_495	LN890280.1_1667	50	50	LN890280.1	ENOG410XZAF	93.5	S	Function unknown	NA	NA	NA	NA	138	no_ko	NA	NA	NA
cluster_496	CP011070.1_2119	4	5	CP011070.1	ENOG411278P	37.3	S	Function unknown	NA	NA	NA	NA	332	no_ko	NA	NA	NA
cluster_497	CP012850.1_204	5	5	CP012850.1	COG1506	232.5	E	Amino acid transport and metabolism	peptidase s9 prolyl oligopeptidase active site domain protein	Peptidase_S9	148.1	Prolyl oligopeptidase family	647	no_ko	NA	NA	NA
cluster_498	CP010868.1_1998	11	16	CP010868.1	NA	NA	NA	NA	NA	NA	NA	NA	78	no_ko	NA	NA	NA
cluster_499	ML675580.1_2	3	5	ML675580.1	COG0739	97.7	M	Cell wall/membrane/envelope biogenesis	peptidase'	Peptidase_M23	76.8	Peptidase family M23	152	no_ko	NA	NA	NA
cluster_500	CP024014.1_558	21	21	CP024014.1	COG3354	72.5	N	Cell motility	K07330 archaeal flagellar protein FlaG	Arch_flagellin	41	Archaebacterial flagellin	154	no_ko	NA	NA	NA
cluster_501	NDWU01000008.1_19	5	5	NDWU01000008.1	ENOG41129ZK	106.9	S	Function unknown	NA	TrmB	30.3	Sugar-specific transcriptional regulator TrmB	553	no_ko	NA	NA	NA
cluster_502	ML675579.1_125	5	5	ML675579.1	NA	NA	NA	NA	NA	NA	NA	NA	114	no_ko	NA	NA	NA
cluster_503	ASW8bin1_60_6	5	5	ASW8bin1_60	COG1136	206.8	V	Defense mechanisms	(ABC) transporter	ABC_tran	105.8	ABC transporter	221	K02003	NA	NA	NA
cluster_504	VBPO01000006.1_20	5	5	VBPO01000006.1	COG1403	58.6	V	Defense mechanisms	HNH endonuclease	HNH	24.4	HNH endonuclease	165	no_ko	NA	NA	NA
cluster_505	FRFC01000003.1_776	5	5	FRFC01000003.1	NA	NA	NA	NA	NA	NA	NA	NA	301	no_ko	NA	NA	NA
cluster_506	2718225233_5	5	5	2718225233	ENOG4110GSG	61.3	S	Function unknown	thermopsin	Peptidase_M10	31.6	Matrixin	866	no_ko	NA	NA	NA
cluster_507	CP012850.1_2021	5	5	CP012850.1	NA	NA	NA	NA	NA	NA	NA	NA	55	no_ko	NA	NA	NA
cluster_508	CP007536.1_1715	5	5	CP007536.1	NA	NA	NA	NA	NA	NA	NA	NA	59	no_ko	NA	NA	NA
cluster_509	LT841358.1_1017	5	5	LT841358.1	NA	NA	NA	NA	NA	MazE_antitoxin	31.3	Antidote-toxin recognition MazE, bacterial antitoxin	64	no_ko	NA	NA	NA
cluster_510	FRFC01000009.1_80	5	5	FRFC01000009.1	NA	NA	NA	NA	NA	NA	NA	NA	91	no_ko	NA	NA	NA
cluster_511	LDXL01000005.1_24	5	5	LDXL01000005.1	NA	NA	NA	NA	NA	NA	NA	NA	170	no_ko	NA	NA	NA
cluster_512	2558320503_11	5	5	2558320503	COG1468	28	L	Replication, recombination and repair	crispr-associated protein cas4	NA	NA	NA	236	no_ko	NA	NA	NA
cluster_513	LT841358.1_735	5	5	LT841358.1	NA	NA	NA	NA	NA	NA	NA	NA	54	no_ko	NA	NA	NA
cluster_514	LT841358.1_1711	5	5	LT841358.1	NA	NA	NA	NA	NA	NA	NA	NA	211	no_ko	NA	NA	NA
cluster_515	MTMA01000002.1_55	5	5	MTMA01000002.1	COG4881	208.4	C	Energy production and conversion	polysulphide reductase NrfD	NrfD	37.4	Polysulphide reductase, NrfD	373	no_ko	NA	NA	NA
cluster_516	WP_012713083.1	2	5	WP	ENOG4112AA7	153.6	S	Function unknown	PaREP1 family	PaREP1	128.1	Archaeal PaREP1/PaREP8 family	157	no_ko	NA	NA	NA
cluster_517	CM001158.1_300	5	5	CM001158.1	ENOG41110A2	114.1	S	Function unknown	NA	NA	NA	NA	517	no_ko	NA	NA	NA
cluster_518	DAKA01000073.1_2	5	5	DAKA01000073.1	NA	NA	NA	NA	NA	NA	NA	NA	50	no_ko	NA	NA	NA
cluster_519	FRFC01000003.1_387	67	67	FRFC01000003.1	ENOG410XXQ3	39	S	Function unknown	NA	NA	NA	NA	83	no_ko	NA	NA	NA
cluster_520	CP012850.1_3633	10	10	CP012850.1	COG4237	183.3	C	Energy production and conversion	Hydrogenase 4 membrane	NA	NA	NA	226	K12140	hyfE; hydrogenase-4 component E [EC:1.-.-.-]	1. Oxidoreductases	-1	1.-.-
cluster_521	CP011070.1_2181	58	58	CP011070.1	COG1599	65.8	L	Replication, recombination and repair	DNA replication	tRNA_anti-codon	51.8	OB-fold nucleic acid binding domain	466	K07466	RFA1, RPA1, rpa; replication factor A1	Genetic Information Processing	Replication and repair	03030 DNA replication [PATH:ko03030]
cluster_522	CP012850.1_1020	5	7	CP012850.1	NA	NA	NA	NA	NA	NA	NA	NA	50	no_ko	NA	NA	NA
cluster_523	CP010868.1_1680	7	7	CP010868.1	NA	NA	NA	NA	NA	NA	NA	NA	125	no_ko	NA	NA	NA
cluster_524	CP011070.1_563	6	7	CP011070.1	NA	NA	NA	NA	NA	NA	NA	NA	115	no_ko	NA	NA	NA
cluster_525	CP012850.1_1193	6	8	CP012850.1	ENOG4111W1B	157	S	Function unknown	bile acid	SBF_like	26.3	SBF-like CPA transporter family (DUF4137)	321	no_ko	NA	NA	NA
cluster_526	NDWU01000011.1_41	7	7	NDWU01000011.1	COG5625	26.5	K	Transcription	Transcription regulator	NA	NA	NA	74	no_ko	NA	NA	NA
cluster_527	ASW8bin1_12_6	6	7	ASW8bin1_12	ENOG4111IN3	30.1	S	Function unknown	NA	NA	NA	NA	398	no_ko	NA	NA	NA
cluster_528	LFLC01000031.1_4	6	7	LFLC01000031.1	COG4186	79.9	S	Function unknown	Phosphoesterase or phosphohydrolase	2_5_RNA_ligase2	61.4	2'-5' RNA ligase superfamily	208	no_ko	NA	NA	NA
cluster_529	Dthaum_scf1119010717305.4_85	5	8	Dthaum_scf1119010717305.4	COG0434	331.3	S	Function unknown	photosystem i assembly btpa	BtpA	288.4	BtpA family	262	K06971	NA	NA	NA
cluster_530	MTMA01000004.1_12	44	44	MTMA01000004.1	NA	NA	NA	NA	NA	NA	NA	NA	154	no_ko	NA	NA	NA
cluster_531	DAEN01000052.1_24	9	9	DAEN01000052.1	ENOG410YY9B	46.3	S	Function unknown	ribosomal protein	NA	NA	NA	65	no_ko	NA	NA	NA
cluster_532	LR216287.1_2577	68	68	LR216287.1	NA	NA	NA	NA	NA	Ribosomal_L7Ae	37.7	Ribosomal protein L7Ae/L30e/S12e/Gadd45 family	100	no_ko	NA	NA	NA
cluster_533	WP_011007395.1	65	65	WP	COG3356	481.9	S	Function unknown	Predicted membrane protein (DUF2070)	DUF2070	381.9	Predicted membrane protein (DUF2070)	536	K08979	NA	NA	NA
cluster_534	RHFD01000030.1_34	5	6	RHFD01000030.1	COG0758	106.7	L	Replication, recombination and repair	DNA protecting protein DprA	DNA_processg_A	107.2	DNA recombination-mediator protein A	145	K04096	NA	NA	NA
cluster_535	NDWU01000022.1_27	6	6	NDWU01000022.1	COG3359	88.3	L	Replication, recombination and repair	Exonuclease-like protein	RNase_H_2	77.9	RNase_H superfamily	188	no_ko	NA	NA	NA
cluster_536	CP012850.1_865	6	6	CP012850.1	NA	NA	NA	NA	NA	NA	NA	NA	81	no_ko	NA	NA	NA
cluster_537	CP010868.1_1494	6	6	CP010868.1	NA	NA	NA	NA	NA	NA	NA	NA	56	no_ko	NA	NA	NA
cluster_538	RHFD01000032.1_19	6	6	RHFD01000032.1	NA	NA	NA	NA	NA	NA	NA	NA	235	no_ko	NA	NA	NA
cluster_539	BA000048.1_742	6	6	BA000048.1	COG4276	36.1	S	Function unknown	Cyclase dehydrase	Polyketide_cyc2	33.2	Polyketide cyclase / dehydrase and lipid transport	317	no_ko	NA	NA	NA
cluster_540	2718225146_130	6	6	2718225146	NA	NA	NA	NA	NA	NA	NA	NA	87	no_ko	NA	NA	NA
cluster_541	PLUF01000102.1_109	5	6	PLUF01000102.1	ENOG41121ZH	55.6	P	Inorganic ion transport and metabolism	Mercuric transport protein, periplasmic component	HMA	44.3	Heavy-metal-associated domain	86	no_ko	NA	NA	NA
cluster_542	CP010868.1_495	6	6	CP010868.1	ENOG410Y55M	41	V	Defense mechanisms	HNH endonuclease	NA	NA	NA	186	no_ko	NA	NA	NA
cluster_543	WP_012713182.1	6	6	WP	COG1337	95.1	L	Replication, recombination and repair	Crispr-associated ramp protein	RAMPs	55.1	RAMP superfamily	231	no_ko	NA	NA	NA
cluster_544	CM001158.1_305	6	6	CM001158.1	NA	NA	NA	NA	NA	NA	NA	NA	44	no_ko	NA	NA	NA
cluster_545	ML675582.1_37	6	6	ML675582.1	COG0113	322.3	H	Coenzyme transport and metabolism	delta-aminolevulinic acid dehydratase	ALAD	308.2	Delta-aminolevulinic acid dehydratase	349	K01698	hemB, ALAD; porphobilinogen synthase [EC:4.2.1.24]	Metabolism	Metabolism of cofactors and vitamins	00860 Porphyrin and chlorophyll metabolism [PATH:ko00860]
cluster_546	14_5	6	6	14	NA	NA	NA	NA	NA	NA	NA	NA	262	no_ko	NA	NA	NA
cluster_547	DP000238.1_964	4	6	DP000238.1	ENOG4111G0A	108.7	S	Function unknown	NA	AbiEi_1	44.5	AbiEi antitoxin C-terminal domain	295	no_ko	NA	NA	NA
cluster_548	VBPF01000208.1_2	6	6	VBPF01000208.1	NA	NA	NA	NA	NA	NA	NA	NA	70	no_ko	NA	NA	NA
cluster_549	LT981265.1_134	43	43	LT981265.1	NA	NA	NA	NA	NA	NA	NA	NA	118	no_ko	NA	NA	NA
cluster_550	1055472_contig_33_68	21	21	1055472_contig_33	NA	NA	NA	NA	NA	NA	NA	NA	46	no_ko	NA	NA	NA
cluster_551	2718225348_12	62	62	2718225348	COG1503	39.6	J	Translation, ribosomal structure and biogenesis	Peptide Chain Release Factor	eRF1_1	66.1	eRF1 domain 1	360	K06965	PELO, DOM34, pelA; protein pelota	Genetic Information Processing	Translation	03015 mRNA surveillance pathway [PATH:ko03015]
cluster_552	2718225163_114	13	13	2718225163	COG1637	200.9	L	Replication, recombination and repair	Cleaves both 3' and 5' ssDNA extremities of branched DNA structures (By similarity)	NucS	180.9	Endonuclease NucS	250	K07503	NA	NA	NA
cluster_553	2718225146_340	11	11	2718225146	ENOG410ZII3	114.8	S	Function unknown	Lipid-transfer protein	Thiolase_C	28.7	Thiolase, C-terminal domain	367	K00626	E2.3.1.9, atoB; acetyl-CoA C-acetyltransferase [EC:2.3.1.9]	Metabolism	Metabolism	01200 Carbon metabolism [PATH:ko01200]
cluster_554	FUYK01000004.1_108	14	14	FUYK01000004.1	ENOG4111TDG	60.6	S	Function unknown	Polysaccharide deacetylase	DUF3473	107.5	Domain of unknown function (DUF3473)	280	no_ko	NA	NA	NA
cluster_555	CP000866.1_1390	8	8	CP000866.1	ENOG4111WXR	73.7	S	Function unknown	DsrE/DsrF-like family	DrsE	32.8	DsrE/DsrF-like family	151	no_ko	NA	NA	NA
cluster_556	VBPL01000045.1_8	9	9	VBPL01000045.1	NA	NA	NA	NA	NA	NA	NA	NA	189	no_ko	NA	NA	NA
cluster_557	2718225273_36	8	8	2718225273	NA	NA	NA	NA	NA	NA	NA	NA	79	no_ko	NA	NA	NA
cluster_558	CP012850.1_2397	6	9	CP012850.1	COG1809	153.5	S	Function unknown	phosphosulfolactate synthase activity	ComA	196.5	(2R)-phospho-3-sulfolactate synthase (ComA)	329	K08097	E4.4.1.19, comA; phosphosulfolactate synthase [EC:4.4.1.19]	Metabolism	Energy metabolism	00680 Methane metabolism [PATH:ko00680]
cluster_559	CP021324.1_457	18	18	CP021324.1	NA	NA	NA	NA	NA	NA	NA	NA	31	no_ko	NA	NA	NA
cluster_560	CP003843.1_843	10	10	CP003843.1	NA	NA	NA	NA	NA	NA	NA	NA	77	no_ko	NA	NA	NA
cluster_561	LDXL01000005.1_1	13	13	LDXL01000005.1	COG0639	58	T	Signal transduction mechanisms	serine threonine-protein phosphatase	Metallophos	46.9	Calcineurin-like phosphoesterase	296	no_ko	NA	NA	NA
cluster_562	VBPL01000010.1_16	35	35	VBPL01000010.1	NA	NA	NA	NA	NA	NA	NA	NA	63	no_ko	NA	NA	NA
cluster_563	RHFD01000032.1_4	38	38	RHFD01000032.1	ENOG41111FC	197.9	S	Function unknown	NA	NA	NA	NA	116	no_ko	NA	NA	NA
cluster_564	DAKA01000095.1_57	41	41	DAKA01000095.1	ENOG4111K3P	60.1	S	Function unknown	NA	NA	NA	NA	427	no_ko	NA	NA	NA
cluster_565	LDXL01000005.1_44	35	35	LDXL01000005.1	ENOG410YPXP	634.6	S	Function unknown	NA	A2M_N	66.6	MG2 domain	1101	no_ko	NA	NA	NA
cluster_566	NDWU01000001.1_83	67	67	NDWU01000001.1	NA	NA	NA	NA	NA	Prefoldin	70.1	Prefoldin subunit	137	no_ko	NA	NA	NA
cluster_567	ASW8bin1_16_2	7	7	ASW8bin1_16	ENOG410XYQ2	136.3	P	Inorganic ion transport and metabolism	ABC-type nitrate sulfonate bicarbonate transport systems periplasmic components-like protein	NMT1	22.6	NMT1/THI5 like	306	no_ko	NA	NA	NA
cluster_568	RHFD01000040.1_19	7	7	RHFD01000040.1	COG1201	71.8	L	Replication, recombination and repair	purine NTP-dependent helicase activity	DEAD_assoc	86.5	DEAD/H associated	316	K03724	lhr; ATP-dependent helicase Lhr and Lhr-like helicase [EC:3.6.4.-]	3. Hydrolases	3.6	3.6.4
cluster_569	1055472_contig_84_49	7	7	1055472_contig_84	ENOG410XS3X	68.5	M	Cell wall/membrane/envelope biogenesis	Glycosyl transferase, family 2	NA	NA	NA	261	no_ko	NA	NA	NA
cluster_570	CP007536.1_554	7	7	CP007536.1	ENOG410Z3T3	28.2	S	Function unknown	NA	NA	NA	NA	94	no_ko	NA	NA	NA
cluster_571	2718225352_18	7	7	2718225352	ENOG411231B	83.9	S	Function unknown	NA	NA	NA	NA	93	no_ko	NA	NA	NA
cluster_572	2718225148_169	7	7	2718225148	ENOG4111UQF	89.1	S	Function unknown	Sterol carrier protein	SCP2	50.2	SCP-2 sterol transfer family	116	no_ko	NA	NA	NA
cluster_573	LQMW01000023.1_43	7	7	LQMW01000023.1	NA	NA	NA	NA	NA	NA	NA	NA	38	no_ko	NA	NA	NA
cluster_574	2718225289_26	7	7	2718225289	ENOG410XQFS	30.1	V	Defense mechanisms	restriction endonuclease	ATP-cone	30.3	ATP cone domain	95	no_ko	NA	NA	NA
cluster_575	VBPW01000070.1_29	62	62	VBPW01000070.1	ENOG4111106	98	S	Function unknown	NA	NA	NA	NA	77	no_ko	NA	NA	NA
cluster_576	CP007536.1_2821	11	11	CP007536.1	NA	NA	NA	NA	NA	NA	NA	NA	82	no_ko	NA	NA	NA
cluster_577	NSIS01000008.1_147	18	18	NSIS01000008.1	NA	NA	NA	NA	NA	NA	NA	NA	34	no_ko	NA	NA	NA
cluster_578	BA000048.1_200	66	66	BA000048.1	COG1258	278.1	J	Translation, ribosomal structure and biogenesis	Responsible for synthesis of pseudouridine from uracil- 54 and uracil-55 in the psi GC loop of transfer RNAs (By similarity)	THUMP	33.8	THUMP domain	440	K07583	PUS10; tRNA pseudouridine synthase 10 [EC:5.4.99.-]	5. Isomerases	5.4	5.4.99
cluster_579	CP007536.1_325	39	39	CP007536.1	NA	NA	NA	NA	NA	NA	NA	NA	46	no_ko	NA	NA	NA
cluster_580	2718225238_8	9	9	2718225238	COG1767	205.2	H	Coenzyme transport and metabolism	triphosphoribosyl-dephospho-CoA synthase	CitG	219.7	ATP:dephospho-CoA triphosphoribosyl transferase	312	K05966	citG; triphosphoribosyl-dephospho-CoA synthase [EC:2.4.2.52]	Environmental Information Processing	Signal transduction	02020 Two-component system [PATH:ko02020]
cluster_581	CP003843.1_1147	8	9	CP003843.1	ENOG41103RD	210.1	S	Function unknown	NA	NA	NA	NA	273	no_ko	NA	NA	NA
cluster_582	BGOU01000008.1_41	9	9	BGOU01000008.1	NA	NA	NA	NA	NA	NA	NA	NA	54	no_ko	NA	NA	NA
cluster_583	LQMW01000008.1_92	10	10	LQMW01000008.1	NA	NA	NA	NA	NA	NA	NA	NA	40	no_ko	NA	NA	NA
cluster_584	3_82	9	9	3	ENOG410ZJFU	29.1	S	Function unknown	NA	NA	NA	NA	267	no_ko	NA	NA	NA
cluster_585	VBPO01000014.1_198	10	10	VBPO01000014.1	NA	NA	NA	NA	NA	NA	NA	NA	127	no_ko	NA	NA	NA
cluster_586	WP_012710223.1	8	8	WP	ENOG4111JVV	212.9	S	Function unknown	NA	NA	NA	NA	191	no_ko	NA	NA	NA
cluster_587	MTMA01000004.1_92	7	8	MTMA01000004.1	COG2441	432.5	C	Energy production and conversion	Protein of unknown function (DUF1464)	DUF1464	331.3	Protein of unknown function (DUF1464)	384	no_ko	NA	NA	NA
cluster_588	VBPW01000070.1_21	8	8	VBPW01000070.1	ENOG411238S	90.4	S	Function unknown	NA	Sugar_transport	86.6	Sugar transport protein	276	no_ko	NA	NA	NA
cluster_589	VBPO01000014.1_188	8	8	VBPO01000014.1	COG3379	89.3	S	Function unknown	type i phosphodiesterase nucleotide pyrophosphatase	Phosphodiest	158.6	Type I phosphodiesterase / nucleotide pyrophosphatase	442	no_ko	NA	NA	NA
cluster_590	NDWU01000005.1_101	8	8	NDWU01000005.1	ENOG41121N2	35.7	O	Post-translational modification, protein turnover, and chaperones	zinc ion binding	zf-RING_2	40.5	Ring finger domain	77	no_ko	NA	NA	NA
cluster_591	CP024808.1_1972	60	60	CP024808.1	ENOG4112A14	74.8	O	Post-translational modification, protein turnover, and chaperones	Redoxin	AhpC-TSA	70.3	AhpC/TSA family	184	no_ko	NA	NA	NA
cluster_592	CP012850.1_500	50	50	CP012850.1	COG0602	121.5	O	Post-translational modification, protein turnover, and chaperones	Catalyzes the conversion of 6-carboxy-5,6,7,8- tetrahydropterin (CPH4) to 7-carboxy-7-deazaguanine (CDG) (By similarity)	Fer4_12	51.3	4Fe-4S single cluster domain	270	K10026	queE; 7-carboxy-7-deazaguanine synthase [EC:4.3.99.3]	Metabolism	Metabolism of cofactors and vitamins	00790 Folate biosynthesis [PATH:ko00790]
cluster_593	AVSQ01000019.1_20	36	36	AVSQ01000019.1	ENOG4110ZS3	45.7	S	Function unknown	NA	NA	NA	NA	359	no_ko	NA	NA	NA
cluster_594	CP024014.1_541	65	65	CP024014.1	COG1196	504.2	D	Cell cycle control, cell division, chromosome partitioning	Required for chromosome condensation and partitioning (By similarity)	SMC_N	218.7	RecF/RecN/SMC N terminal domain	1294	K03529	smc; chromosome segregation protein	Chromosome	Chromosome partitioning proteins	Condensin-like complex
cluster_595	LT981265.1_1299	15	19	LT981265.1	COG0835	112.7	NT	Cell motility;Signal transduction mechanisms	chew protein	CheW	96.8	CheW-like domain	149	K03408	cheW; purine-binding chemotaxis protein CheW	Environmental Information Processing	Signal transduction	02020 Two-component system [PATH:ko02020]
cluster_596	CP011097.2_1328	37	37	CP011097.2	COG1872	52.7	S	Function unknown	UPF0235 protein	DUF167	53.9	Uncharacterised ACR, YggU family COG1872	70	no_ko	NA	NA	NA
cluster_597	CP000866.1_1830	32	32	CP000866.1	NA	NA	NA	NA	NA	NA	NA	NA	44	no_ko	NA	NA	NA
cluster_598	RKRY01000133.1_8	51	51	RKRY01000133.1	ENOG41111BV	263	S	Function unknown	NA	NA	NA	NA	146	no_ko	NA	NA	NA
cluster_599	VBPD01000033.1_5	61	61	VBPD01000033.1	COG1711	80.8	S	Function unknown	NA	NA	NA	NA	186	no_ko	NA	NA	NA
cluster_600	2718225146_291	13	13	2718225146	NA	NA	NA	NA	NA	NA	NA	NA	255	no_ko	NA	NA	NA
cluster_601	CBTY010000006.1_297	57	57	CBTY010000006.1	COG0350	96.8	L	Replication, recombination and repair	Involved in the cellular defense against the biological effects of O6-methylguanine (O6-MeG) in DNA. Repairs alkylated guanine in DNA by stoichiometrically transferring the alkyl group at the O-6 position to a cysteine residue in the enzyme. This is a suicide reaction the enzyme is irreversibly inactivated (By similarity)	DNA_binding_1	102.8	6-O-methylguanine DNA methyltransferase, DNA binding domain	101	K00567	E2.1.1.63, MGMT, ogt; methylated-DNA-[protein]-cysteine S-methyltransferase [EC:2.1.1.63]	2. Transferases	2.1	2.1.1
cluster_602	LR216287.1_367	15	18	LR216287.1	ENOG410XQWU	239.8	S	Function unknown	gCN5-related N-acetyltransferase	Acetyltransf_1	29.5	Acetyltransferase (GNAT) family	222	no_ko	NA	NA	NA
cluster_603	CM001158.1_525	18	18	CM001158.1	COG1955	398.4	N	Cell motility	flagellar assembly protein J	NA	NA	NA	499	K07333	NA	NA	NA
cluster_604	BGOU01000002.1_174	51	51	BGOU01000002.1	ENOG41127TB	88.3	S	Function unknown	NA	TENA_THI-4	52.6	TENA/THI-4/PQQC family	211	K06137	pqqC; pyrroloquinoline-quinone synthase [EC:1.3.3.11]	1. Oxidoreductases	1.3	1.3.3
cluster_605	CM001158.1_1254	60	60	CM001158.1	COG0838	81.1	C	Energy production and conversion	NDH-1 shuttles electrons from NADH, via FMN and iron- sulfur (Fe-S) centers, to quinones in the respiratory chain	Oxidored_q4	64.9	NADH-ubiquinone/plastoquinone oxidoreductase, chain 3	148	no_ko	NA	NA	NA
cluster_606	LQMW01000008.1_147	65	65	LQMW01000008.1	COG1994	46.4	S	Function unknown	metalloendopeptidase activity	Peptidase_M50	74.9	Peptidase family M50	384	no_ko	NA	NA	NA
cluster_607	AFPU01000001.1_926	11	11	AFPU01000001.1	NA	NA	NA	NA	NA	NA	NA	NA	152	no_ko	NA	NA	NA
cluster_608	LT841358.1_854	13	15	LT841358.1	NA	NA	NA	NA	NA	NA	NA	NA	112	no_ko	NA	NA	NA
cluster_609	2558320485_22	9	10	2558320485	COG1796	567.4	L	Replication, recombination and repair	DNA polymerase	DNA_pol_B_thumb	72.9	DNA polymerase beta thumb	563	K02347	NA	NA	NA
cluster_610	2558320469_8	6	6	2558320469	COG1661	95.6	S	Function unknown	DNA-binding protein	DUF296	57.6	Domain of unknown function (DUF296)	141	K06934	NA	NA	NA
cluster_611	CP007536.1_1043	5	5	CP007536.1	ENOG41101XF	161.6	M	Cell wall/membrane/envelope biogenesis	Bifunctional protein that converts poly(beta-D- mannuronate) to alpha-L-guluronate and that is also part of a periplasmic protein complex that serves as a scaffold that leads the newly formed alginate polymer through the periplasmic space to the outer membrane secretin AlgE	Beta_helix	75.7	Right handed beta helix region	570	K01795	E5.1.3.- [EC:5.1.3.-]	5. Isomerases	5.1	5.1.3
cluster_612	FRFC01000004.1_244	10	10	FRFC01000004.1	NA	NA	NA	NA	NA	NA	NA	NA	163	no_ko	NA	NA	NA
cluster_613	2718225146_245	5	5	2718225146	ENOG4112D6P	36.6	S	Function unknown	NA	NA	NA	NA	216	no_ko	NA	NA	NA
cluster_614	ML675586.1_143	5	5	ML675586.1	ENOG410XP5K	418.1	S	Function unknown	NA	Prim-Pol	45	Bifunctional DNA primase/polymerase, N-terminal	879	no_ko	NA	NA	NA
cluster_615	CP012850.1_1831	6	6	CP012850.1	COG1512	54.8	S	Function unknown	of methanol dehydrogenase type	TPM_phosphatase	37.5	TPM domain	229	no_ko	NA	NA	NA
cluster_616	2718225289_37	5	5	2718225289	ENOG4111RRT	141.5	S	Function unknown	Hhh-gpd family	NA	NA	NA	343	K10773	NTH; endonuclease III [EC:4.2.99.18]	Genetic Information Processing	Replication and repair	03410 Base excision repair [PATH:ko03410]
cluster_617	2718225147_1	5	5	2718225147	COG3217	144.8	S	Function unknown	MOSC domain-containing protein	MOSC_N	49	MOSC N-terminal beta barrel domain	251	K07140	NA	NA	NA
cluster_618	2718225181_7	6	6	2718225181	COG1353	200.6	L	Replication, recombination and repair	crispr-associated protein	NA	NA	NA	869	no_ko	NA	NA	NA
cluster_619	2718225168_69	4	5	2718225168	COG3616	352.5	E	Amino acid transport and metabolism	alanine racemase domain protein	Ala_racemase_N	114.6	Alanine racemase, N-terminal domain	361	no_ko	NA	NA	NA
cluster_620	2718225346_306	5	5	2718225346	COG0266	157.7	L	Replication, recombination and repair	Involved in base excision repair of DNA damaged by oxidation or by mutagenic agents. Acts as DNA glycosylase that recognizes and removes damaged bases. Has a preference for oxidized purines, such as 7,8-dihydro-8-oxoguanine (8-oxoG). Has AP (apurinic apyrimidinic) lyase activity and introduces nicks in the DNA strand. Cleaves the DNA backbone by beta-delta elimination to generate a single-strand …	H2TH	60.9	Formamidopyrimidine-DNA glycosylase H2TH domain	259	K10563	mutM, fpg; formamidopyrimidine-DNA glycosylase [EC:3.2.2.23 4.2.99.18]	Genetic Information Processing	Replication and repair	03410 Base excision repair [PATH:ko03410]
cluster_621	CP007536.1_450	6	6	CP007536.1	NA	NA	NA	NA	NA	NA	NA	NA	57	no_ko	NA	NA	NA
cluster_622	VBPO01000015.1_46	5	5	VBPO01000015.1	NA	NA	NA	NA	NA	NA	NA	NA	62	no_ko	NA	NA	NA
cluster_623	CM001158.1_2063	5	5	CM001158.1	COG2513	292.4	G	Carbohydrate transport and metabolism	methylisocitrate lyase	PEP_mutase	219.5	Phosphoenolpyruvate phosphomutase	296	K01841	pepM; phosphoenolpyruvate phosphomutase [EC:5.4.2.9]	Metabolism	Metabolism of other amino acids	00440 Phosphonate and phosphinate metabolism [PATH:ko00440]
cluster_624	WP_011007535.1	5	5	WP	COG1437	173.4	F	Nucleotide transport and metabolism	Adenylate cyclase	CYTH	130.7	CYTH domain	176	K05873	E4.6.1.1B, cyaB; adenylate cyclase, class 2 [EC:4.6.1.1]	Metabolism	Nucleotide metabolism	00230 Purine metabolism [PATH:ko00230]
cluster_625	LQMW01000024.1_93	5	5	LQMW01000024.1	ENOG4110ZNH	95.6	S	Function unknown	NA	NA	NA	NA	514	no_ko	NA	NA	NA
cluster_626	2558320498_11	5	6	2558320498	COG1014	261.6	C	Energy production and conversion	oxidoreductase	POR_N	234.2	Pyruvate flavodoxin/ferredoxin oxidoreductase, thiamine diP-bdg	379	K00174	korA; 2-oxoglutarate ferredoxin oxidoreductase subunit alpha [EC:1.2.7.3]	Metabolism	Metabolism	01200 Carbon metabolism [PATH:ko01200]
cluster_627	CP035425.1_1497	5	5	CP035425.1	NA	NA	NA	NA	NA	NA	NA	NA	56	no_ko	NA	NA	NA
cluster_628	BA000048.1_823	6	6	BA000048.1	NA	NA	NA	NA	NA	NA	NA	NA	105	no_ko	NA	NA	NA
cluster_629	DAEN01000046.1_4	6	6	DAEN01000046.1	COG1233	354.2	Q	Secondary metabolites biosynthesis, transport, and catabolism	phytoene	NAD_binding_8	47.2	NAD(P)-binding Rossmann-like domain	522	K02292	crtO; beta-carotene ketolase (CrtO type)	Metabolism	Metabolism of terpenoids and polyketides	00906 Carotenoid biosynthesis [PATH:ko00906]
cluster_630	CP011070.1_1093	11	11	CP011070.1	ENOG41111RC	310.2	S	Function unknown	NA	NA	NA	NA	312	no_ko	NA	NA	NA
cluster_631	BGOU01000005.1_20	5	5	BGOU01000005.1	NA	NA	NA	NA	NA	NA	NA	NA	54	no_ko	NA	NA	NA
cluster_632	QOOS01000013.1_6	5	5	QOOS01000013.1	NA	NA	NA	NA	NA	NA	NA	NA	56	no_ko	NA	NA	NA
cluster_633	BA000048.1_10	5	5	BA000048.1	ENOG41127BC	31.5	S	Function unknown	NA	NA	NA	NA	136	no_ko	NA	NA	NA
cluster_634	LN890280.1_1241	6	6	LN890280.1	NA	NA	NA	NA	NA	NA	NA	NA	55	no_ko	NA	NA	NA
cluster_635	FUYK01000013.1_17	6	6	FUYK01000013.1	ENOG410Y0X3	68.7	S	Function unknown	NA	NA	NA	NA	98	no_ko	NA	NA	NA
cluster_636	CP007536.1_146	5	5	CP007536.1	COG1374	68.1	J	Translation, ribosomal structure and biogenesis	pre-rRNA processing and 60S ribosome subunit assembly (By similarity)	UPF0113	80.8	Uncharacterised protein family (UPF0113)	215	K07565	NA	NA	NA
cluster_637	CP011070.1_511	5	5	CP011070.1	NA	NA	NA	NA	NA	NA	NA	NA	57	no_ko	NA	NA	NA
cluster_638	LT981265.1_591	5	5	LT981265.1	COG3379	416.7	S	Function unknown	type i phosphodiesterase nucleotide pyrophosphatase	Phosphodiest	210.2	Type I phosphodiesterase / nucleotide pyrophosphatase	470	no_ko	NA	NA	NA
cluster_639	CP003842.1_1261	4	5	CP003842.1	NA	NA	NA	NA	NA	NA	NA	NA	54	no_ko	NA	NA	NA
cluster_640	LUPB01000053.1_14	17	17	LUPB01000053.1	NA	NA	NA	NA	NA	NA	NA	NA	40	no_ko	NA	NA	NA
cluster_641	2718225229_100	9	9	2718225229	ENOG410Y42S	28	U	Intracellular trafficking, secretion, and vesicular transport	GRIP and coiled-coil domain containing 2	NA	NA	NA	302	no_ko	NA	NA	NA
cluster_642	FUYK01000011.1_55	9	9	FUYK01000011.1	COG0591	145.2	E	Amino acid transport and metabolism	symporter	SSF	35.6	Sodium:solute symporter family	499	K03307	NA	NA	NA
cluster_643	LDXL01000001.1_229	9	9	LDXL01000001.1	NA	NA	NA	NA	NA	NA	NA	NA	160	no_ko	NA	NA	NA
cluster_644	MTMA01000002.1_252	9	9	MTMA01000002.1	ENOG411227J	44.2	S	Function unknown	NA	NA	NA	NA	253	no_ko	NA	NA	NA
cluster_645	SYJQ01000055.1_22	36	36	SYJQ01000055.1	ENOG41111FT	406	L	Replication, recombination and repair	NA	NA	NA	NA	263	no_ko	NA	NA	NA
cluster_646	CP024808.1_1897	17	17	CP024808.1	ENOG410XZHT	35.6	O	Post-translational modification, protein turnover, and chaperones	Glutaredoxin	Thioredoxin_3	59.5	Thioredoxin domain	80	no_ko	NA	NA	NA
cluster_647	CBTY010000009.1_301	30	30	CBTY010000009.1	ENOG41111RN	98.7	S	Function unknown	NA	NA	NA	NA	59	no_ko	NA	NA	NA
cluster_648	CP012850.1_337	7	7	CP012850.1	NA	NA	NA	NA	NA	NA	NA	NA	146	no_ko	NA	NA	NA
cluster_649	WP_013129152.1	7	7	WP	COG2309	230	E	Amino acid transport and metabolism	aminopeptidase	Peptidase_M29	366.7	Thermophilic metalloprotease (M29)	368	K19689	NA	NA	NA
cluster_650	CP035425.1_1340	7	7	CP035425.1	NA	NA	NA	NA	NA	NA	NA	NA	201	no_ko	NA	NA	NA
cluster_651	NODE_12_length_17648_cov_9.016163_11	7	7	NODE_12_length_17648_cov_9.016163	NA	NA	NA	NA	NA	NA	NA	NA	318	no_ko	NA	NA	NA
cluster_652	2718225251_6	7	7	2718225251	COG2083	62.1	S	Function unknown	UPF0216 protein	DUF61	63.3	Protein of unknown function DUF61	136	no_ko	NA	NA	NA
cluster_653	2718225148_79	7	7	2718225148	ENOG410XT9J	255.8	S	Function unknown	Glyoxalase Bleomycin resistance protein (Dioxygenase	Glyoxalase	94.6	Glyoxalase/Bleomycin resistance protein/Dioxygenase superfamily	342	K15975	NA	NA	NA
cluster_654	CP024808.1_841	7	7	CP024808.1	ENOG4112BG3	31.4	S	Function unknown	NA	zf-AN1	26.2	AN1-like Zinc finger	178	no_ko	NA	NA	NA
cluster_655	ML675578.1_8	6	7	ML675578.1	NA	NA	NA	NA	NA	NA	NA	NA	193	no_ko	NA	NA	NA
cluster_656	CBTY010000008.1_521	24	24	CBTY010000008.1	ENOG4110ZKC	134.2	S	Function unknown	NA	NA	NA	NA	89	no_ko	NA	NA	NA
cluster_657	Dthaum_scf1119010717317.3_11	14	14	Dthaum_scf1119010717317.3	COG1489	199.9	S	Function unknown	Sugar fermentation stimulation protein homolog	SfsA	164.5	Sugar fermentation stimulation protein	226	K06206	NA	NA	NA
cluster_658	VBPO01000019.1_8	42	42	VBPO01000019.1	ENOG41111J1	30.7	S	Function unknown	NA	NA	NA	NA	173	no_ko	NA	NA	NA
cluster_659	SYJQ01000064.1_18	28	28	SYJQ01000064.1	ENOG4111FQH	284.7	S	Function unknown	TPR repeatcontaining protein	TPR_2	39.7	Tetratricopeptide repeat	473	no_ko	NA	NA	NA
cluster_660	2718225163_79	13	13	2718225163	COG1833	151.2	S	Function unknown	DNA-(Apurinic or apyrimidinic site) lyase (EC 4.2.99.18)	DUF123	88.3	Domain of unknown function DUF123	174	K10773	NTH; endonuclease III [EC:4.2.99.18]	Genetic Information Processing	Replication and repair	03410 Base excision repair [PATH:ko03410]
cluster_661	CP011097.2_260	50	50	CP011097.2	COG1607	182	I	Lipid transport and metabolism	thioesterase Superfamily protein	4HBT	59.6	Thioesterase superfamily	161	K10806	yciA; acyl-CoA thioesterase YciA [EC:3.1.2.-]	Metabolism	Lipid metabolism	01040 Biosynthesis of unsaturated fatty acids [PATH:ko01040]
cluster_662	2718225280_3	8	8	2718225280	ENOG410ZZTP	27.9	S	Function unknown	NA	NA	NA	NA	228	no_ko	NA	NA	NA
cluster_663	ASW8bin1_17_14	8	8	ASW8bin1_17	NA	NA	NA	NA	NA	NA	NA	NA	189	no_ko	NA	NA	NA
cluster_664	BA000048.1_1702	8	8	BA000048.1	ENOG41122GN	50.4	S	Function unknown	NA	NA	NA	NA	103	no_ko	NA	NA	NA
cluster_665	VBPD01000025.1_45	7	8	VBPD01000025.1	ENOG411250H	73.7	S	Function unknown	membrane protein-like protein	PMT_2	31.6	Dolichyl-phosphate-mannose-protein mannosyltransferase	516	no_ko	NA	NA	NA
cluster_666	LN890280.1_954	10	10	LN890280.1	NA	NA	NA	NA	NA	NA	NA	NA	179	no_ko	NA	NA	NA
cluster_667	VBPD01000033.1_10	10	10	VBPD01000033.1	NA	NA	NA	NA	NA	NA	NA	NA	98	no_ko	NA	NA	NA
cluster_668	VBPF01000059.1_3	10	10	VBPF01000059.1	COG4548	53.7	P	Inorganic ion transport and metabolism	von Willebrand factor type A	VWA	30.8	von Willebrand factor type A domain	583	no_ko	NA	NA	NA
cluster_669	CP021324.1_884	10	10	CP021324.1	COG2304	110.1	S	Function unknown	von Willebrand factor, type A	VWA	80	von Willebrand factor type A domain	315	K07114	NA	NA	NA
cluster_670	LFEY01000027.1_64	22	22	LFEY01000027.1	NA	NA	NA	NA	NA	NA	NA	NA	69	no_ko	NA	NA	NA
cluster_671	VBPO01000013.1_85	62	62	VBPO01000013.1	COG2443	46.7	U	Intracellular trafficking, secretion, and vesicular transport	protein transport protein SEC61 gamma subunit homolog	NA	NA	NA	60	no_ko	NA	NA	NA
cluster_672	LUPB01000016.1_9	65	65	LUPB01000016.1	COG1354	52.5	S	Function unknown	Participates in chromosomal partition during cell division. May act via the formation of a condensin-like complex containing Smc and ScpB that pull DNA away from mid-cell into both cell halves (By similarity)	SMC_ScpA	35.2	Segregation and condensation protein ScpA	244	no_ko	NA	NA	NA
cluster_673	SYJQ01000051.1_3	29	32	SYJQ01000051.1	ENOG41110RF	134	S	Function unknown	NA	NA	NA	NA	77	no_ko	NA	NA	NA
cluster_674	LT841358.1_2299	3	4	LT841358.1	NA	NA	NA	NA	NA	NA	NA	NA	948	no_ko	NA	NA	NA
cluster_675	ML675585.1_74	3	4	ML675585.1	NA	NA	NA	NA	NA	NA	NA	NA	55	no_ko	NA	NA	NA
cluster_676	FRFC01000001.1_196	4	4	FRFC01000001.1	COG1682	240.1	V	Defense mechanisms	ABC-2 type transporter	ABC2_membrane	69.3	ABC-2 type transporter	246	K09690	ABC-2.LPSE.P; lipopolysaccharide transport system permease protein	Environmental Information Processing	Membrane transport	02010 ABC transporters [PATH:ko02010]
cluster_677	CP010868.1_1995	4	4	CP010868.1	NA	NA	NA	NA	NA	NA	NA	NA	48	no_ko	NA	NA	NA
cluster_678	LR216287.1_1510	3	4	LR216287.1	NA	NA	NA	NA	NA	NA	NA	NA	166	no_ko	NA	NA	NA
cluster_679	CP003843.1_1905	4	4	CP003843.1	NA	NA	NA	NA	NA	NA	NA	NA	56	no_ko	NA	NA	NA
cluster_680	CP035425.1_315	4	4	CP035425.1	NA	NA	NA	NA	NA	NA	NA	NA	39	no_ko	NA	NA	NA
cluster_681	2718225148_175	4	4	2718225148	NA	NA	NA	NA	NA	NA	NA	NA	128	no_ko	NA	NA	NA
cluster_682	LR216287.1_2877	3	4	LR216287.1	NA	NA	NA	NA	NA	NA	NA	NA	68	no_ko	NA	NA	NA
cluster_683	ML675578.1_227	3	4	ML675578.1	COG3485	136.1	Q	Secondary metabolites biosynthesis, transport, and catabolism	protocatechuate 3,4-dioxygenase	Dioxygenase_C	45.6	Dioxygenase	289	no_ko	NA	NA	NA
cluster_684	CP003843.1_407	4	4	CP003843.1	ENOG410XRJF	391.5	Q	Secondary metabolites biosynthesis, transport, and catabolism	ectoine hydroxylase	PhyH	107.8	Phytanoyl-CoA dioxygenase (PhyH)	307	no_ko	NA	NA	NA
cluster_685	RKRY01000026.1_2	4	4	RKRY01000026.1	ENOG410ZVJB	328.5	L	Replication, recombination and repair	DNA methylase	N6_N4_Mtase	56.4	DNA methylase	528	no_ko	NA	NA	NA
cluster_686	CP012850.1_3402	3	4	CP012850.1	ENOG4111G4I	52.9	S	Function unknown	SnoaL-like polyketide cyclase	NA	NA	NA	167	K01061	E3.1.1.45; carboxymethylenebutenolidase [EC:3.1.1.45]	Metabolism	Xenobiotics biodegradation and metabolism	00364 Fluorobenzoate degradation [PATH:ko00364]
cluster_687	LT841358.1_330	4	4	LT841358.1	NA	NA	NA	NA	NA	NA	NA	NA	114	no_ko	NA	NA	NA
cluster_688	CP007536.1_1613	3	4	CP007536.1	NA	NA	NA	NA	NA	NA	NA	NA	226	no_ko	NA	NA	NA
cluster_689	CP003843.1_861	4	4	CP003843.1	NA	NA	NA	NA	NA	NA	NA	NA	42	no_ko	NA	NA	NA
cluster_690	LN890280.1_897	13	13	LN890280.1	COG1988	41.5	S	Function unknown	Membrane-bound metal-dependent hydrolase	YdjM	30	LexA-binding, inner membrane-associated putative hydrolase	197	no_ko	NA	NA	NA
cluster_691	VBPL01000083.1_6	4	4	VBPL01000083.1	COG1064	129	C	Energy production and conversion	alcohol dehydrogenase	ADH_N	89.9	Alcohol dehydrogenase GroES-like domain	122	K13979	yahK; uncharacterized zinc-type alcohol dehydrogenase-like protein [EC:1.-.-.-]	1. Oxidoreductases	-1	1.-.-
cluster_692	CP024014.1_1406	4	4	CP024014.1	NA	NA	NA	NA	NA	NA	NA	NA	149	no_ko	NA	NA	NA
cluster_693	DP000238.1_1405	3	4	DP000238.1	NA	NA	NA	NA	NA	NA	NA	NA	74	no_ko	NA	NA	NA
cluster_694	BA000048.1_158	4	4	BA000048.1	COG1848	84.6	S	Function unknown	Toxic component of a toxin-antitoxin (TA) module. A	PIN	55	PIN domain	122	no_ko	NA	NA	NA
cluster_695	BA000048.1_599	4	4	BA000048.1	ENOG410Y7AJ	57.8	S	Function unknown	NA	NA	NA	NA	83	no_ko	NA	NA	NA
cluster_696	LR216287.1_49	7	9	LR216287.1	NA	NA	NA	NA	NA	NA	NA	NA	72	no_ko	NA	NA	NA
cluster_697	MTMA01000004.1_61	4	4	MTMA01000004.1	COG2366	669.1	S	Function unknown	penicillin amidase	Penicil_amidase	641.1	Penicillin amidase	836	K01434	E3.5.1.11; penicillin amidase [EC:3.5.1.11]	Metabolism	Biosynthesis of other secondary metabolites	00311 Penicillin and cephalosporin biosynthesis [PATH:ko00311]
cluster_698	PLUF01000002.1_1	3	4	PLUF01000002.1	NA	NA	NA	NA	NA	NA	NA	NA	317	no_ko	NA	NA	NA
cluster_699	RKRY01000037.1_4	3	4	RKRY01000037.1	NA	NA	NA	NA	NA	NA	NA	NA	228	no_ko	NA	NA	NA
cluster_700	CP012850.1_2749	4	4	CP012850.1	ENOG4111I0A	286.6	S	Function unknown	membrane	EamA	112.7	EamA-like transporter family	345	no_ko	NA	NA	NA
cluster_701	PLUF01000020.1_21	3	4	PLUF01000020.1	NA	NA	NA	NA	NA	NA	NA	NA	213	no_ko	NA	NA	NA
cluster_702	RKRY01000071.1_1	3	4	RKRY01000071.1	ENOG410ZN0G	37.7	L	Replication, recombination and repair	NA	NA	NA	NA	46	no_ko	NA	NA	NA
cluster_703	VBPL01000074.1_3	4	4	VBPL01000074.1	NA	NA	NA	NA	NA	NA	NA	NA	248	no_ko	NA	NA	NA
cluster_704	WP_013129887.1	4	4	WP	ENOG41110US	295.8	S	Function unknown	NA	NA	NA	NA	189	no_ko	NA	NA	NA
cluster_705	MTMA01000001.1_161	4	4	MTMA01000001.1	COG2136	63.5	AJ	RNA processing and modification;Translation, ribosomal structure and biogenesis	u3 small nucleolar ribonucleoprotein	NA	NA	NA	177	K14561	IMP4; U3 small nucleolar ribonucleoprotein protein IMP4	Genetic Information Processing	Translation	03008 Ribosome biogenesis in eukaryotes [PATH:ko03008]
cluster_706	VBPD01000014.1_12	3	4	VBPD01000014.1	ENOG4111H74	97.8	S	Function unknown	NA	Glyco_hydro_88	40.2	Glycosyl Hydrolase Family 88	374	no_ko	NA	NA	NA
cluster_707	ASW8bin1_88_2	9	9	ASW8bin1_88	NA	NA	NA	NA	NA	NA	NA	NA	108	no_ko	NA	NA	NA
cluster_708	2718225193_59	4	4	2718225193	NA	NA	NA	NA	NA	NA	NA	NA	245	no_ko	NA	NA	NA
cluster_709	CP007536.1_948	4	4	CP007536.1	NA	NA	NA	NA	NA	NA	NA	NA	132	no_ko	NA	NA	NA
cluster_710	WP_011007892.1	9	9	WP	ENOG410Z05Z	102.8	S	Function unknown	NA	NA	NA	NA	79	no_ko	NA	NA	NA
cluster_711	NDWU01000010.1_25	4	4	NDWU01000010.1	ENOG410Y5YR	153.6	S	Function unknown	glycine dehydrogenase (cyanide-forming) activity	Pyr_redox_2	48	Pyridine nucleotide-disulphide oxidoreductase	599	K00302	soxA; sarcosine oxidase, subunit alpha [EC:1.5.3.1]	Metabolism	Amino acid metabolism	00260 Glycine, serine and threonine metabolism [PATH:ko00260]
cluster_712	2718225346_201	4	4	2718225346	COG0348	118	C	Energy production and conversion	4Fe-4S Ferredoxin iron-sulfur binding domain protein	Fer4_5	51	4Fe-4S binding domain	194	K02574	NA	NA	NA
cluster_713	CP011070.1_2071	4	4	CP011070.1	NA	NA	NA	NA	NA	NA	NA	NA	104	no_ko	NA	NA	NA
cluster_714	NDWU01000012.1_6	4	4	NDWU01000012.1	ENOG410ZEXU	97.2	S	Function unknown	infection protein	Abi	45.6	CAAX protease self-immunity	199	no_ko	NA	NA	NA
cluster_715	AVSQ01000015.1_48	4	4	AVSQ01000015.1	ENOG410Z1QK	55.4	S	Function unknown	NA	NA	NA	NA	428	no_ko	NA	NA	NA
cluster_716	2721801727_2	4	4	2721801727	COG0034	136.5	F	Nucleotide transport and metabolism	glutamine phosphoribosylpyrophosphate amidotransferase	GATase_7	65.2	Glutamine amidotransferase domain	283	K00764	purF, PPAT; amidophosphoribosyltransferase [EC:2.4.2.14]	Metabolism	Nucleotide metabolism	00230 Purine metabolism [PATH:ko00230]
cluster_717	CP007536.1_2366	3	4	CP007536.1	ENOG4111TZ8	148.6	S	Function unknown	pyridoxamine 5'-phosphate	Putative_PNPOx	54.4	Pyridoxamine 5'-phosphate oxidase	149	no_ko	NA	NA	NA
cluster_718	LT981265.1_963	4	4	LT981265.1	NA	NA	NA	NA	NA	NA	NA	NA	49	no_ko	NA	NA	NA
cluster_719	2721801775_1	9	9	2721801775	COG3875	105.6	S	Function unknown	Domain of unknown function (DUF2088)	DUF2088	44	Domain of unknown function (DUF2088)	258	no_ko	NA	NA	NA
cluster_720	2721801632_3	4	4	2721801632	ENOG410Z6AY	42.5	S	Function unknown	NA	NA	NA	NA	113	no_ko	NA	NA	NA
cluster_721	DAKA01000067.1_2	4	4	DAKA01000067.1	COG1905	278.7	C	Energy production and conversion	Nadh dehydrogenase	2Fe-2S_thioredx	190	Thioredoxin-like [2Fe-2S] ferredoxin	200	K00334	nuoE; NADH-quinone oxidoreductase subunit E [EC:1.6.5.3]	Metabolism	Energy metabolism	00190 Oxidative phosphorylation [PATH:ko00190]
cluster_722	WP_011009304.1	4	4	WP	COG1578	167.8	S	Function unknown	Protein of unknown function DUF89	DUF89	65.9	Protein of unknown function DUF89	264	K09116	NA	NA	NA
cluster_723	VBPW01000012.1_62	3	4	VBPW01000012.1	NA	NA	NA	NA	NA	NA	NA	NA	52	no_ko	NA	NA	NA
cluster_724	CP035425.1_308	4	4	CP035425.1	NA	NA	NA	NA	NA	NA	NA	NA	32	no_ko	NA	NA	NA
cluster_725	ML675581.1_64	3	4	ML675581.1	NA	NA	NA	NA	NA	NA	NA	NA	381	no_ko	NA	NA	NA
cluster_726	LFEY01000005.1_112	4	4	LFEY01000005.1	ENOG410XZ93	40.8	S	Function unknown	NA	NA	NA	NA	92	no_ko	NA	NA	NA
cluster_727	CP003842.1_68	4	4	CP003842.1	NA	NA	NA	NA	NA	NA	NA	NA	144	no_ko	NA	NA	NA
cluster_728	LN890280.1_1612	52	52	LN890280.1	NA	NA	NA	NA	NA	Toprim_4	23.1	Toprim domain	125	no_ko	NA	NA	NA
cluster_729	CP011097.2_788	46	46	CP011097.2	NA	NA	NA	NA	NA	NA	NA	NA	171	no_ko	NA	NA	NA
cluster_730	MTMA01000002.1_123	40	40	MTMA01000002.1	ENOG410ZCK2	60.1	S	Function unknown	NA	NA	NA	NA	205	no_ko	NA	NA	NA
cluster_731	CP000866.1_1777	11	11	CP000866.1	COG1721	142.7	S	Function unknown	Conserved protein	DUF58	80.6	Protein of unknown function DUF58	291	no_ko	NA	NA	NA
cluster_732	FRFC01000001.1_2	44	44	FRFC01000001.1	ENOG41111SH	207.1	S	Function unknown	NA	NA	NA	NA	176	no_ko	NA	NA	NA
cluster_733	CP003842.1_153	18	18	CP003842.1	NA	NA	NA	NA	NA	NA	NA	NA	54	no_ko	NA	NA	NA
cluster_734	2718225310_13	10	10	2718225310	ENOG410Y52F	92.2	S	Function unknown	AIG2 family	GGACT	41	Gamma-glutamyl cyclotransferase, AIG2-like	151	no_ko	NA	NA	NA
cluster_735	CP010868.1_1978	67	67	CP010868.1	COG2058	54.7	J	Translation, ribosomal structure and biogenesis	Ribosomal protein	Ribosomal_60s	50.4	60s Acidic ribosomal protein	105	K02869	RP-L12, rpl12; large subunit ribosomal protein L12	Genetic Information Processing	Translation	03010 Ribosome [PATH:ko03010]
cluster_736	VBPO01000017.1_103	62	62	VBPO01000017.1	COG2023	71.3	J	Translation, ribosomal structure and biogenesis	tRNA 5'-leader removal	Rpr2	52.4	RNAse P Rpr2/Rpp21/SNM1 subunit domain	102	K03540	RPR2, RPP21; ribonuclease P protein subunit RPR2 [EC:3.1.26.5]	Genetic Information Processing	Translation	03013 RNA transport [PATH:ko03013]
cluster_737	1055469_contig_656_10	67	67	1055469_contig_656	COG1096	55.6	J	Translation, ribosomal structure and biogenesis	Exosome complex	ECR1_N	34	Exosome complex exonuclease RRP4 N-terminal region	177	no_ko	NA	NA	NA
cluster_738	2718225163_248	11	12	2718225163	COG0146	488.9	EQ	Amino acid transport and metabolism;Secondary metabolites biosynthesis, transport, and catabolism	5-oxoprolinase	Hydantoinase_B	519.8	Hydantoinase B/oxoprolinase	582	K01474	hyuB; N-methylhydantoinase B [EC:3.5.2.14]	Metabolism	Amino acid metabolism	00330 Arginine and proline metabolism [PATH:ko00330]
cluster_739	AFPU01000001.1_888	12	12	AFPU01000001.1	NA	NA	NA	NA	NA	NA	NA	NA	185	no_ko	NA	NA	NA
cluster_740	CP024808.1_928	35	35	CP024808.1	NA	NA	NA	NA	NA	NA	NA	NA	279	no_ko	NA	NA	NA
cluster_741	Dthaum_scf1119010717331.1_60	11	11	Dthaum_scf1119010717331.1	COG0135	129	E	Amino acid transport and metabolism	N-(5'-phosphoribosyl)anthranilate isomerase	PRAI	100.2	N-(5'phosphoribosyl)anthranilate (PRA) isomerase	197	K01817	trpF; phosphoribosylanthranilate isomerase [EC:5.3.1.24]	Metabolism	Metabolism	01230 Biosynthesis of amino acids [PATH:ko01230]
cluster_742	CP010868.1_1346	11	11	CP010868.1	NA	NA	NA	NA	NA	NA	NA	NA	67	no_ko	NA	NA	NA
cluster_743	2718225229_97	11	11	2718225229	COG1888	111.9	S	Function unknown	Uncharacterized ArCR, COG1888	DUF211	109	Uncharacterized ArCR, COG1888	98	K09732	NA	NA	NA
cluster_744	WP_012712858.1	64	64	WP	COG1829	188.9	H	Coenzyme transport and metabolism	Ghmp kinase	GHMP_kinases_N	28.8	GHMP kinases N terminal domain	270	K06982	pok; pantoate kinase [EC:2.7.1.169]	Metabolism	Metabolism of cofactors and vitamins	00770 Pantothenate and CoA biosynthesis [PATH:ko00770]
cluster_745	2718225189_80	65	65	2718225189	COG1936	107.3	F	Nucleotide transport and metabolism	adenylate kinase activity	AAA_18	50.2	AAA domain	206	K18532	NA	NA	NA
cluster_746	2718225347_218	8	8	2718225347	COG1351	127.4	F	Nucleotide transport and metabolism	Catalyzes the formation of dTMP and tetrahydrofolate from dUMP and methylenetetrahydrofolate (By similarity)	Thy1	140	Thymidylate synthase complementing protein	499	K03465	E2.1.1.148, thyX, thy1; thymidylate synthase (FAD) [EC:2.1.1.148]	Metabolism	Nucleotide metabolism	00240 Pyrimidine metabolism [PATH:ko00240]
cluster_747	BGKI01000002.1_163	7	7	BGKI01000002.1	NA	NA	NA	NA	NA	NA	NA	NA	50	no_ko	NA	NA	NA
cluster_748	BA000048.1_1695	8	8	BA000048.1	ENOG410XPZQ	66.6	S	Function unknown	NA	CarboxypepD_reg	67.8	Carboxypeptidase regulatory-like domain	566	no_ko	NA	NA	NA
cluster_749	ML675578.1_87	6	7	ML675578.1	NA	NA	NA	NA	NA	NA	NA	NA	620	no_ko	NA	NA	NA
cluster_750	ML675578.1_77	7	7	ML675578.1	ENOG410YB1G	131.3	G	Carbohydrate transport and metabolism	Xylose isomerase-like TIM barrel	AP_endonuc_2	73.1	Xylose isomerase-like TIM barrel	279	no_ko	NA	NA	NA
cluster_751	CP012850.1_1819	8	8	CP012850.1	COG0295	160.7	F	Nucleotide transport and metabolism	cytidine deaminase	dCMP_cyt_deam_1	49.3	Cytidine and deoxycytidylate deaminase zinc-binding region	125	K01489	cdd, CDA; cytidine deaminase [EC:3.5.4.5]	Metabolism	Nucleotide metabolism	00240 Pyrimidine metabolism [PATH:ko00240]
cluster_752	LN890280.1_1740	8	8	LN890280.1	NA	NA	NA	NA	NA	NA	NA	NA	56	no_ko	NA	NA	NA
cluster_753	CP010868.1_1809	7	7	CP010868.1	ENOG4110ZKD	73.1	S	Function unknown	NA	NA	NA	NA	63	no_ko	NA	NA	NA
cluster_754	CM001158.1_2079	12	14	CM001158.1	ENOG410XPUU	449.1	S	Function unknown	Methyltransferase	Methyltransf_14	183	C-methyltransferase C-terminal domain	395	no_ko	NA	NA	NA
cluster_755	VBPO01000014.1_99	6	7	VBPO01000014.1	COG4572	61.8	S	Function unknown	Cation transport regulator	ChaB	62.6	ChaB	90	no_ko	NA	NA	NA
cluster_756	WP_012712936.1	6	7	WP	COG2050	97.2	Q	Secondary metabolites biosynthesis, transport, and catabolism	thioesterase Superfamily protein	4HBT	60.1	Thioesterase superfamily	164	K02614	paaI; acyl-CoA thioesterase [EC:3.1.2.-]	Metabolism	Amino acid metabolism	00360 Phenylalanine metabolism [PATH:ko00360]
cluster_757	CP024014.1_1322	7	7	CP024014.1	COG1145	98.9	C	Energy production and conversion	4Fe-4S ferredoxin, iron-sulfur binding	Fer4_22	118.2	4Fe-4S dicluster domain	375	K16950	asrA; anaerobic sulfite reductase subunit A	Metabolism	Energy metabolism	00920 Sulfur metabolism [PATH:ko00920]
cluster_758	CP007536.1_2906	14	14	CP007536.1	NA	NA	NA	NA	NA	NA	NA	NA	78	no_ko	NA	NA	NA
cluster_759	FRFC01000009.1_29	8	8	FRFC01000009.1	COG1047	181.9	O	Post-translational modification, protein turnover, and chaperones	peptidylprolyl cistrans isomerase	FKBP_C	86.2	FKBP-type peptidyl-prolyl cis-trans isomerase	143	K03775	slyD; FKBP-type peptidyl-prolyl cis-trans isomerase SlyD [EC:5.2.1.8]	5. Isomerases	5.2	5.2.1
cluster_760	RHFD01000020.1_18	7	7	RHFD01000020.1	COG1373	235.9	S	Function unknown	ATPase (AAA	AAA_14	98.5	AAA domain	505	K07133	NA	NA	NA
cluster_761	2718225281_11	8	8	2718225281	COG1181	267	M	Cell wall/membrane/envelope biogenesis	cell wall formation (By similarity)	Dala_Dala_lig_C	101.8	D-ala D-ala ligase C-terminus	642	K01921	ddl; D-alanine-D-alanine ligase [EC:6.3.2.4]	Metabolism	Metabolism of other amino acids	00473 D-Alanine metabolism [PATH:ko00473]
cluster_762	LR216287.1_491	44	44	LR216287.1	NA	NA	NA	NA	NA	NA	NA	NA	114	no_ko	NA	NA	NA
cluster_763	DP000238.1_1862	60	60	DP000238.1	ENOG410Y6R8	147.2	S	Function unknown	NA	NA	NA	NA	208	no_ko	NA	NA	NA
cluster_764	NDWU01000025.1_7	31	31	NDWU01000025.1	COG0550	474.1	L	Replication, recombination and repair	Releases the supercoiling and torsional tension of DNA, which is introduced during the DNA replication and transcription, by transiently cleaving and rejoining one strand of the DNA duplex. Introduces a single-strand break via transesterification at a target site in duplex DNA. The scissile phosphodiester is attacked by the catalytic tyrosine of the enzyme, resulting in the formation of a DNA-(5'…	Topoisom_bac	320.3	DNA topoisomerase	598	K03168	topA; DNA topoisomerase I [EC:5.99.1.2]	Chromosome	DNA topo-isomerases
cluster_765	CM001158.1_1461	52	52	CM001158.1	ENOG4111109	134.2	S	Function unknown	NA	NA	NA	NA	54	no_ko	NA	NA	NA
cluster_766	QYQE01000072.1_2	8	9	QYQE01000072.1	ENOG411250H	33.4	S	Function unknown	membrane protein-like protein	NA	NA	NA	409	no_ko	NA	NA	NA
cluster_767	CBTY010000009.1_9	9	9	CBTY010000009.1	NA	NA	NA	NA	NA	NA	NA	NA	130	no_ko	NA	NA	NA
cluster_768	VBPF01000127.1_18	61	61	VBPF01000127.1	ENOG4111ZM0	128.6	S	Function unknown	NA	Mrr_cat	22.9	Restriction endonuclease	210	no_ko	NA	NA	NA
cluster_769	DAKA01000003.1_19	35	35	DAKA01000003.1	ENOG41111NP	59.6	S	Function unknown	NA	NA	NA	NA	68	no_ko	NA	NA	NA
cluster_770	VBPO01000014.1_113	20	20	VBPO01000014.1	COG0314	199.9	H	Coenzyme transport and metabolism	Molybdopterin	MoaE	137.7	MoaE protein	140	K03635	MOCS2, moaE; molybdopterin synthase catalytic subunit [EC:2.8.1.12]	Metabolism	Metabolism of cofactors and vitamins	00790 Folate biosynthesis [PATH:ko00790]
cluster_771	CP000866.1_1182	36	36	CP000866.1	ENOG411110C	301.2	S	Function unknown	NA	NA	NA	NA	167	no_ko	NA	NA	NA
cluster_772	DAKA01000107.1_28	60	60	DAKA01000107.1	COG5625	61.8	K	Transcription	Transcription regulator	NA	NA	NA	77	no_ko	NA	NA	NA
cluster_773	CP012850.1_2697	5	6	CP012850.1	NA	NA	NA	NA	NA	NA	NA	NA	58	no_ko	NA	NA	NA
cluster_774	2718225148_128	6	6	2718225148	NA	NA	NA	NA	NA	NA	NA	NA	63	no_ko	NA	NA	NA
cluster_775	CP007536.1_854	6	6	CP007536.1	NA	NA	NA	NA	NA	NA	NA	NA	76	no_ko	NA	NA	NA
cluster_776	2718225219_20	6	6	2718225219	NA	NA	NA	NA	NA	NA	NA	NA	58	no_ko	NA	NA	NA
cluster_777	SYJQ01000006.1_86	45	46	SYJQ01000006.1	ENOG41110FH	199.8	S	Function unknown	NA	NA	NA	NA	95	no_ko	NA	NA	NA
cluster_778	CP011070.1_1339	5	6	CP011070.1	ENOG4111HBK	52.8	L	Replication, recombination and repair	dna-directed dna polymerase	DNA_pol_B_2	86.4	DNA polymerase type B, organellar and viral	593	no_ko	NA	NA	NA
cluster_779	LN890280.1_128	6	6	LN890280.1	NA	NA	NA	NA	NA	NA	NA	NA	144	no_ko	NA	NA	NA
cluster_780	2718225150_140	6	6	2718225150	ENOG410YK3N	101.2	S	Function unknown	NA	NA	NA	NA	384	no_ko	NA	NA	NA
cluster_781	CP024808.1_977	6	6	CP024808.1	ENOG4111R0T	53.3	K	Transcription	transcriptional modulator of maze toxin, mazf	PemK_toxin	36.7	PemK-like, MazF-like toxin of type II toxin-antitoxin system	95	no_ko	NA	NA	NA
cluster_782	CP007536.1_2859	6	6	CP007536.1	ENOG410Z62R	78.5	S	Function unknown	NA	NA	NA	NA	111	no_ko	NA	NA	NA
cluster_783	LT841358.1_197	5	6	LT841358.1	NA	NA	NA	NA	NA	NA	NA	NA	101	no_ko	NA	NA	NA
cluster_784	LXWN01000002.1_326	6	6	LXWN01000002.1	COG2220	83.9	S	Function unknown	Hydrolase	Lactamase_B_3	46.6	Beta-lactamase superfamily domain	450	K14952	NA	NA	NA
cluster_785	2718225147_197	17	17	2718225147	COG0069	365.3	E	Amino acid transport and metabolism	glutamate synthase	Glu_synthase	316.6	Conserved region in glutamate synthase	414	K00265	gltB; glutamate synthase (NADPH/NADH) large chain [EC:1.4.1.13 1.4.1.14]	Metabolism	Metabolism	01230 Biosynthesis of amino acids [PATH:ko01230]
cluster_786	CP021324.1_1033	14	14	CP021324.1	NA	NA	NA	NA	NA	NA	NA	NA	66	no_ko	NA	NA	NA
cluster_787	2718225146_63	20	20	2718225146	COG0521	178	H	Coenzyme transport and metabolism	molybdenum cofactor biosynthesis protein	MoCF_biosynth	113.5	Probable molybdopterin binding domain	175	K03638	NA	NA	NA
cluster_788	CP003842.1_1164	51	51	CP003842.1	COG1654	306.5	H	Coenzyme transport and metabolism	biotin-[acetyl-CoA-carboxylase] ligase activity	BPL_LplA_LipB	64.9	Biotin/lipoate A/B protein ligase family	336	K03524	birA; BirA family transcriptional regulator, biotin operon repressor / biotin-[acetyl-CoA-carboxylase] ligase [EC:6.3.4.15]	Metabolism	Metabolism of cofactors and vitamins	00780 Biotin metabolism [PATH:ko00780]
cluster_789	CP011097.2_1194	62	62	CP011097.2	ENOG410Z38J	123.9	S	Function unknown	NA	NA	NA	NA	113	no_ko	NA	NA	NA
cluster_790	LT841358.1_1223	31	31	LT841358.1	NA	NA	NA	NA	NA	NA	NA	NA	81	no_ko	NA	NA	NA
cluster_791	LXWN01000003.1_13	65	65	LXWN01000003.1	COG1257	297.2	I	Lipid transport and metabolism	)-reductase	HMG-CoA_red	345.9	Hydroxymethylglutaryl-coenzyme A reductase	387	K00054	mvaA; hydroxymethylglutaryl-CoA reductase [EC:1.1.1.88]	Metabolism	Metabolism of terpenoids and polyketides	00900 Terpenoid backbone biosynthesis [PATH:ko00900]
cluster_792	LFLC01000024.1_10	22	22	LFLC01000024.1	NA	NA	NA	NA	NA	NA	NA	NA	49	no_ko	NA	NA	NA
cluster_793	NDWU01000010.1_50	15	15	NDWU01000010.1	ENOG4112835	168.7	S	Function unknown	NA	NA	NA	NA	184	no_ko	NA	NA	NA
cluster_794	CP003842.1_1499	50	50	CP003842.1	COG2167	48.2	J	Translation, ribosomal structure and biogenesis	Ribosomal protein	Ribosomal_L39	66.6	Ribosomal L39 protein	53	no_ko	NA	NA	NA
cluster_795	Dthaum_scf1119010717276.8_67	23	23	Dthaum_scf1119010717276.8	COG0620	36.7	E	Amino acid transport and metabolism	Catalyzes the transfer of a methyl group from 5- methyltetrahydrofolate to homocysteine resulting in methionine formation (By similarity)	Meth_synt_1	46.7	Cobalamin-independent synthase, N-terminal domain	303	K00549	metE; 5-methyltetrahydropteroyltriglutamate--homocysteine methyltransferase [EC:2.1.1.14]	Metabolism	Metabolism	01230 Biosynthesis of amino acids [PATH:ko01230]
cluster_796	WP_011007708.1	12	12	WP	COG4754	91.4	P	Inorganic ion transport and metabolism	(ABC) transporter	AAA_assoc_C	70.5	C-terminal AAA-associated domain	148	no_ko	NA	NA	NA
cluster_797	AFPU01000001.1_865	12	12	AFPU01000001.1	NA	NA	NA	NA	NA	NA	NA	NA	34	no_ko	NA	NA	NA
cluster_798	CBTY010000011.1_41	60	60	CBTY010000011.1	COG0576	124.2	O	Post-translational modification, protein turnover, and chaperones	Participates actively in the response to hyperosmotic and heat shock by preventing the aggregation of stress-denatured proteins, in association with DnaK and GrpE. It is the nucleotide exchange factor for DnaK and may function as a thermosensor. Unfolded proteins bind initially to DnaJ	GrpE	124.5	GrpE	180	K03687	NA	NA	NA
cluster_799	VBPF01000135.1_2	26	26	VBPF01000135.1	ENOG4110ZWM	40.9	S	Function unknown	NA	NA	NA	NA	83	no_ko	NA	NA	NA
cluster_800	LFLC01000041.1_9	16	16	LFLC01000041.1	ENOG410YNMG	41.1	S	Function unknown	NA	NA	NA	NA	170	no_ko	NA	NA	NA
cluster_801	CP007536.1_985	16	16	CP007536.1	COG2201	251.3	T	Signal transduction mechanisms	protein-glutamate methylesterase activity	CheB_methylest	189.2	CheB methylesterase	369	K03412	cheB; two-component system, chemotaxis family, response regulator CheB [EC:3.1.1.61]	Environmental Information Processing	Signal transduction	02020 Two-component system [PATH:ko02020]
cluster_802	FUYK01000007.1_7	40	40	FUYK01000007.1	NA	NA	NA	NA	NA	NA	NA	NA	329	no_ko	NA	NA	NA
cluster_803	LFLC01000029.1_27	26	26	LFLC01000029.1	NA	NA	NA	NA	NA	NA	NA	NA	71	no_ko	NA	NA	NA
cluster_804	1055469_contig_57_15	67	67	1055469_contig_57	COG1394	134.1	C	Energy production and conversion	Produces ATP from ADP in the presence of a proton gradient across the membrane (By similarity)	ATP-synt_D	171.3	ATP synthase subunit D	211	K02120	ATPVD, ntpD, atpD; V/A-type H+-transporting ATPase subunit D	Metabolism	Energy metabolism	00190 Oxidative phosphorylation [PATH:ko00190]
cluster_805	LR216287.1_105	66	66	LR216287.1	COG0287	87.9	E	Amino acid transport and metabolism	prephenate dehydrogenase	PDH	49.3	Prephenate dehydrogenase	336	no_ko	NA	NA	NA
cluster_806	CP035425.1_1401	42	42	CP035425.1	ENOG411117P	295.1	S	Function unknown	NA	NA	NA	NA	167	no_ko	NA	NA	NA
cluster_807	2718225234_16	65	65	2718225234	ENOG4112D11	66.6	S	Function unknown	zinc finger, SWIM-type containing 7	NA	NA	NA	109	no_ko	NA	NA	NA
cluster_808	LN890280.1_123	9	10	LN890280.1	NA	NA	NA	NA	NA	NA	NA	NA	244	no_ko	NA	NA	NA
cluster_809	2718225349_171	9	10	2718225349	COG0626	399.4	E	Amino acid transport and metabolism	cystathionine	Cys_Met_Meta_PP	372.1	Cys/Met metabolism PLP-dependent enzyme	392	K01739	metB; cystathionine gamma-synthase [EC:2.5.1.48]	Metabolism	Metabolism	01230 Biosynthesis of amino acids [PATH:ko01230]
cluster_810	ML675581.1_49	9	9	ML675581.1	ENOG410Y5T6	107.3	S	Function unknown	NA	NA	NA	NA	118	no_ko	NA	NA	NA
cluster_811	1055469_contig_568_6	63	63	1055469_contig_568	COG0062	173.5	G	Carbohydrate transport and metabolism	NADHX epimerase activity	YjeF_N	152.2	YjeF-related protein N-terminus	224	K23997	NA	NA	NA
cluster_812	2558320473_48	11	11	2558320473	NA	NA	NA	NA	NA	NA	NA	NA	121	no_ko	NA	NA	NA
cluster_813	QYQE01000004.1_7	11	11	QYQE01000004.1	COG1750	168.2	S	Function unknown	Peptidase S16, lon domain protein	Lon_C	37.2	Lon protease (S16) C-terminal proteolytic domain	200	K06870	NA	NA	NA
cluster_814	DAKA01000015.1_4	32	32	DAKA01000015.1	ENOG4110ZNJ	144.1	S	Function unknown	NA	NA	NA	NA	70	no_ko	NA	NA	NA
cluster_815	LFLC01000055.1_17	8	8	LFLC01000055.1	COG1083	181.6	M	Cell wall/membrane/envelope biogenesis	cytidylyltransferase	CTP_transf_3	90.1	Cytidylyltransferase	233	K21749	NA	NA	NA
cluster_816	BA000048.1_1571	8	8	BA000048.1	NA	NA	NA	NA	NA	NA	NA	NA	265	no_ko	NA	NA	NA
cluster_817	CP011097.2_715	12	12	CP011097.2	NA	NA	NA	NA	NA	NA	NA	NA	87	no_ko	NA	NA	NA
cluster_818	VBPD01000053.1_19	20	20	VBPD01000053.1	NA	NA	NA	NA	NA	NA	NA	NA	183	no_ko	NA	NA	NA
cluster_819	2718225188_133	15	15	2718225188	ENOG4112B4R	68.4	S	Function unknown	NA	NA	NA	NA	102	no_ko	NA	NA	NA
cluster_820	CP011070.1_881	41	41	CP011070.1	ENOG411107A	171.9	S	Function unknown	NA	NA	NA	NA	79	no_ko	NA	NA	NA
cluster_821	2718225219_67	13	13	2718225219	COG2410	167	S	Function unknown	Protein of unknown function (DUF429)	DUF429	55.3	Protein of unknown function (DUF429)	205	K09147	NA	NA	NA
cluster_822	1055472_contig_2852_6	13	13	1055472_contig_2852	COG3407	206.5	I	Lipid transport and metabolism	Diphosphomevalonate decarboxylase	NA	NA	NA	325	K01597	MVD, mvaD; diphosphomevalonate decarboxylase [EC:4.1.1.33]	Metabolism	Metabolism of terpenoids and polyketides	00900 Terpenoid backbone biosynthesis [PATH:ko00900]
cluster_823	BGOU01000003.1_153	20	20	BGOU01000003.1	NA	NA	NA	NA	NA	NA	NA	NA	83	no_ko	NA	NA	NA
cluster_824	CBTY010000006.1_230	4	5	CBTY010000006.1	ENOG4112C4D	55.9	S	Function unknown	NA	NA	NA	NA	105	no_ko	NA	NA	NA
cluster_825	MTMA01000002.1_194	5	5	MTMA01000002.1	COG1035	215.2	C	Energy production and conversion	Coenzyme F420 hydrogenase	FrhB_FdhB_C	125.6	Coenzyme F420 hydrogenase/dehydrogenase, beta subunit C terminus	268	K00441	frhB; coenzyme F420 hydrogenase subunit beta [EC:1.12.98.1]	Metabolism	Energy metabolism	00680 Methane metabolism [PATH:ko00680]
cluster_826	CP012850.1_3205	5	5	CP012850.1	ENOG410XP69	168.8	O	Post-translational modification, protein turnover, and chaperones	Specifically deglycosylates the denatured form of N- linked glycoproteins in the cytoplasm and assists their proteasome-mediated degradation. Cleaves the beta-aspartyl- glucosamine (GlcNAc) of the glycan and the amide side chain of Asn, converting Asn to Asp. Prefers proteins containing high- mannose over those bearing complex type oligosaccharides. Can recognize misfolded proteins in the endopla…	Transglut_core	32.5	Transglutaminase-like superfamily	253	K01456	E3.5.1.52, NGLY1, PNG1; peptide-N4-(N-acetyl-beta-glucosaminyl)asparagine amidase [EC:3.5.1.52]	Genetic Information Processing	Folding, sorting and degradation	04141 Protein processing in endoplasmic reticulum [PATH:ko04141]
cluster_827	DP000238.1_614	4	5	DP000238.1	COG1077	59.7	D	Cell cycle control, cell division, chromosome partitioning	Rod shape-determining protein, MreB	MreB_Mbl	30.3	MreB/Mbl protein	330	no_ko	NA	NA	NA
cluster_828	FUYK01000003.1_8	5	5	FUYK01000003.1	ENOG41110WK	71.1	S	Function unknown	NA	Big_3_5	43	Bacterial Ig-like domain (group 3)	1202	no_ko	NA	NA	NA
cluster_829	2718225174_32	5	5	2718225174	ENOG410ZCNJ	46.7	S	Function unknown	zinc finger	NA	NA	NA	57	no_ko	NA	NA	NA
cluster_830	CP007536.1_755	5	5	CP007536.1	NA	NA	NA	NA	NA	NA	NA	NA	96	no_ko	NA	NA	NA
cluster_831	LFLC01000032.1_51	4	5	LFLC01000032.1	COG1696	325.3	M	Cell wall/membrane/envelope biogenesis	Membrane bOund o-acyl transferase mboat family protein	MBOAT	93.6	MBOAT, membrane-bound O-acyltransferase family	490	K19294	NA	NA	NA
cluster_832	2718225148_113	5	5	2718225148	ENOG410YG3P	135.2	S	Function unknown	ABC-2 type transport system, membrane protein	NA	NA	NA	267	no_ko	NA	NA	NA
cluster_833	CP011070.1_1496	5	5	CP011070.1	NA	NA	NA	NA	NA	NA	NA	NA	36	no_ko	NA	NA	NA
cluster_834	DAEN01000080.1_4	5	5	DAEN01000080.1	ENOG41125W5	30	S	Function unknown	NA	NA	NA	NA	155	no_ko	NA	NA	NA
cluster_835	DAEN01000001.1_3	5	5	DAEN01000001.1	ENOG410YFTP	151.1	S	Function unknown	NA	NA	NA	NA	613	no_ko	NA	NA	NA
cluster_836	CP003843.1_400	5	5	CP003843.1	NA	NA	NA	NA	NA	NA	NA	NA	42	no_ko	NA	NA	NA
cluster_837	VBPO01000048.1_16	4	5	VBPO01000048.1	COG0492	339	O	Post-translational modification, protein turnover, and chaperones	thioredoxin reductase	Pyr_redox_2	96.5	Pyridine nucleotide-disulphide oxidoreductase	570	K00384	E1.8.1.9, trxB; thioredoxin reductase (NADPH) [EC:1.8.1.9]	Metabolism	Nucleotide metabolism	00240 Pyrimidine metabolism [PATH:ko00240]
cluster_838	CM001158.1_290	5	5	CM001158.1	NA	NA	NA	NA	NA	NA	NA	NA	65	no_ko	NA	NA	NA
cluster_839	ML675584.1_140	4	5	ML675584.1	ENOG4112AYX	88.4	G	Carbohydrate transport and metabolism	Polysaccharide deacetylase	Polysacc_deac_1	70.2	Polysaccharide deacetylase	381	no_ko	NA	NA	NA
cluster_840	2718225189_34	5	5	2718225189	NA	NA	NA	NA	NA	NA	NA	NA	47	no_ko	NA	NA	NA
cluster_841	WP_012953386.1	3	5	WP	ENOG410XPNN	56.5	L	Replication, recombination and repair	transposase	NA	NA	NA	71	no_ko	NA	NA	NA
cluster_842	ML675586.1_53	4	5	ML675586.1	COG1273	267.3	L	Replication, recombination and repair	Could be involved in DNA repair (By similarity)	Ku	120.4	Ku70/Ku80 beta-barrel domain	287	K10979	ku; DNA end-binding protein Ku	Genetic Information Processing	Replication and repair	03450 Non-homologous end-joining [PATH:ko03450]
cluster_843	BA000048.1_1090	5	5	BA000048.1	ENOG410ZB34	73.1	S	Function unknown	NA	NA	NA	NA	134	no_ko	NA	NA	NA
cluster_844	CP011070.1_1634	59	59	CP011070.1	COG1998	77.6	J	Translation, ribosomal structure and biogenesis	30S ribosomal protein S27Ae	Ribosomal_S27	77	Ribosomal protein S27a	62	K02977	RP-S27Ae, RPS27A; small subunit ribosomal protein S27Ae	Genetic Information Processing	Translation	03010 Ribosome [PATH:ko03010]
cluster_845	RKRY01000147.1_13	47	47	RKRY01000147.1	ENOG410XW8Q	111.5	S	Function unknown	NA	DUF4443	19	Domain of unknown function (DUF4443)	211	no_ko	NA	NA	NA
cluster_846	RHFD01000011.1_8	32	32	RHFD01000011.1	ENOG41111RM	69.8	S	Function unknown	NA	NA	NA	NA	72	no_ko	NA	NA	NA
cluster_847	LFEY01000002.1_12	18	18	LFEY01000002.1	ENOG410Z1A9	131.1	P	Inorganic ion transport and metabolism	ArsC family	ArsC	52.7	ArsC family	91	no_ko	NA	NA	NA
cluster_848	DAKA01000081.1_4	17	17	DAKA01000081.1	ENOG4110ZJM	159.9	S	Function unknown	NA	NA	NA	NA	118	no_ko	NA	NA	NA
cluster_849	VBPL01000044.1_13	47	47	VBPL01000044.1	ENOG410XZWZ	76.2	P	Inorganic ion transport and metabolism	Copper resistance D	CopD	55	Copper resistance protein D	165	no_ko	NA	NA	NA
cluster_850	CP003842.1_1069	7	7	CP003842.1	NA	NA	NA	NA	NA	NA	NA	NA	78	no_ko	NA	NA	NA
cluster_851	BA000048.1_430	7	7	BA000048.1	ENOG410XRNS	227.9	S	Function unknown	beta-1,4-mannosyltransferase activity	Glyco_trans_2_3	56.1	Glycosyl transferase family group 2	577	K02359	EGH; egghead protein (zeste-white 4 protein)	Organismal Systems	Development	04320 Dorso-ventral axis formation [PATH:ko04320]
cluster_852	PLUF01000051.1_75	6	7	PLUF01000051.1	ENOG410XNNM	56	S	Function unknown	zinc finger domain	zinc_ribbon_2	45.7	zinc-ribbon domain	350	no_ko	NA	NA	NA
cluster_853	CP003843.1_273	7	7	CP003843.1	NA	NA	NA	NA	NA	NA	NA	NA	114	no_ko	NA	NA	NA
cluster_854	WP_012714236.1	7	7	WP	COG0038	245.8	P	Inorganic ion transport and metabolism	chloride channel	Voltage_CLC	296.2	Voltage gated chloride channel	582	K03281	NA	NA	NA
cluster_855	BA000048.1_1269	7	7	BA000048.1	COG1983	64.7	S	Function unknown	phage shock protein C	PspC	54.7	PspC domain	158	no_ko	NA	NA	NA
cluster_856	VBPD01000006.1_16	6	7	VBPD01000006.1	NA	NA	NA	NA	NA	NA	NA	NA	72	no_ko	NA	NA	NA
cluster_857	VBPW01000007.1_48	61	61	VBPW01000007.1	COG1163	491.6	S	Function unknown	GTP-Binding protein	MMR_HSR1_Xtn	98	C-terminal region of MMR_HSR1 domain	369	K06944	NA	NA	NA
cluster_858	LFLC01000010.1_69	20	20	LFLC01000010.1	ENOG41126QF	165.6	S	Function unknown	NA	NA	NA	NA	124	no_ko	NA	NA	NA
cluster_859	LUPB01000073.1_10	20	20	LUPB01000073.1	ENOG411116W	72.1	S	Function unknown	NA	NA	NA	NA	51	no_ko	NA	NA	NA
cluster_860	NDWU01000001.1_56	66	66	NDWU01000001.1	COG0558	86.2	I	Lipid transport and metabolism	cdp-diacylglycerol-glycerol-3-phosphate 3-phosphatidyltransferase	CDP-OH_P_transf	45.2	CDP-alcohol phosphatidyltransferase	206	K17884	E2.7.8.39; archaetidylinositol phosphate synthase [EC:2.7.8.39]	2. Transferases	2.7	2.7.8
cluster_861	DAXZ01000055.1_2	19	19	DAXZ01000055.1	ENOG41111RB	163.5	S	Function unknown	NA	NA	NA	NA	119	no_ko	NA	NA	NA
cluster_862	CP012850.1_1204	11	12	CP012850.1	COG2514	247.7	S	Function unknown	glyoxalase bleomycin resistance protein dioxygenase	Glyoxalase	54	Glyoxalase/Bleomycin resistance protein/Dioxygenase superfamily	317	K07104	NA	NA	NA
cluster_863	2718225348_141	34	34	2718225348	COG0011	114.7	S	Function unknown	Domain of unknown function DUF77	Thiamine_BP	104	Thiamine-binding protein	124	no_ko	NA	NA	NA
cluster_864	ML675580.1_37	12	12	ML675580.1	NA	NA	NA	NA	NA	NA	NA	NA	112	no_ko	NA	NA	NA
cluster_865	AVSQ01000023.1_21	64	64	AVSQ01000023.1	COG2412	70.4	S	Function unknown	Protein of unknown function (DUF424)	DUF424	61.7	Protein of unknown function (DUF424)	86	no_ko	NA	NA	NA
cluster_866	VBPD01000019.1_25	24	24	VBPD01000019.1	COG4293	187	S	Function unknown	Domain of unknown function (DUF1802)	DUF1802	173.7	Domain of unknown function (DUF1802)	182	no_ko	NA	NA	NA
cluster_867	DAKA01000059.1_6	45	45	DAKA01000059.1	ENOG410YYKH	123.1	K	Transcription	PAS PAC sensor protein	NA	NA	NA	298	no_ko	NA	NA	NA
cluster_868	CP007536.1_2836	68	68	CP007536.1	COG1460	90.6	K	Transcription	rna polymerase	RNA_pol_Rpb4	32.6	RNA polymerase Rpb4	111	no_ko	NA	NA	NA
cluster_869	2718225224_85	10	10	2718225224	COG0609	262.4	P	Inorganic ion transport and metabolism	permease protein	FecCD	253.1	FecCD transport family	333	K02015	ABC.FEV.P; iron complex transport system permease protein	Environmental Information Processing	Membrane transport	02010 ABC transporters [PATH:ko02010]
cluster_870	DAKA01000094.1_4	40	40	DAKA01000094.1	ENOG41111J5	294.6	S	Function unknown	NA	NA	NA	NA	178	no_ko	NA	NA	NA
cluster_871	DP000238.1_726	49	49	DP000238.1	ENOG41110SK	149.3	S	Function unknown	NA	NA	NA	NA	95	no_ko	NA	NA	NA
cluster_872	ASW8bin1_29_16	17	17	ASW8bin1_29	ENOG410Y6VS	92.2	S	Function unknown	NA	NA	NA	NA	141	no_ko	NA	NA	NA
cluster_873	QYQE01000049.1_26	65	65	QYQE01000049.1	COG0284	119.2	F	Nucleotide transport and metabolism	Catalyzes the decarboxylation of orotidine 5'- monophosphate (OMP) to uridine 5'-monophosphate (UMP) (By similarity)	OMPdecase	85.6	Orotidine 5'-phosphate decarboxylase / HUMPS family	249	K01591	pyrF; orotidine-5'-phosphate decarboxylase [EC:4.1.1.23]	Metabolism	Nucleotide metabolism	00240 Pyrimidine metabolism [PATH:ko00240]
cluster_874	CP035425.1_345	35	35	CP035425.1	COG0613	149.8	S	Function unknown	DNA-directed DNA polymerase activity	PHP_C	45.5	PHP-associated	305	no_ko	NA	NA	NA
cluster_875	CP003842.1_763	50	50	CP003842.1	ENOG41111SG	175.5	S	Function unknown	NA	NA	NA	NA	117	no_ko	NA	NA	NA
cluster_876	LQMW01000017.1_5	28	28	LQMW01000017.1	ENOG4110ZV8	119	S	Function unknown	NA	NA	NA	NA	76	no_ko	NA	NA	NA
cluster_877	CP024014.1_1384	59	59	CP024014.1	COG0608	118.4	L	Replication, recombination and repair	Single-stranded-DNA-specific exonuclease (RecJ)	DHHA1	45.6	DHHA1 domain	504	K07462	recJ; single-stranded-DNA-specific exonuclease [EC:3.1.-.-]	Genetic Information Processing	Replication and repair	03410 Base excision repair [PATH:ko03410]
cluster_878	CP000866.1_550	65	65	CP000866.1	COG1400	45.4	U	Intracellular trafficking, secretion, and vesicular transport	Involved in targeting and insertion of nascent membrane proteins into the cytoplasmic membrane. Binds directly to 7S RNA and mediates binding of the 54 kDa subunit of the SRP (By similarity)	SRP19	49.3	SRP19 protein	100	no_ko	NA	NA	NA
cluster_879	DAXZ01000074.1_16	47	47	DAXZ01000074.1	COG1492	375.6	H	Coenzyme transport and metabolism	catalyzes amidations at positions B, D, E, and G on adenosylcobyrinic A,C-diamide. NH(2) groups are provided by glutamine, and one molecule of ATP is hydrogenolyzed for each amidation (By similarity)	AAA_26	72.9	AAA domain	290	K02232	E6.3.5.10, cobQ, cbiP; adenosylcobyric acid synthase [EC:6.3.5.10]	Metabolism	Metabolism of cofactors and vitamins	00860 Porphyrin and chlorophyll metabolism [PATH:ko00860]
cluster_880	CP011070.1_1711	67	67	CP011070.1	COG1676	42.4	J	Translation, ribosomal structure and biogenesis	sites to release the intron. The products are an intron and two tRNA half-molecules bearing 2',3' cyclic phosphate and 5'-OH termini. Recognizes a pseudosymmetric substrate in which 2 bulged loops of 3 bases are separated by a stem of 4 bp (By similarity)	tRNA_int_endo	74	tRNA intron endonuclease, catalytic C-terminal domain	188	K01170	NA	NA	NA
cluster_881	WP_012713862.1	45	45	WP	NA	NA	NA	NA	NA	NA	NA	NA	229	no_ko	NA	NA	NA
cluster_882	CP007536.1_2708	8	9	CP007536.1	COG2060	603.3	P	Inorganic ion transport and metabolism	One of the components of the high-affinity ATP-driven potassium transport (or KDP) system, which catalyzes the hydrolysis of ATP coupled with the exchange of hydrogen and potassium ions (By similarity)	KdpA	586.6	Potassium-transporting ATPase A subunit	545	K01546	kdpA; K+-transporting ATPase ATPase A chain [EC:3.6.3.12]	Environmental Information Processing	Signal transduction	02020 Two-component system [PATH:ko02020]
cluster_883	LFEY01000012.1_25	9	9	LFEY01000012.1	NA	NA	NA	NA	NA	NA	NA	NA	33	no_ko	NA	NA	NA
cluster_884	LT841358.1_114	45	45	LT841358.1	ENOG41111NN	125.6	S	Function unknown	NA	NA	NA	NA	143	no_ko	NA	NA	NA
cluster_885	BA000048.1_1125	24	24	BA000048.1	COG0639	224.1	T	Signal transduction mechanisms	serine threonine-protein phosphatase	Metallophos	80.3	Calcineurin-like phosphoesterase	264	K06269	PPP1C; serine/threonine-protein phosphatase PP1 catalytic subunit [EC:3.1.3.16]	Genetic Information Processing	Translation	03015 mRNA surveillance pathway [PATH:ko03015]
cluster_886	LXWN01000001.1_123	34	34	LXWN01000001.1	ENOG410YHFV	204.3	S	Function unknown	C1Q	Collagen	144.7	Collagen triple helix repeat (20 copies)	424	K19721	NA	NA	NA
cluster_887	LFEY01000005.1_23	46	46	LFEY01000005.1	COG2178	105.1	J	Translation, ribosomal structure and biogenesis	translin	Translin	37.2	Translin family	205	K07477	NA	NA	NA
cluster_888	LR216287.1_2333	12	13	LR216287.1	NA	NA	NA	NA	NA	NA	NA	NA	149	no_ko	NA	NA	NA
cluster_889	LXWN01000001.1_207	25	26	LXWN01000001.1	COG0831	162.4	E	Amino acid transport and metabolism	Urea amidohydrolase subunit gamma	Urease_gamma	154.7	Urease, gamma subunit	101	K01430	ureA; urease subunit gamma [EC:3.5.1.5]	Metabolism	Nucleotide metabolism	00230 Purine metabolism [PATH:ko00230]
cluster_890	CP003842.1_582	14	14	CP003842.1	NA	NA	NA	NA	NA	NA	NA	NA	75	no_ko	NA	NA	NA
cluster_891	RKRY01000167.1_1	25	25	RKRY01000167.1	COG0829	141.6	O	Post-translational modification, protein turnover, and chaperones	Required for maturation of urease via the functional incorporation of the urease nickel metallocenter (By similarity)	UreD	124.1	UreD urease accessory protein	253	K03190	NA	NA	NA
cluster_892	CP024014.1_895	24	25	CP024014.1	COG0832	168.8	E	Amino acid transport and metabolism	Urea amidohydrolase subunit beta	Urease_beta	141.3	Urease beta subunit	124	K01429	ureB; urease subunit beta [EC:3.5.1.5]	Metabolism	Nucleotide metabolism	00230 Purine metabolism [PATH:ko00230]
cluster_893	FUYK01000008.1_44	10	12	FUYK01000008.1	NA	NA	NA	NA	NA	NA	NA	NA	54	no_ko	NA	NA	NA
cluster_894	VBPO01000029.1_14	68	72	VBPO01000029.1	COG1594	52.3	K	Transcription	DNA-dependent RNA polymerase catalyzes the transcription of DNA into RNA using the four ribonucleoside triphosphates as substrates (By similarity)	TFIIS_C	66.7	Transcription factor S-II (TFIIS)	106	K03057	NA	NA	NA
cluster_895	BA000048.1_1598	43	43	BA000048.1	COG1628	196.1	S	Function unknown	UPF0215 protein	DUF99	201.2	Protein of unknown function DUF99	211	K09120	NA	NA	NA
cluster_896	VBPF01000140.1_10	51	51	VBPF01000140.1	ENOG41110MM	82.4	S	Function unknown	Bacterial Fe(2+) trafficking	Iron_traffic	26.2	Bacterial Fe(2+) trafficking	91	no_ko	NA	NA	NA
cluster_897	ML675578.1_383	15	16	ML675578.1	NA	NA	NA	NA	NA	NA	NA	NA	125	no_ko	NA	NA	NA
cluster_898	BGKI01000004.1_29	15	16	BGKI01000004.1	COG1352	257.2	NT	Cell motility;Signal transduction mechanisms	catalyzes the demethylation of specific methylglutamate residues introduced into the chemoreceptors (methyl-accepting chemotaxis proteins) by CheR (By similarity)	CheR	178.1	CheR methyltransferase, SAM binding domain	273	K00575	cheR; chemotaxis protein methyltransferase CheR [EC:2.1.1.80]	Environmental Information Processing	Signal transduction	02020 Two-component system [PATH:ko02020]
cluster_899	LXWN01000002.1_105	19	20	LXWN01000002.1	ENOG410XWHK	79.4	S	Function unknown	chromosome 20 open reading frame 72	PDDEXK_1	32.4	PD-(D/E)XK nuclease superfamily	234	no_ko	NA	NA	NA
cluster_900	2558320497_17	17	17	2558320497	COG1968	158.8	V	Defense mechanisms	Catalyzes the dephosphorylation of undecaprenyl diphosphate (UPP). Confers resistance to bacitracin (By similarity)	BacA	152.4	Bacitracin resistance protein BacA	273	K06153	E3.6.1.27, bacA; undecaprenyl-diphosphatase [EC:3.6.1.27]	Metabolism	Glycan biosynthesis and metabolism	00550 Peptidoglycan biosynthesis [PATH:ko00550]
cluster_901	CP012850.1_2998	8	8	CP012850.1	NA	NA	NA	NA	NA	NA	NA	NA	241	no_ko	NA	NA	NA
cluster_902	CP012850.1_3126	21	21	CP012850.1	COG1239	122.5	H	Coenzyme transport and metabolism	magnesium chelatase	AAA_5	35.3	AAA domain (dynein-related subfamily)	587	K03405	chlI, bchI; magnesium chelatase subunit I [EC:6.6.1.1]	Metabolism	Metabolism of cofactors and vitamins	00860 Porphyrin and chlorophyll metabolism [PATH:ko00860]
cluster_903	2718225238_25	7	8	2718225238	ENOG410XNUY	235.8	S	Function unknown	ABC transporter ATP-Binding protein	ABC_tran	35.1	ABC transporter	495	K07128	NA	NA	NA
cluster_904	ML675591.1_113	8	8	ML675591.1	NA	NA	NA	NA	NA	NA	NA	NA	63	no_ko	NA	NA	NA
cluster_905	BA000048.1_1219	8	8	BA000048.1	ENOG410XNPB	48.6	S	Function unknown	Coiled-coil domain containing 147	NA	NA	NA	368	no_ko	NA	NA	NA
cluster_906	LXWN01000002.1_532	41	41	LXWN01000002.1	ENOG41110J6	258.8	S	Function unknown	NA	NA	NA	NA	197	no_ko	NA	NA	NA
cluster_907	CP024808.1_422	51	51	CP024808.1	COG2131	154.1	F	Nucleotide transport and metabolism	dCMP deaminase activity	dCMP_cyt_deam_1	96.3	Cytidine and deoxycytidylate deaminase zinc-binding region	174	K01493	comEB; dCMP deaminase [EC:3.5.4.12]	Metabolism	Nucleotide metabolism	00240 Pyrimidine metabolism [PATH:ko00240]
cluster_908	CP007536.1_1772	45	45	CP007536.1	ENOG41111BR	66.6	S	Function unknown	NA	NA	NA	NA	144	no_ko	NA	NA	NA
cluster_909	BGOU01000010.1_313	20	20	BGOU01000010.1	ENOG41110V9	363.6	S	Function unknown	NA	Penicillinase_R	25.2	Penicillinase repressor	194	no_ko	NA	NA	NA
cluster_910	CP011097.2_1229	64	64	CP011097.2	COG4023	71.8	U	Intracellular trafficking, secretion, and vesicular transport	but it may be involved in stabilization of the trimeric complex (By similarity)	Sec61_beta	49.5	Sec61beta family	59	no_ko	NA	NA	NA
cluster_911	ASW8bin1_1_10	6	6	ASW8bin1_1	ENOG41125V9	98	G	Carbohydrate transport and metabolism	xylose isomerase domaiN-containing protein	AP_endonuc_2	73.6	Xylose isomerase-like TIM barrel	296	no_ko	NA	NA	NA
cluster_912	CP012850.1_1834	20	21	CP012850.1	COG0783	138.5	P	Inorganic ion transport and metabolism	oxidoreductase activity, oxidizing metal ions	Ferritin	103.6	Ferritin-like domain	168	K04047	dps; starvation-inducible DNA-binding protein	Chromosome	Nucleoid associated proteins	Other nucreoid associated proteins
cluster_913	CP003842.1_808	6	6	CP003842.1	NA	NA	NA	NA	NA	NA	NA	NA	78	no_ko	NA	NA	NA
cluster_914	CP010868.1_1081	6	6	CP010868.1	NA	NA	NA	NA	NA	NA	NA	NA	99	no_ko	NA	NA	NA
cluster_915	ML675579.1_5	5	6	ML675579.1	COG2041	253.5	S	Function unknown	The exact function is not known. Can catalyze the reduction of a variety of substrates like dimethyl sulfoxide, trimethylamine N-oxide, phenylmethyl sulfoxide and L-methionine sulfoxide. Cannot reduce cyclic N-oxides. Shows no activity as sulfite oxidase (By similarity)	Oxidored_molyb	143.1	Oxidoreductase molybdopterin binding domain	567	K00387	SUOX; sulfite oxidase [EC:1.8.3.1]	Metabolism	Energy metabolism	00920 Sulfur metabolism [PATH:ko00920]
cluster_916	CP021324.1_881	6	6	CP021324.1	ENOG4111PRK	133.6	S	Function unknown	NA	NA	NA	NA	429	no_ko	NA	NA	NA
cluster_917	WP_013129669.1	10	10	WP	COG1857	199.1	L	Replication, recombination and repair	CRISPR-associated autoregulator DevR family	DevR	226.3	CRISPR-associated negative auto-regulator DevR/Csa2	364	K19074	NA	NA	NA
cluster_918	VBPO01000023.1_25	5	6	VBPO01000023.1	ENOG410YXIQ	43.4	S	Function unknown	Chromate resistance exported protein	Chrome_Resist	160.6	Chromate resistance exported protein	144	no_ko	NA	NA	NA
cluster_919	CP003843.1_596	6	6	CP003843.1	COG1405	171.5	K	Transcription	Stabilizes TBP binding to an archaeal box-A promoter. Also responsible for recruiting RNA polymerase II to the pre- initiation complex (DNA-TBP-TFIIB) (By similarity)	TFIIB	128.6	Transcription factor TFIIB repeat	299	K03124	TFIIB, GTF2B, SUA7, tfb; transcription initiation factor TFIIB	Genetic Information Processing	Transcription	03022 Basal transcription factors [PATH:ko03022]
cluster_920	WP_011007842.1	6	6	WP	ENOG410Y90D	389.4	G	Carbohydrate transport and metabolism	had-superfamily hydrolase, subfamily iib	Hydrolase_3	34.9	haloacid dehalogenase-like hydrolase	236	no_ko	NA	NA	NA
cluster_921	VBPL01000065.1_1	6	6	VBPL01000065.1	ENOG4112DDE	102.8	S	Function unknown	NA	NA	NA	NA	130	no_ko	NA	NA	NA
cluster_922	LR216287.1_2654	6	6	LR216287.1	NA	NA	NA	NA	NA	NA	NA	NA	134	no_ko	NA	NA	NA
cluster_923	VBPW01000024.1_28	62	62	VBPW01000024.1	COG1371	67	S	Function unknown	Chaperone or modulator of proteins involved in DNA or RNA processing (By similarity)	Archease	69.4	Archease protein family (MTH1598/TM1083)	78	no_ko	NA	NA	NA
cluster_924	CP003843.1_1316	13	14	CP003843.1	COG3631	72.7	S	Function unknown	ketosteroid isomerase-like protein	SnoaL_2	43.8	SnoaL-like domain	128	K06893	NA	NA	NA
cluster_925	RHFD01000013.1_11	34	34	RHFD01000013.1	COG4301	369.2	S	Function unknown	Methyltransferase	Methyltransf_33	342.8	Histidine-specific methyltransferase, SAM-dependent	343	no_ko	NA	NA	NA
cluster_926	CP003843.1_955	13	13	CP003843.1	NA	NA	NA	NA	NA	NA	NA	NA	63	no_ko	NA	NA	NA
cluster_927	LUPB01000086.1_69	45	45	LUPB01000086.1	ENOG411100T	113.9	S	Function unknown	NA	NA	NA	NA	184	no_ko	NA	NA	NA
cluster_928	BGOU01000003.1_314	19	20	BGOU01000003.1	NA	NA	NA	NA	NA	NA	NA	NA	260	no_ko	NA	NA	NA
cluster_929	CP035425.1_364	32	32	CP035425.1	ENOG411109Z	128.1	S	Function unknown	NA	NA	NA	NA	91	no_ko	NA	NA	NA
cluster_930	2718225348_134	67	67	2718225348	COG2125	96.4	J	Translation, ribosomal structure and biogenesis	40s ribosomal protein s6	Ribosomal_S6e	121.4	Ribosomal protein S6e	142	K02991	RP-S6e, RPS6; small subunit ribosomal protein S6e	Genetic Information Processing	Translation	03010 Ribosome [PATH:ko03010]
cluster_931	2718225230_14	67	67	2718225230	COG1931	83	S	Function unknown	UPF0201 protein	RNA_binding	54.5	RNA binding	131	K09736	NA	NA	NA
cluster_932	DAEN01000006.1_14	58	58	DAEN01000006.1	COG1920	133.7	S	Function unknown	Guanylyltransferase that catalyzes the activation of 2- phospho-L-lactate (LP) as (2S)-lactyl-2-diphospho-5'-guanosine (LPPG), via the condensation of LP with GTP. Is involved in the biosynthesis of coenzyme F420, a hydride carrier cofactor (By similarity)	CofC	118.6	Guanylyl transferase CofC like	232	K14941	cofC; 2-phospho-L-lactate guanylyltransferase [EC:2.7.7.68]	Metabolism	Energy metabolism	00680 Methane metabolism [PATH:ko00680]
cluster_933	LT841358.1_559	56	56	LT841358.1	ENOG4112BPR	72.5	S	Function unknown	NA	NA	NA	NA	171	no_ko	NA	NA	NA
cluster_934	NSIS01000012.1_24	41	41	NSIS01000012.1	ENOG411107C	195.2	S	Function unknown	NA	NA	NA	NA	154	no_ko	NA	NA	NA
cluster_935	FUYK01000010.1_95	43	43	FUYK01000010.1	ENOG411117J	93.2	S	Function unknown	NA	NA	NA	NA	104	no_ko	NA	NA	NA
cluster_936	1055469_contig_656_4	12	12	1055469_contig_656	ENOG410Y2T9	109.1	S	Function unknown	QueT transporter	QueT	84.7	QueT transporter	199	no_ko	NA	NA	NA
cluster_937	CP024014.1_1335	66	66	CP024014.1	COG0015	329.8	F	Nucleotide transport and metabolism	adenylosuccinate lyase	Lyase_1	144	Lyase	456	K01756	purB, ADSL; adenylosuccinate lyase [EC:4.3.2.2]	Metabolism	Nucleotide metabolism	00230 Purine metabolism [PATH:ko00230]
cluster_938	LT981265.1_1480	68	68	LT981265.1	COG0250	56.6	K	Transcription	Participates in transcription elongation, termination and antitermination (By similarity)	Spt5-NGN	76.6	Early transcription elongation factor of RNA pol II, NGN section	157	K02601	NA	NA	NA
cluster_939	CP011070.1_943	20	20	CP011070.1	ENOG4112BR2	145.2	S	Function unknown	NA	NA	NA	NA	121	no_ko	NA	NA	NA
cluster_940	DAEN01000095.1_10	15	15	DAEN01000095.1	COG1254	230.2	C	Energy production and conversion	Acylphosphatase (EC 3.6.1.7)	NA	NA	NA	477	no_ko	NA	NA	NA
cluster_941	DAXZ01000031.1_2	37	37	DAXZ01000031.1	COG0553	287.1	L	Replication, recombination and repair	helicase	SNF2_N	123.7	SNF2 family N-terminal domain	571	K14440	SMARCAL1, HARP; SWI/SNF-related matrix-associated actin-dependent regulator of chromatin subfamily A-like protein 1 [EC:3.6.4.12]	Eukaryotic Type	Chromatin remodeling factors	Other chromatin remodeling factors
cluster_942	CP003842.1_782	41	41	CP003842.1	ENOG4111108	501.1	S	Function unknown	NA	NA	NA	NA	251	no_ko	NA	NA	NA
cluster_943	CP021324.1_682	67	67	CP021324.1	COG0480	548	J	Translation, ribosomal structure and biogenesis	Catalyzes the GTP-dependent ribosomal translocation step during translation elongation. During this step, the ribosome changes from the pre-translocational (PRE) to the post- translocational (POST) state as the newly formed A-site-bound peptidyl-tRNA and P-site-bound deacylated tRNA move to the P and E sites, respectively. Catalyzes the coordinated movement of the two tRNA molecules, the mRNA and…	GTP_EFTU	205.3	Elongation factor Tu GTP binding domain	731	K03234	EEF2; elongation factor 2	Environmental Information Processing	Signal transduction	04152 AMPK signaling pathway [PATH:ko04152]
cluster_944	AVSQ01000009.1_27	31	31	AVSQ01000009.1	ENOG410YY2C	36.7	S	Function unknown	NA	zf-AN1	46.8	AN1-like Zinc finger	73	no_ko	NA	NA	NA
cluster_945	WP_011009173.1	9	9	WP	COG1318	173.6	K	Transcription	NA	HTH_23	25.7	Homeodomain-like domain	144	K07745	NA	NA	NA
cluster_946	FUYK01000001.1_138	45	45	FUYK01000001.1	ENOG41110B4	213.6	S	Function unknown	NA	NA	NA	NA	154	no_ko	NA	NA	NA
cluster_947	CP024014.1_1700	9	9	CP024014.1	NA	NA	NA	NA	NA	NA	NA	NA	150	no_ko	NA	NA	NA
cluster_948	CP010868.1_906	14	14	CP010868.1	NA	NA	NA	NA	NA	NA	NA	NA	51	no_ko	NA	NA	NA
cluster_949	2718225203_27	11	11	2718225203	COG0017	138	J	Translation, ribosomal structure and biogenesis	asparaginyl-tRNA synthetase	tRNA-synt_2	134.4	tRNA synthetases class II (D, K and N)	314	K01893	NARS, asnS; asparaginyl-tRNA synthetase [EC:6.1.1.22]	Genetic Information Processing	Translation	00970 Aminoacyl-tRNA biosynthesis [PATH:ko00970]
cluster_950	LUPB01000072.1_1	53	53	LUPB01000072.1	COG1547	102.7	S	Function unknown	Domain of unknown function (DUF309)	DUF309	66.5	Domain of unknown function (DUF309)	184	no_ko	NA	NA	NA
cluster_951	RKRY01000113.1_5	39	39	RKRY01000113.1	ENOG411117S	140.1	S	Function unknown	NA	NA	NA	NA	78	no_ko	NA	NA	NA
cluster_952	DP000238.1_891	36	36	DP000238.1	COG4536	373.9	P	Inorganic ion transport and metabolism	flavin adenine dinucleotide binding	DUF21	159.6	Domain of unknown function DUF21	419	K03699	NA	NA	NA
cluster_953	VBPF01000140.1_17	66	66	VBPF01000140.1	COG2237	302.9	S	Function unknown	Domain of unknown function (DUF373)	DUF373	312.8	Domain of unknown function (DUF373)	391	K08975	NA	NA	NA
cluster_954	DAEN01000040.1_80	41	44	DAEN01000040.1	COG0281	364.7	C	Energy production and conversion	malic enzyme	malic	94	Malic enzyme, N-terminal domain	449	K00027	E1.1.1.38, sfcA, maeA; malate dehydrogenase (oxaloacetate-decarboxylating) [EC:1.1.1.38]	Metabolism	Metabolism	01200 Carbon metabolism [PATH:ko01200]
cluster_955	2718225149_51	66	66	2718225149	COG1736	157.4	J	Translation, ribosomal structure and biogenesis	diphthamide biosynthesis protein	Diphthamide_syn	217.5	Putative diphthamide synthesis protein	360	K07561	dph2, DPH1; 2-(3-amino-3-carboxypropyl)histidine synthase [EC:2.5.1.108]	2. Transferases	2.5	2.5.1
cluster_956	LQMW01000022.1_39	37	37	LQMW01000022.1	COG4634	30.2	S	Function unknown	NA	NA	NA	NA	92	no_ko	NA	NA	NA
cluster_957	CP010868.1_1147	27	27	CP010868.1	ENOG4110ZRZ	170.3	S	Function unknown	NA	NA	NA	NA	116	no_ko	NA	NA	NA
cluster_958	VBPF01000073.1_7	46	46	VBPF01000073.1	ENOG4111F6A	189.7	S	Function unknown	NA	NA	NA	NA	264	no_ko	NA	NA	NA
cluster_959	NSIS01000007.1_28	51	51	NSIS01000007.1	ENOG4110ZNI	360.1	S	Function unknown	NA	NA	NA	NA	216	no_ko	NA	NA	NA
cluster_960	CP011097.2_772	43	43	CP011097.2	ENOG41110EP	243.4	S	Function unknown	NA	SnoaL_3	26.1	SnoaL-like domain	134	no_ko	NA	NA	NA
cluster_961	CP021324.1_1469	44	44	CP021324.1	NA	NA	NA	NA	NA	zinc_ribbon_2	28.9	zinc-ribbon domain	180	no_ko	NA	NA	NA
cluster_962	AFPU01000001.1_1842	47	47	AFPU01000001.1	COG2241	152.4	H	Coenzyme transport and metabolism	precorrin-6y C5,15-methyltransferase	TP_methylase	129.9	Tetrapyrrole (Corrin/Porphyrin) Methylases	239	K03399	cbiE; cobalt-precorrin-7 (C5)-methyltransferase [EC:2.1.1.289]	Metabolism	Metabolism of cofactors and vitamins	00860 Porphyrin and chlorophyll metabolism [PATH:ko00860]
cluster_963	VBPL01000017.1_17	40	40	VBPL01000017.1	COG1056	40.1	H	Coenzyme transport and metabolism	Nicotinamide-nucleotide adenylyltransferase	CTP_transf_like	24	Cytidylyltransferase-like	199	no_ko	NA	NA	NA
cluster_964	5_8	7	7	5	ENOG4111P29	36.2	S	Function unknown	4-vinyl reductase, 4VR	HTH_5	40.2	Bacterial regulatory protein, arsR family	271	no_ko	NA	NA	NA
cluster_965	BA000048.1_1540	7	7	BA000048.1	NA	NA	NA	NA	NA	NA	NA	NA	154	no_ko	NA	NA	NA
cluster_966	ASW8bin1_7_10	7	7	ASW8bin1_7	ENOG4110ZK3	57.4	O	Post-translational modification, protein turnover, and chaperones	heat shock protein DNAJ	Fer4_13	41.1	4Fe-4S single cluster domain of Ferredoxin I	145	no_ko	NA	NA	NA
cluster_967	NDWU01000014.1_5	6	7	NDWU01000014.1	COG3970	233.4	S	Function unknown	fumarylacetoacetate (faa) hydrolase	FAA_hydrolase	84.4	Fumarylacetoacetate (FAA) hydrolase family	257	no_ko	NA	NA	NA
cluster_968	CM001158.1_615	7	7	CM001158.1	NA	NA	NA	NA	NA	NA	NA	NA	85	no_ko	NA	NA	NA
cluster_969	2718225195_30	21	21	2718225195	COG2126	75.1	J	Translation, ribosomal structure and biogenesis	Binds to the 23S rRNA (By similarity)	Ribosomal_L37e	84	Ribosomal protein L37e	58	K02922	RP-L37e, RPL37; large subunit ribosomal protein L37e	Genetic Information Processing	Translation	03010 Ribosome [PATH:ko03010]
cluster_970	ASW8bin1_18_4	7	7	ASW8bin1_18	NA	NA	NA	NA	NA	NA	NA	NA	71	no_ko	NA	NA	NA
cluster_971	2721801708_5	7	7	2721801708	ENOG4112AEK	203.1	S	Function unknown	NA	ECF-ribofla_trS	29.6	ECF-type riboflavin transporter, S component	180	no_ko	NA	NA	NA
cluster_972	CP011070.1_253	37	37	CP011070.1	ENOG411257X	414.5	S	Function unknown	NA	NA	NA	NA	372	no_ko	NA	NA	NA
cluster_973	ML675579.1_18	43	43	ML675579.1	ENOG41111RH	82.5	S	Function unknown	NA	NA	NA	NA	112	no_ko	NA	NA	NA
cluster_974	QYQE01000006.1_4	42	42	QYQE01000006.1	ENOG41111HT	129.2	S	Function unknown	NA	NA	NA	NA	94	no_ko	NA	NA	NA
cluster_975	CP012850.1_3109	67	67	CP012850.1	COG0009	188	J	Translation, ribosomal structure and biogenesis	sua5 ycio yrdc ywlc family protein	Sua5_yciO_yrdC	141	Telomere recombination	210	K07566	tsaC, rimN, SUA5; L-threonylcarbamoyladenylate synthase [EC:2.7.7.87]	2. Transferases	2.7	2.7.7
cluster_976	WP_011008123.1	12	12	WP	COG2606	81	S	Function unknown	YbaK ebsC protein	tRNA_edit	76.9	Aminoacyl-tRNA editing domain	134	no_ko	NA	NA	NA
cluster_977	AFPU01000001.1_1533	37	37	AFPU01000001.1	ENOG41110SR	483.1	S	Function unknown	NA	NA	NA	NA	211	no_ko	NA	NA	NA
cluster_978	VBPO01000014.1_41	58	58	VBPO01000014.1	COG0585	189.7	S	Function unknown	Responsible for synthesis of pseudouridine from uracil- 13 in transfer RNAs (By similarity)	TruD	293.4	tRNA pseudouridine synthase D (TruD)	423	K06176	truD, PUS7; tRNA pseudouridine13 synthase [EC:5.4.99.27]	5. Isomerases	5.4	5.4.99
cluster_979	VBPD01000025.1_17	10	10	VBPD01000025.1	NA	NA	NA	NA	NA	NA	NA	NA	104	no_ko	NA	NA	NA
cluster_980	CP024808.1_396	9	10	CP024808.1	COG1474	176.1	L	Replication, recombination and repair	Involved in regulation of DNA replication (By similarity)	AAA	39.6	ATPase family associated with various cellular activities (AAA)	421	K10725	cdc6A; archaeal cell division control protein 6	Chromosome	DNA Replication Initiation Factors	Initiation factors(archeal)
cluster_981	NSIS01000008.1_110	56	59	NSIS01000008.1	COG0041	252.3	F	Nucleotide transport and metabolism	Catalyzes the conversion of N5-carboxyaminoimidazole ribonucleotide (N5-CAIR) to 4-carboxy-5-aminoimidazole ribonucleotide (CAIR) (By similarity)	AIRC	192.1	AIR carboxylase	192	K01588	purE; 5-(carboxyamino)imidazole ribonucleotide mutase [EC:5.4.99.18]	Metabolism	Nucleotide metabolism	00230 Purine metabolism [PATH:ko00230]
cluster_982	CP010868.1_742	67	67	CP010868.1	COG2012	71	K	Transcription	DNA-dependent RNA polymerase catalyzes the transcription of DNA into RNA using the four ribonucleoside triphosphates as substrates	RNA_pol_Rpb5_C	95.6	RNA polymerase Rpb5, C-terminal domain	84	K03053	rpoH; DNA-directed RNA polymerase subunit H [EC:2.7.7.6]	Metabolism	Nucleotide metabolism	00230 Purine metabolism [PATH:ko00230]
cluster_983	CP011097.2_1086	24	24	CP011097.2	ENOG4110ZM7	234.7	S	Function unknown	NA	NA	NA	NA	258	no_ko	NA	NA	NA
cluster_984	ML675578.1_158	24	24	ML675578.1	ENOG4111Q16	259.4	S	Function unknown	NA	NA	NA	NA	235	no_ko	NA	NA	NA
cluster_985	CP024808.1_1630	21	21	CP024808.1	ENOG410XXXN	36.2	S	Function unknown	NA	NA	NA	NA	259	no_ko	NA	NA	NA
cluster_986	1055472_contig_595_11	61	63	1055472_contig_595	COG2096	233.3	S	Function unknown	cob(I)yrinic acid a,c-diamide adenosyltransferase activity	Cob_adeno_trans	189.6	Cobalamin adenosyltransferase	187	K00798	E2.5.1.17, cobO, btuR; cob(I)alamin adenosyltransferase [EC:2.5.1.17]	Metabolism	Metabolism of cofactors and vitamins	00860 Porphyrin and chlorophyll metabolism [PATH:ko00860]
cluster_987	CP011070.1_713	66	66	CP011070.1	COG2092	30.4	J	Translation, ribosomal structure and biogenesis	Promotes the exchange of GDP for GTP in EF-1-alpha GDP, thus allowing the regeneration of EF-1-alpha GTP that could then be used to form the ternary complex EF-1-alpha GTP AAtRNA (By similarity)	EF1_GNE	65.7	EF-1 guanine nucleotide exchange domain	94	K03232	NA	NA	NA
cluster_988	CP035425.1_97	65	65	CP035425.1	COG1896	142	S	Function unknown	Metal Dependent Phosphohydrolase	HD_3	135.6	HD domain	178	K07023	NA	NA	NA
cluster_989	VBPO01000015.1_147	68	68	VBPO01000015.1	COG2835	64.3	S	Function unknown	UPF0434 protein	Trm112p	36.9	Trm112p-like protein	96	no_ko	NA	NA	NA
cluster_990	DAKA01000010.1_7	62	62	DAKA01000010.1	COG1467	151.4	L	Replication, recombination and repair	DNA primase is the polymerase that synthesizes small RNA primers for the Okazaki fragments on both template strands at replication forks during chromosomal DNA synthesis (By similarity)	DNA_primase_S	59.6	DNA primase small subunit	374	K02683	PRI; DNA primase [EC:2.7.7.-]	Chromosome	DNA Replication Initiation Factors	Initiation factors(archeal)
cluster_991	CP024014.1_54	44	45	CP024014.1	NA	NA	NA	NA	NA	NA	NA	NA	233	no_ko	NA	NA	NA
cluster_992	LDXL01000004.1_102	43	53	LDXL01000004.1	ENOG4111XMC	194.8	C	Energy production and conversion	Ammonia monooxygenase methane monooxygenase, subunit C	AmoC	51.8	Ammonia monooxygenase/methane monooxygenase, subunit C	190	no_ko	NA	NA	NA
cluster_993	CP010868.1_170	15	15	CP010868.1	NA	NA	NA	NA	NA	RICH	26.3	RICH domain	60	no_ko	NA	NA	NA
cluster_994	CP003842.1_234	27	27	CP003842.1	ENOG411104A	369.8	S	Function unknown	NA	NA	NA	NA	256	no_ko	NA	NA	NA
cluster_995	NODE_78_length_2021_cov_6.140947_2	65	65	NODE_78_length_2021_cov_6.140947	COG0039	194.6	C	Energy production and conversion	Catalyzes the reversible oxidation of malate to oxaloacetate (By similarity)	Ldh_1_N	130	lactate/malate dehydrogenase, NAD binding domain	340	K00024	mdh; malate dehydrogenase [EC:1.1.1.37]	Metabolism	Metabolism	01200 Carbon metabolism [PATH:ko01200]
cluster_996	CP000866.1_1665	43	44	CP000866.1	ENOG41110V5	215.9	S	Function unknown	NA	NA	NA	NA	108	no_ko	NA	NA	NA
cluster_997	2558320543_6	25	25	2558320543	COG1618	155.1	F	Nucleotide transport and metabolism	Has nucleotide phosphatase activity towards ATP, GTP, CTP, TTP and UTP. May hydrolyze nucleoside diphosphates with lower efficiency (By similarity)	NTPase_1	165.4	NTPase	184	K06928	NTPCR; nucleoside-triphosphatase [EC:3.6.1.15]	Metabolism	Nucleotide metabolism	00230 Purine metabolism [PATH:ko00230]
cluster_998	1055469_contig_1536_7	62	62	1055469_contig_1536	COG1549	52.5	J	Translation, ribosomal structure and biogenesis	PUA domain containing protein	TGT_C2	42.2	Patch-forming domain C2 of tRNA-guanine transglycosylase	153	K07398	NA	NA	NA
cluster_999	2718225354_3	11	11	2718225354	COG1285	178.3	S	Function unknown	mgtC SapB transporter	MgtC	126.3	MgtC family	144	K07507	NA	NA	NA
cluster_1000	WP_013129194.1	8	8	WP	COG1986	135.9	S	Function unknown	Phosphatase that hydrolyzes non-canonical purine nucleotides such as XTP and ITP to their respective diphosphate derivatives. Probably excludes non-canonical purines from DNA precursor pool, thus preventing their incorporation into DNA and avoiding chromosomal lesions	NTPase_I-T	153.2	Protein of unknown function DUF84	178	K01529	E3.6.1.- [EC:3.6.1.-]	3. Hydrolases	3.6	3.6.1
cluster_1001	2718225155_26	8	8	2718225155	COG2355	251.7	E	Amino acid transport and metabolism	Dipeptidase	Peptidase_M19	279.1	Membrane dipeptidase (Peptidase family M19)	345	no_ko	NA	NA	NA
cluster_1002	CP011097.2_1137	8	8	CP011097.2	COG1848	47.6	S	Function unknown	Toxic component of a toxin-antitoxin (TA) module. A	PIN	41.1	PIN domain	140	no_ko	NA	NA	NA
cluster_1003	LR216287.1_2678	3	8	LR216287.1	COG3293	81.2	L	Replication, recombination and repair	transposase	DUF4096	85.7	Putative transposase of IS4/5 family (DUF4096)	140	no_ko	NA	NA	NA
cluster_1004	FUYK01000010.1_118	41	41	FUYK01000010.1	COG2260	59.3	J	Translation, ribosomal structure and biogenesis	rRNA processing	Nop10p	73.2	Nucleolar RNA-binding protein, Nop10p family	53	no_ko	NA	NA	NA
cluster_1005	ASW8bin1_2_42	68	68	ASW8bin1_2	COG0200	54.4	J	Translation, ribosomal structure and biogenesis	Binds to the 23S rRNA (By similarity)	Ribosomal_L27A	53.5	Ribosomal proteins 50S-L15, 50S-L18e, 60S-L27A	137	K02900	RP-L27Ae, RPL27A; large subunit ribosomal protein L27Ae	Genetic Information Processing	Translation	03010 Ribosome [PATH:ko03010]
cluster_1006	DAKA01000005.1_4	36	36	DAKA01000005.1	COG4095	66.6	S	Function unknown	MtN3 and saliva related transmembrane protein	MtN3_slv	36.4	Sugar efflux transporter for intercellular exchange	95	no_ko	NA	NA	NA
cluster_1007	RHFD01000091.1_4	46	46	RHFD01000091.1	COG1797	597.2	H	Coenzyme transport and metabolism	Responsible for the amidation of carboxylic groups at position A and C of either cobyrinic acid or hydrogenobrynic acid. NH(2) groups are provided by glutamine, and one molecule of ATP is hydrogenolyzed for each amidation (By similarity)	GATase_3	140.2	CobB/CobQ-like glutamine amidotransferase domain	448	K02224	cobB-cbiA; cobyrinic acid a,c-diamide synthase [EC:6.3.5.9 6.3.5.11]	Metabolism	Metabolism of cofactors and vitamins	00860 Porphyrin and chlorophyll metabolism [PATH:ko00860]
cluster_1008	LR216287.1_1340	58	58	LR216287.1	COG1514	104.4	J	Translation, ribosomal structure and biogenesis	2'-5' rna ligase	LigT_PEase	64.9	LigT like Phosphoesterase	193	K01975	ligT; 2'-5' RNA ligase [EC:6.5.1.-]	6. Ligases	6.5	6.5.1
cluster_1009	NSIS01000010.1_17	41	41	NSIS01000010.1	ENOG410Y3F4	109.8	S	Function unknown	NA	NA	NA	NA	128	no_ko	NA	NA	NA
cluster_1010	CP011097.2_722	43	44	CP011097.2	COG3467	110.9	S	Function unknown	NA	Pyridox_ox_2	69.9	Pyridoxamine 5'-phosphate oxidase	211	K07005	NA	NA	NA
cluster_1011	LT981265.1_295	18	18	LT981265.1	ENOG41110V7	69.8	S	Function unknown	NA	NA	NA	NA	149	no_ko	NA	NA	NA
cluster_1012	VBPW01000025.1_21	57	57	VBPW01000025.1	COG1818	77.1	S	Function unknown	THUMP domain-containing protein	THUMP	45	THUMP domain	174	no_ko	NA	NA	NA
cluster_1013	CP010868.1_619	66	66	CP010868.1	COG0124	259.2	J	Translation, ribosomal structure and biogenesis	Histidyl-trna synthetase	tRNA-synt_His	156.2	Histidyl-tRNA synthetase	428	K01892	HARS, hisS; histidyl-tRNA synthetase [EC:6.1.1.21]	Genetic Information Processing	Translation	00970 Aminoacyl-tRNA biosynthesis [PATH:ko00970]
cluster_1014	LR216287.1_1649	63	63	LR216287.1	COG0040	218.8	E	Amino acid transport and metabolism	Catalyzes the condensation of ATP and 5-phosphoribose 1- diphosphate to form N'-(5'-phosphoribosyl)-ATP (PR-ATP). Has a crucial role in the pathway because the rate of histidine biosynthesis seems to be controlled primarily by regulation of HisG enzymatic activity (By similarity)	HisG	147	ATP phosphoribosyltransferase	332	K00765	hisG; ATP phosphoribosyltransferase [EC:2.4.2.17]	Metabolism	Metabolism	01230 Biosynthesis of amino acids [PATH:ko01230]
cluster_1015	LFLC01000055.1_3	55	55	LFLC01000055.1	NA	NA	NA	NA	NA	NA	NA	NA	380	no_ko	NA	NA	NA
cluster_1016	CP010868.1_1045	60	60	CP010868.1	COG2094	231.5	L	Replication, recombination and repair	3-methyladenine DNA glycosylase	Pur_DNA_glyco	207.9	Methylpurine-DNA glycosylase (MPG)	186	K03652	MPG; DNA-3-methyladenine glycosylase [EC:3.2.2.21]	Genetic Information Processing	Replication and repair	03410 Base excision repair [PATH:ko03410]
cluster_1017	BGOU01000009.1_16	43	43	BGOU01000009.1	ENOG4110ZWU	217	S	Function unknown	NA	NA	NA	NA	107	no_ko	NA	NA	NA
cluster_1018	CP035425.1_1199	68	68	CP035425.1	COG1675	87	K	Transcription	Transcription factor that plays a role in the activation of archaeal genes transcribed by RNA polymerase. Facilitates transcription initiation by enhancing TATA-box recognition by TATA-box-binding protein (Tbp), and transcription factor B (Tfb) and RNA polymerase recruitment. Not absolutely required for transcription in vitro, but particularly important in cases where Tbp or Tfb function is not o…	TFIIE_alpha	57.3	TFIIE alpha subunit	172	K03136	TFIIE1, GTF2E1, TFA1, tfe; transcription initiation factor TFIIE subunit alpha	Genetic Information Processing	Transcription	03022 Basal transcription factors [PATH:ko03022]
cluster_1019	VBPF01000035.1_5	68	68	VBPF01000035.1	COG0130	240.8	J	Translation, ribosomal structure and biogenesis	Responsible for synthesis of pseudouridine from uracil- 55 in the psi GC loop of transfer RNAs (By similarity)	TruB_N	83.4	TruB family pseudouridylate synthase (N terminal domain)	355	K11131	DKC1, NOLA4, CBF5; H/ACA ribonucleoprotein complex subunit 4 [EC:5.4.99.-]	Genetic Information Processing	Translation	03008 Ribosome biogenesis in eukaryotes [PATH:ko03008]
cluster_1020	CP021324.1_95	63	63	CP021324.1	COG1817	230.8	S	Function unknown	Protein of unknown function (DUF354)	DUF354	164.9	Protein of unknown function (DUF354)	343	K09726	NA	NA	NA
cluster_1021	FUYK01000001.1_158	67	67	FUYK01000001.1	COG0100	124.3	J	Translation, ribosomal structure and biogenesis	Located on the platform of the 30S subunit, it bridges several disparate RNA helices of the 16S rRNA. Forms part of the Shine-Dalgarno cleft in the 70S ribosome (By similarity)	Ribosomal_S11	144.7	Ribosomal protein S11	136	K02948	RP-S11, MRPS11, rpsK; small subunit ribosomal protein S11	Genetic Information Processing	Translation	03010 Ribosome [PATH:ko03010]
cluster_1022	WP_013129951.1	17	19	WP	COG1839	260.4	S	Function unknown	Adenosine specific kinase	Adenosine_kin	246.9	Adenosine specific kinase	162	K09129	NA	NA	NA
cluster_1023	BGOU01000007.1_19	53	54	BGOU01000007.1	ENOG410XZHS	32.9	S	Function unknown	Metal-dependent protease of the PAD1 JAB1	Prok-JAB	44.6	Prokaryotic homologs of the JAB domain	133	no_ko	NA	NA	NA
cluster_1024	LT841358.1_409	15	15	LT841358.1	ENOG410XQFS	133.3	V	Defense mechanisms	restriction endonuclease	NA	NA	NA	175	no_ko	NA	NA	NA
cluster_1025	BGOU01000007.1_31	20	21	BGOU01000007.1	NA	NA	NA	NA	NA	NA	NA	NA	191	no_ko	NA	NA	NA
cluster_1026	BGKI01000007.1_29	15	15	BGKI01000007.1	NA	NA	NA	NA	NA	NA	NA	NA	108	no_ko	NA	NA	NA
cluster_1027	BGOU01000007.1_312	37	37	BGOU01000007.1	COG4223	33.5	S	Function unknown	phage Tail Protein	NA	NA	NA	509	no_ko	NA	NA	NA
cluster_1028	VBPD01000039.1_4	65	65	VBPD01000039.1	COG1498	263.8	J	Translation, ribosomal structure and biogenesis	Nucleolar protein	Nop	214.3	snoRNA binding domain, fibrillarin	418	K14564	NOP56; nucleolar protein 56	Genetic Information Processing	Translation	03008 Ribosome biogenesis in eukaryotes [PATH:ko03008]
cluster_1029	DAXZ01000047.1_3	42	42	DAXZ01000047.1	ENOG41110B7	216.3	S	Function unknown	NA	NA	NA	NA	126	no_ko	NA	NA	NA
cluster_1030	VBPL01000016.1_30	42	42	VBPL01000016.1	COG1630	110.1	S	Function unknown	NurA domain-containing protein	NurA	62.7	NurA domain	280	no_ko	NA	NA	NA
cluster_1031	VBPO01000087.1_5	9	9	VBPO01000087.1	NA	NA	NA	NA	NA	NA	NA	NA	83	no_ko	NA	NA	NA
cluster_1032	NDWU01000003.1_63	9	9	NDWU01000003.1	COG2098	118.3	S	Function unknown	Catalyzes the conversion of 7,8-dihydroneopterin (H2Neo) to 6-hydroxymethyl-7,8-dihydropterin (6-HMD) (By similarity)	DHNA	110.1	Dihydroneopterin aldolase	138	K09739	NA	NA	NA
cluster_1033	2718225165_131	8	9	2718225165	ENOG4110ZKF	91.1	S	Function unknown	NA	DUF350	47	Domain of Unknown Function (DUF350)	184	no_ko	NA	NA	NA
cluster_1034	CP011070.1_1819	9	9	CP011070.1	ENOG410ZY2B	72.2	S	Function unknown	Protein of unknown function (DUF3179)	DUF3179	357.4	Protein of unknown function (DUF3179)	371	no_ko	NA	NA	NA
cluster_1035	CP000866.1_378	9	9	CP000866.1	ENOG41122U8	65.2	S	Function unknown	NA	NA	NA	NA	529	K15201	NA	NA	NA
cluster_1036	2718225229_39	9	9	2718225229	ENOG410XU81	97.9	S	Function unknown	NA	GT87	36.9	Glycosyltransferase family 87	380	no_ko	NA	NA	NA
cluster_1037	CP003842.1_1832	43	44	CP003842.1	COG1942	55.9	S	Function unknown	4-oxalocrotonate tautomerase	Tautomerase	54.8	Tautomerase enzyme	59	no_ko	NA	NA	NA
cluster_1038	CP003843.1_21	45	45	CP003843.1	COG2073	337.9	H	Coenzyme transport and metabolism	cobalamin (vitamin B12) biosynthesis CbiG protein	CbiG_N	114.5	Cobalamin synthesis G N-terminal	351	K02189	cbiG; cobalt-precorrin 5A hydrolase [EC:3.7.1.12]	Metabolism	Metabolism of cofactors and vitamins	00860 Porphyrin and chlorophyll metabolism [PATH:ko00860]
cluster_1039	PLUF01000095.1_22	65	65	PLUF01000095.1	COG1384	454.8	J	Translation, ribosomal structure and biogenesis	lysyl-tRNA synthetase	tRNA-synt_1f	354.1	tRNA synthetases class I (K)	549	K04566	lysK; lysyl-tRNA synthetase, class I [EC:6.1.1.6]	Genetic Information Processing	Translation	00970 Aminoacyl-tRNA biosynthesis [PATH:ko00970]
cluster_1040	WP_010923862.1	25	25	WP	COG1515	132.8	L	Replication, recombination and repair	Selectively cleaves double-stranded DNA at the second phosphodiester bond 3' to a deoxyinosine leaving behind the intact lesion on the nicked DNA. Acts in DNA repair (By similarity)	Endonuclease_5	118.9	Endonuclease V	198	K05982	E3.1.21.7, nfi; deoxyribonuclease V [EC:3.1.21.7]	3. Hydrolases	3.1	3.1.21
cluster_1041	CP011097.2_782	13	13	CP011097.2	ENOG41111R2	96.3	S	Function unknown	NA	NA	NA	NA	123	no_ko	NA	NA	NA
cluster_1042	LFLC01000004.1_17	13	13	LFLC01000004.1	COG3372	415.1	S	Function unknown	Protein of unknown function (DUF790)	DUF790	335.2	Protein of unknown function (DUF790)	564	K09744	NA	NA	NA
cluster_1043	CP035425.1_1747	40	40	CP035425.1	ENOG410ZB8B	121	S	Function unknown	NA	NA	NA	NA	122	no_ko	NA	NA	NA
cluster_1044	NDWU01000012.1_35	67	67	NDWU01000012.1	COG1650	212.2	S	Function unknown	Hydrolyzes D-tyrosyl-tRNA(Tyr) into D-tyrosine and free tRNA(Tyr) (By similarity)	tRNA_deacylase	177.4	D-aminoacyl-tRNA deacylase	270	K09716	NA	NA	NA
cluster_1045	2718225228_9	64	64	2718225228	COG0131	249.3	E	Amino acid transport and metabolism	imidazoleglycerolphosphate dehydratase	IGPD	160.3	Imidazoleglycerol-phosphate dehydratase	196	K01693	E4.2.1.19, hisB; imidazoleglycerol-phosphate dehydratase [EC:4.2.1.19]	Metabolism	Metabolism	01230 Biosynthesis of amino acids [PATH:ko01230]
cluster_1046	2718225233_16	64	64	2718225233	COG0710	133.1	E	Amino acid transport and metabolism	Type I DHQase	DHquinase_I	123.8	Type I 3-dehydroquinase	240	K03785	aroD; 3-dehydroquinate dehydratase I [EC:4.2.1.10]	Metabolism	Metabolism	01230 Biosynthesis of amino acids [PATH:ko01230]
cluster_1047	ML675591.1_14	17	19	ML675591.1	COG1742	150.4	S	Function unknown	UPF0060 membrane protein	UPF0060	126.9	Uncharacterised BCR, YnfA/UPF0060 family	120	K09771	NA	NA	NA
cluster_1048	CP012850.1_3285	68	68	CP012850.1	COG1717	147.9	J	Translation, ribosomal structure and biogenesis	(ribosomal) protein	Ribosomal_L32e	127.6	Ribosomal protein L32	163	K02912	RP-L32e, RPL32; large subunit ribosomal protein L32e	Genetic Information Processing	Translation	03010 Ribosome [PATH:ko03010]
cluster_1049	LFLC01000056.1_9	48	48	LFLC01000056.1	COG1270	297.1	H	Coenzyme transport and metabolism	Converts cobyric acid to cobinamide by the addition of aminopropanol on the F carboxylic group (By similarity)	CobD_Cbib	292.6	CobD/Cbib protein	324	K02227	cbiB, cobD; adenosylcobinamide-phosphate synthase [EC:6.3.1.10]	Metabolism	Metabolism of cofactors and vitamins	00860 Porphyrin and chlorophyll metabolism [PATH:ko00860]
cluster_1050	CP024808.1_587	65	65	CP024808.1	COG0198	66.6	J	Translation, ribosomal structure and biogenesis	One of the proteins that surrounds the polypeptide exit tunnel on the outside of the subunit (By similarity)	Ribosomal_L26	60.5	Ribosomal proteins L26 eukaryotic, L24P archaeal	157	K02898	RP-L26e, RPL26; large subunit ribosomal protein L26e	Genetic Information Processing	Translation	03010 Ribosome [PATH:ko03010]
cluster_1051	LFLC01000015.1_49	56	57	LFLC01000015.1	COG1828	58.3	F	Nucleotide transport and metabolism	phosphoribosylformylglycinamidine synthase	PurS	65.6	Phosphoribosylformylglycinamidine (FGAM) synthase	87	no_ko	NA	NA	NA
cluster_1052	CP003842.1_1775	48	48	CP003842.1	COG0368	171.1	H	Coenzyme transport and metabolism	Joins Ado-cobinamide-GDP and alpha-ribazole to generate adenosylcobalamin (Ado-cobalamin) (By similarity)	CobS	140.3	Cobalamin-5-phosphate synthase	242	K02233	E2.7.8.26, cobS, cobV; adenosylcobinamide-GDP ribazoletransferase [EC:2.7.8.26]	Metabolism	Metabolism of cofactors and vitamins	00860 Porphyrin and chlorophyll metabolism [PATH:ko00860]
cluster_1053	CP010868.1_996	27	27	CP010868.1	ENOG41110I7	195.9	S	Function unknown	NA	NA	NA	NA	127	no_ko	NA	NA	NA
cluster_1054	DAKA01000105.1_22	66	66	DAKA01000105.1	COG1303	262	S	Function unknown	Specifically catalyzes the AdoMet-dependent 2'-O-ribose methylation of cytidine at position 56 in tRNAs (By similarity)	Trm56	166.2	tRNA ribose 2'-O-methyltransferase, aTrm56	178	K07254	atrm56; tRNA (cytidine56-2'-O)-methyltransferase [EC:2.1.1.206]	2. Transferases	2.1	2.1.1
cluster_1055	2718225195_12	54	54	2718225195	COG1634	232.8	S	Function unknown	Catalyzes the transfer of pyrophosphate from ATP to 6- hydroxymethyl-7,8-dihydropterin (6-HMD), leading to 6- hydroxymethyl-7,8-dihydropterin diphosphate (6-HMDP) (By similarity)	MAF_flag10	80.5	Protein of unknown function DUF115	259	K07142	NA	NA	NA
cluster_1056	RKRY01000154.1_7	41	41	RKRY01000154.1	ENOG410XUWM	47.4	K	Transcription	arsR family transcriptional regulator	HTH_20	38.6	Helix-turn-helix domain	168	no_ko	NA	NA	NA
cluster_1057	WP_013129710.1	67	67	WP	COG2106	118.2	S	Function unknown	chromosome 9 open reading frame 114	Methyltrn_RNA_3	123	Putative RNA methyltransferase	272	K09142	NA	NA	NA
cluster_1058	2718225221_24	57	57	2718225221	ENOG4111UI0	71.8	S	Function unknown	NA	NA	NA	NA	128	no_ko	NA	NA	NA
cluster_1059	LUPB01000040.1_15	48	49	LUPB01000040.1	COG2109	218.8	H	Coenzyme transport and metabolism	Cob-I-yrinic acid a,c-diamide adenosyltransferase	CobA_CobO_BtuR	216.6	ATP:corrinoid adenosyltransferase BtuR/CobO/CobP	179	K19221	NA	NA	NA
cluster_1060	NDWU01000013.1_11	11	11	NDWU01000013.1	COG1059	240.1	L	Replication, recombination and repair	Responsible for removing an oxidatively damaged form of guanine (7,8-dihydro-8-oxoguanine 7-oxoG) from DNA. Also nicks DNA at apurinic apyrimidinic sites (AP sites) (By similarity)	NA	NA	NA	208	K03653	K03653; N-glycosylase/DNA lyase [EC:3.2.2.- 4.2.99.18]	3. Hydrolases	3.2	3.2.2
cluster_1061	CP035425.1_816	45	45	CP035425.1	COG1032	117.5	C	Energy production and conversion	radical SAM domain protein	Radical_SAM	54.9	Radical SAM superfamily	294	no_ko	NA	NA	NA
cluster_1062	CP024014.1_1208	10	11	CP024014.1	ENOG4111VIW	94.3	S	Function unknown	NA	NA	NA	NA	254	no_ko	NA	NA	NA
cluster_1063	WP_013129228.1	24	24	WP	COG1994	90.9	S	Function unknown	metalloendopeptidase activity	NA	NA	NA	195	no_ko	NA	NA	NA
cluster_1064	AVSQ01000016.1_100	50	51	AVSQ01000016.1	COG0225	246.8	O	Post-translational modification, protein turnover, and chaperones	Has an important function as a repair enzyme for proteins that have been inactivated by oxidation. Catalyzes the reversible oxidation-reduction of methionine sulfoxide in proteins to methionine (By similarity)	PMSR	221.9	Peptide methionine sulfoxide reductase	152	K07304	msrA; peptide-methionine (S)-S-oxide reductase [EC:1.8.4.11]	1. Oxidoreductases	1.8	1.8.4
cluster_1065	2718225254_24	61	61	2718225254	COG0159	266.4	E	Amino acid transport and metabolism	The alpha subunit is responsible for the aldol cleavage of indoleglycerol phosphate to indole and glyceraldehyde 3- phosphate (By similarity)	Trp_syntA	251.4	Tryptophan synthase alpha chain	267	K01695	trpA; tryptophan synthase alpha chain [EC:4.2.1.20]	Metabolism	Metabolism	01230 Biosynthesis of amino acids [PATH:ko01230]
cluster_1066	LUPB01000005.1_14	22	22	LUPB01000005.1	ENOG4110ZSP	124.4	S	Function unknown	NA	NA	NA	NA	107	no_ko	NA	NA	NA
cluster_1067	2718225350_44	22	22	2718225350	NA	NA	NA	NA	NA	Lsm_C	79.9	Lsm C-terminal	143	no_ko	NA	NA	NA
cluster_1068	QOOS01000001.1_238	28	29	QOOS01000001.1	ENOG410Z0G4	133.5	O	Post-translational modification, protein turnover, and chaperones	PPIases accelerate the folding of proteins (By similarity)	Pro_isomerase	156	Cyclophilin type peptidyl-prolyl cis-trans isomerase/CLD	512	K03768	PPIB, ppiB; peptidyl-prolyl cis-trans isomerase B (cyclophilin B) [EC:5.2.1.8]	5. Isomerases	5.2	5.2.1
cluster_1069	CP011070.1_30	35	35	CP011070.1	ENOG41111F8	132.8	S	Function unknown	NA	NA	NA	NA	84	no_ko	NA	NA	NA
cluster_1070	WP_012713706.1	16	16	WP	COG0315	194.3	H	Coenzyme transport and metabolism	Together with MoaA, is involved in the conversion of 5'- GTP to cyclic pyranopterin monophosphate (cPMP or molybdopterin precursor Z) (By similarity)	MoaC	155.6	MoaC family	149	K03637	moaC; cyclic pyranopterin phosphate synthase [EC:4.1.99.18]	Metabolism	Metabolism of cofactors and vitamins	00790 Folate biosynthesis [PATH:ko00790]
cluster_1071	NDWU01000009.1_8	16	16	NDWU01000009.1	COG0618	126.9	S	Function unknown	phosphoesterase RecJ domain protein	DHH	42.2	DHH family	338	no_ko	NA	NA	NA
cluster_1072	CP035425.1_493	47	47	CP035425.1	COG1522	302.2	K	Transcription	transcriptional regulator AsnC family	HTH_AsnC-type	28.7	AsnC-type helix-turn-helix domain	342	no_ko	NA	NA	NA
cluster_1073	RKRY01000006.1_7	45	46	RKRY01000006.1	ENOG41110FN	107.4	S	Function unknown	NA	NA	NA	NA	80	no_ko	NA	NA	NA
cluster_1074	LDXL01000008.1_129	60	61	LDXL01000008.1	COG0134	250.9	E	Amino acid transport and metabolism	indole-3-glycerol phosphate synthase	IGPS	229	Indole-3-glycerol phosphate synthase	258	K01609	trpC; indole-3-glycerol phosphate synthase [EC:4.1.1.48]	Metabolism	Metabolism	01230 Biosynthesis of amino acids [PATH:ko01230]
cluster_1075	BGOU01000007.1_130	45	45	BGOU01000007.1	ENOG4112C5B	309.3	S	Function unknown	Abortive infection protein	Abi	44.6	CAAX protease self-immunity	331	no_ko	NA	NA	NA
cluster_1076	ML675585.1_122	44	45	ML675585.1	COG1146	58.7	C	Energy production and conversion	metal cluster binding	Fer4	37.3	4Fe-4S binding domain	350	no_ko	NA	NA	NA
cluster_1077	LFEY01000028.1_33	32	32	LFEY01000028.1	ENOG411109X	173.9	S	Function unknown	NA	NA	NA	NA	98	no_ko	NA	NA	NA
cluster_1078	AFPU01000001.1_1175	28	28	AFPU01000001.1	NA	NA	NA	NA	NA	NA	NA	NA	58	no_ko	NA	NA	NA
cluster_1079	FRFC01000005.1_183	63	63	FRFC01000005.1	COG1243	668.9	BK	Chromatin structure and dynamics;Transcription	Histone acetyltransferase	Radical_SAM_C	89.9	Radical_SAM C-terminal domain	528	K07739	ELP3, KAT9; elongator complex protein 3 [EC:2.3.1.48]	Eukaryotic Type	Histone modification proteins	HATs (histone acetyltransferases)
cluster_1080	RHFD01000030.1_31	26	28	RHFD01000030.1	ENOG41110WJ	105.1	S	Function unknown	NA	NA	NA	NA	96	no_ko	NA	NA	NA
cluster_1081	NSIS01000012.1_50	50	51	NSIS01000012.1	COG0190	337.3	H	Coenzyme transport and metabolism	Catalyzes the oxidation of 5,10- methylenetetrahydrofolate to 5,10-methenyltetrahydrofolate and then the hydrolysis of 5,10-methenyltetrahydrofolate to 10- formyltetrahydrofolate (By similarity)	THF_DHG_CYH_C	198.9	Tetrahydrofolate dehydrogenase/cyclohydrolase, NAD(P)-binding domain	289	K01491	folD; methylenetetrahydrofolate dehydrogenase (NADP+) / methenyltetrahydrofolate cyclohydrolase [EC:1.5.1.5 3.5.4.9]	Metabolism	Metabolism	01200 Carbon metabolism [PATH:ko01200]
cluster_1082	CM001158.1_735	40	40	CM001158.1	ENOG410Y6B9	150.1	S	Function unknown	NA	NA	NA	NA	142	no_ko	NA	NA	NA
cluster_1083	BGOU01000010.1_252	67	67	BGOU01000010.1	COG0089	57.1	J	Translation, ribosomal structure and biogenesis	One of the early assembly proteins it binds 23S rRNA. One of the proteins that surrounds the polypeptide exit tunnel on the outside of the ribosome. Forms the main docking site for trigger factor binding to the ribosome (By similarity)	Ribosomal_L23	52.8	Ribosomal protein L23	89	K02892	RP-L23, MRPL23, rplW; large subunit ribosomal protein L23	Genetic Information Processing	Translation	03010 Ribosome [PATH:ko03010]
cluster_1084	BGOU01000008.1_39	33	33	BGOU01000008.1	ENOG41110V8	283.2	S	Function unknown	NA	NA	NA	NA	256	no_ko	NA	NA	NA
cluster_1085	PLUF01000032.1_34	12	12	PLUF01000032.1	COG5607	85.6	S	Function unknown	chad domain containing protein	CHAD	75.2	CHAD domain	282	no_ko	NA	NA	NA
cluster_1086	2718225275_14	62	62	2718225275	COG4919	95.1	J	Translation, ribosomal structure and biogenesis	Ribosomal protein S30	Ribosomal_S30	48.7	Ribosomal protein S30	51	no_ko	NA	NA	NA
cluster_1087	VBPW01000112.1_2	44	44	VBPW01000112.1	ENOG4110ZSP	281.1	S	Function unknown	NA	DZR	34.8	Double zinc ribbon	226	no_ko	NA	NA	NA
cluster_1088	VBPF01000046.1_8	44	44	VBPF01000046.1	COG1656	135.1	S	Function unknown	Pfam:DUF82	Mut7-C	132.7	Mut7-C RNAse domain	168	K09122	NA	NA	NA
cluster_1089	CP011070.1_1250	66	66	CP011070.1	COG0088	104.8	J	Translation, ribosomal structure and biogenesis	One of the primary rRNA binding proteins, this protein initially binds near the 5'-end of the 23S rRNA. It is important during the early stages of 50S assembly. It makes multiple contacts with different domains of the 23S rRNA in the assembled 50S subunit and ribosome (By similarity)	Ribosomal_L4	144.8	Ribosomal protein L4/L1 family	271	K02930	RP-L4e, RPL4; large subunit ribosomal protein L4e	Genetic Information Processing	Translation	03010 Ribosome [PATH:ko03010]
cluster_1090	WP_013130108.1	66	66	WP	COG2016	100.8	J	Translation, ribosomal structure and biogenesis	Rna-binding protein	PUA	70.6	PUA domain	161	K07575	NA	NA	NA
cluster_1091	CP003843.1_1374	61	62	CP003843.1	COG1552	28.4	J	Translation, ribosomal structure and biogenesis	Ribosomal protein	NA	NA	NA	56	no_ko	NA	NA	NA
cluster_1092	DAKA01000090.1_8	18	18	DAKA01000090.1	ENOG41111EC	148.6	S	Function unknown	NA	NA	NA	NA	83	no_ko	NA	NA	NA
cluster_1093	AFPU01000001.1_975	18	18	AFPU01000001.1	ENOG41111RD	190.8	S	Function unknown	NA	NA	NA	NA	88	no_ko	NA	NA	NA
cluster_1094	LFEY01000027.1_57	18	18	LFEY01000027.1	ENOG41110I9	111.9	S	Function unknown	NA	NA	NA	NA	76	no_ko	NA	NA	NA
cluster_1095	CP024808.1_1842	18	18	CP024808.1	ENOG411104A	113.9	S	Function unknown	NA	NA	NA	NA	102	no_ko	NA	NA	NA
cluster_1096	LFLC01000036.1_4	56	56	LFLC01000036.1	COG1311	286	L	Replication, recombination and repair	DNA-directed DNA polymerase activity	DNA_pol_E_B	82.6	DNA polymerase alpha/epsilon subunit B	482	K02323	DPB2; DNA polymerase II small subunit [EC:2.7.7.7]	Metabolism	Nucleotide metabolism	00230 Purine metabolism [PATH:ko00230]
cluster_1097	LR216287.1_156	1	13	LR216287.1	NA	NA	NA	NA	NA	NA	NA	NA	63	no_ko	NA	NA	NA
cluster_1098	CP011097.2_143	13	13	CP011097.2	COG0736	83.6	I	Lipid transport and metabolism	Transfers the 4'-phosphopantetheine moiety from coenzyme A to a Ser of acyl-carrier-protein (By similarity)	ACPS	51.4	4'-phosphopantetheinyl transferase superfamily	120	no_ko	NA	NA	NA
cluster_1099	CP011097.2_400	67	68	CP011097.2	COG1890	156.2	J	Translation, ribosomal structure and biogenesis	Ribosomal protein	Ribosomal_S3Ae	187.7	Ribosomal S3Ae family	205	K02984	RP-S3Ae, RPS3A; small subunit ribosomal protein S3Ae	Genetic Information Processing	Translation	03010 Ribosome [PATH:ko03010]
cluster_1100	LN890280.1_1927	50	50	LN890280.1	ENOG41110J5	104.2	S	Function unknown	NA	NA	NA	NA	113	no_ko	NA	NA	NA
cluster_1101	SYJQ01000006.1_91	66	66	SYJQ01000006.1	COG2112	253.1	T	Signal transduction mechanisms	serine threonine protein kinase	Pkinase	28	Protein kinase domain	254	K07176	NA	NA	NA
cluster_1102	2718225345_4	66	67	2718225345	COG1234	254.6	S	Function unknown	Zinc phosphodiesterase, which displays some tRNA 3'- processing endonuclease activity. Probably involved in tRNA maturation, by removing a 3'-trailer from precursor tRNA (By similarity)	Lactamase_B_2	77.6	Beta-lactamase superfamily domain	307	K00784	rnz; ribonuclease Z [EC:3.1.26.11]	Genetic Information Processing	Translation	03013 RNA transport [PATH:ko03013]
cluster_1103	AFPU01000001.1_1346	67	67	AFPU01000001.1	COG1909	165	S	Function unknown	UPF0218 protein	DUF359	121	Protein of unknown function (DUF359)	166	K09735	NA	NA	NA
cluster_1104	WP_011009092.1	62	62	WP	COG1093	186.5	J	Translation, ribosomal structure and biogenesis	translation initiation factor	EIF_2_alpha	77.9	Eukaryotic translation initiation factor 2 alpha subunit	265	K03237	EIF2S1; translation initiation factor 2 subunit 1	Genetic Information Processing	Translation	03013 RNA transport [PATH:ko03013]
cluster_1105	CP003843.1_846	27	27	CP003843.1	ENOG4111HW6	339.1	S	Function unknown	sugar isomerase (sis)	SIS	35.8	SIS domain	301	no_ko	NA	NA	NA
cluster_1106	CP024808.1_922	38	38	CP024808.1	COG1418	126.1	S	Function unknown	Endoribonuclease that initiates mRNA decay (By similarity)	HD	56.3	HD domain	207	K06950	NA	NA	NA
cluster_1107	BGKI01000012.1_157	33	33	BGKI01000012.1	ENOG4111135	106.6	S	Function unknown	NA	NA	NA	NA	55	no_ko	NA	NA	NA
cluster_1108	2558320468_9	68	68	2558320468	COG1102	127	F	Nucleotide transport and metabolism	Cytidine monophosphate kinase	Cytidylate_kin2	44.7	Cytidylate kinase-like family	187	K00945	cmk; cytidylate kinase [EC:2.7.4.14]	Metabolism	Nucleotide metabolism	00240 Pyrimidine metabolism [PATH:ko00240]
cluster_1109	CP024808.1_1400	48	48	CP024808.1	ENOG4110ZVB	183.8	S	Function unknown	NA	NA	NA	NA	133	no_ko	NA	NA	NA
cluster_1110	BGKI01000009.1_64	20	20	BGKI01000009.1	ENOG41110RC	131.1	S	Function unknown	NA	NA	NA	NA	70	no_ko	NA	NA	NA
cluster_1111	1055469_contig_633_10	25	25	1055469_contig_633	COG1058	175.3	H	Coenzyme transport and metabolism	competence damage-inducible protein	MoCF_biosynth	100.7	Probable molybdopterin binding domain	267	K03742	NA	NA	NA
cluster_1112	CP003842.1_983	37	38	CP003842.1	ENOG41110MT	205.6	S	Function unknown	NA	NA	NA	NA	121	no_ko	NA	NA	NA
cluster_1113	QYQE01000023.1_14	29	29	QYQE01000023.1	ENOG41110EB	98.7	S	Function unknown	NA	NA	NA	NA	67	no_ko	NA	NA	NA
cluster_1114	CP035425.1_1644	36	36	CP035425.1	ENOG41110MR	154.8	S	Function unknown	NA	NA	NA	NA	84	no_ko	NA	NA	NA
cluster_1115	FRFC01000005.1_19	21	21	FRFC01000005.1	ENOG410XYEF	61	S	Function unknown	Large-conductance mechanosensitive channel, MscL	MscL	77.1	Large-conductance mechanosensitive channel, MscL	132	K03282	NA	NA	NA
cluster_1116	BGKI01000007.1_171	15	15	BGKI01000007.1	ENOG4111127	115.3	S	Function unknown	NA	NA	NA	NA	92	no_ko	NA	NA	NA
cluster_1117	CP003843.1_2049	20	21	CP003843.1	ENOG41111BX	151.5	S	Function unknown	NA	NA	NA	NA	91	no_ko	NA	NA	NA
cluster_1118	AVSQ01000003.1_66	15	15	AVSQ01000003.1	COG2244	93.1	M	Cell wall/membrane/envelope biogenesis	Polysaccharide biosynthesis protein	Polysacc_synt	35.5	Polysaccharide biosynthesis protein	387	no_ko	NA	NA	NA
cluster_1119	LR216287.1_2176	57	57	LR216287.1	COG2042	172.2	S	Function unknown	pre-rRNA processing protein involved in ribosome biogenesis (By similarity)	Ribo_biogen_C	129.8	Ribosome biogenesis protein, C-terminal	173	K09140	NA	NA	NA
cluster_1120	CP010868.1_1373	25	26	CP010868.1	ENOG4111Y0M	42.3	S	Function unknown	UreE urease accessory protein, C-terminal domain	UreE_N	39.1	UreE urease accessory protein, N-terminal domain	162	no_ko	NA	NA	NA
cluster_1121	CP021324.1_1275	68	68	CP021324.1	COG1097	116.7	J	Translation, ribosomal structure and biogenesis	Exosome complex	KH_6	31.7	KH domain	227	K03679	RRP4, EXOSC2; exosome complex component RRP4	Genetic Information Processing	Folding, sorting and degradation	03018 RNA degradation [PATH:ko03018]
cluster_1122	AFPU01000001.1_1343	54	54	AFPU01000001.1	COG3808	756	C	Energy production and conversion	pump that utilizes the energy of pyrophosphate hydrolysis as the driving force for	H_PPase	733.9	Inorganic H+ pyrophosphatase	680	K15987	hppA; K(+)-stimulated pyrophosphate-energized sodium pump [EC:3.6.1.1]	Metabolism	Energy metabolism	00190 Oxidative phosphorylation [PATH:ko00190]
cluster_1123	SYJQ01000061.1_5	44	46	SYJQ01000061.1	COG1945	144.8	E	Amino acid transport and metabolism	Pyruvoyl-dependent arginine decarboxylase	PvlArgDC	190.4	Pyruvoyl-dependent arginine decarboxylase (PvlArgDC)	184	K02626	pdaD; arginine decarboxylase [EC:4.1.1.19]	Metabolism	Amino acid metabolism	00330 Arginine and proline metabolism [PATH:ko00330]
cluster_1124	CM001158.1_663	16	16	CM001158.1	NA	NA	NA	NA	NA	NA	NA	NA	869	no_ko	NA	NA	NA
cluster_1125	DAKA01000102.1_2	28	28	DAKA01000102.1	ENOG4111TIM	48.9	C	Energy production and conversion	PBS lyase HEAT domain protein repeat-containing protein	HEAT_2	47.4	HEAT repeats	179	no_ko	NA	NA	NA
cluster_1126	CP000866.1_45	66	66	CP000866.1	ENOG410XNRC	172.1	S	Function unknown	GPN-loop GTPase 1	ATP_bind_1	192.2	Conserved hypothetical ATP binding protein	253	K24104	NA	NA	NA
cluster_1127	DAXZ01000055.1_52	68	68	DAXZ01000055.1	COG2007	55.4	J	Translation, ribosomal structure and biogenesis	40S ribosomal protein S8	Ribosomal_S8e	75.3	Ribosomal protein S8e	128	K02995	RP-S8e, RPS8; small subunit ribosomal protein S8e	Genetic Information Processing	Translation	03010 Ribosome [PATH:ko03010]
cluster_1128	NDWU01000006.1_68	68	68	NDWU01000006.1	COG1782	365.6	S	Function unknown	beta-lactamase domain protein	Lactamase_B	51.2	Metallo-beta-lactamase superfamily	418	K07577	NA	NA	NA
cluster_1129	CP021324.1_1272	66	66	CP021324.1	COG1997	69.8	J	Translation, ribosomal structure and biogenesis	Ribosomal protein	Ribosomal_L37ae	69.3	Ribosomal L37ae protein family	71	no_ko	NA	NA	NA
cluster_1130	CP011070.1_1635	55	55	CP011070.1	ENOG411114D	477	S	Function unknown	NA	NA	NA	NA	236	no_ko	NA	NA	NA
cluster_1131	BGKI01000009.1_36	66	66	BGKI01000009.1	COG1571	436.8	S	Function unknown	ATP-dependent agmatine transferase that catalyzes the formation of 2-agmatinylcytidine (agm2C) at the wobble position (C34) of tRNA(Ile2), converting the codon specificity from AUG to AUA (By similarity)	DUF1743	120.4	Domain of unknown function (DUF1743)	447	K06932	tiaS; tRNA(Ile2)-agmatinylcytidine synthase [EC:6.3.4.22]	6. Ligases	6.3	6.3.4
cluster_1132	CP024808.1_750	43	43	CP024808.1	ENOG410Y7YM	272.7	S	Function unknown	NA	NA	NA	NA	260	no_ko	NA	NA	NA
cluster_1133	LN890280.1_1668	66	66	LN890280.1	COG1697	231.5	L	Replication, recombination and repair	DNA topoisomerase VI, subunit A	TP6A_N	53.4	Type IIB DNA topoisomerase	368	K03166	top6A; DNA topoisomerase VI subunit A [EC:5.99.1.3]	Chromosome	DNA topo-isomerases
cluster_1134	AVSQ01000023.1_3	65	65	AVSQ01000023.1	COG1867	294.3	J	Translation, ribosomal structure and biogenesis	Dimethylates a single guanine residue at position 26 of a number of tRNAs using S-adenosyl-L-methionine as donor of the methyl groups (By similarity)	TRM	248	N2,N2-dimethylguanosine tRNA methyltransferase	381	K00555	TRMT1, trm1; tRNA (guanine26-N2/guanine27-N2)-dimethyltransferase [EC:2.1.1.215 2.1.1.216]	2. Transferases	2.1	2.1.1
cluster_1135	CP035425.1_591	68	68	CP035425.1	COG1841	34.3	J	Translation, ribosomal structure and biogenesis	ribosomal large subunit biogenesis	Ribosomal_L30	43	Ribosomal protein L30p/L7e	156	K02907	RP-L30, MRPL30, rpmD; large subunit ribosomal protein L30	Genetic Information Processing	Translation	03010 Ribosome [PATH:ko03010]
cluster_1136	LT841358.1_739	32	32	LT841358.1	NA	NA	NA	NA	NA	NA	NA	NA	188	no_ko	NA	NA	NA
cluster_1137	LUPB01000007.1_40	67	67	LUPB01000007.1	ENOG4111Q46	40.3	O	Post-translational modification, protein turnover, and chaperones	protein folding	Prefoldin_2	72.6	Prefoldin subunit	127	K04798	NA	NA	NA
cluster_1138	AVSQ01000016.1_104	19	19	AVSQ01000016.1	ENOG410XXNK	74	S	Function unknown	NA	NA	NA	NA	523	no_ko	NA	NA	NA
cluster_1139	CM001158.1_991	27	27	CM001158.1	ENOG41111E9	179.5	S	Function unknown	NA	NA	NA	NA	83	no_ko	NA	NA	NA
cluster_1140	CP011070.1_2204	51	51	CP011070.1	COG1615	355.6	S	Function unknown	Uncharacterised protein family (UPF0182)	UPF0182	110.5	Uncharacterised protein family (UPF0182)	953	K09118	NA	NA	NA
cluster_1141	SYJQ01000006.1_27	45	45	SYJQ01000006.1	COG0302	237.6	H	Coenzyme transport and metabolism	GTP cyclohydrolase i	GTP_cyclohydroI	215.3	GTP cyclohydrolase I	185	K01495	GCH1, folE; GTP cyclohydrolase I [EC:3.5.4.16]	Metabolism	Metabolism of cofactors and vitamins	00790 Folate biosynthesis [PATH:ko00790]
cluster_1142	NSIS01000014.1_7	28	29	NSIS01000014.1	NA	NA	NA	NA	NA	NA	NA	NA	49	no_ko	NA	NA	NA
cluster_1143	VBPW01000027.1_15	45	46	VBPW01000027.1	ENOG41111AG	141.9	S	Function unknown	NA	NA	NA	NA	122	no_ko	NA	NA	NA
cluster_1144	BGOU01000001.1_184	66	66	BGOU01000001.1	COG0072	247.6	J	Translation, ribosomal structure and biogenesis	phenylalanyl-tRNA synthetase (beta subunit)	B5	65.7	tRNA synthetase B5 domain	546	K01890	FARSB, pheT; phenylalanyl-tRNA synthetase beta chain [EC:6.1.1.20]	Genetic Information Processing	Translation	00970 Aminoacyl-tRNA biosynthesis [PATH:ko00970]
cluster_1145	2718225176_25	63	63	2718225176	COG1832	162.7	S	Function unknown	CoA-binding domain protein	CoA_binding_2	129.5	CoA binding domain	147	K06929	NA	NA	NA
cluster_1146	VBPL01000017.1_22	37	37	VBPL01000017.1	NA	NA	NA	NA	NA	NA	NA	NA	78	no_ko	NA	NA	NA
cluster_1147	FUYK01000007.1_264	64	64	FUYK01000007.1	COG0169	277.4	E	Amino acid transport and metabolism	shikimate dehydrogenase	Shikimate_dh_N	88.8	Shikimate dehydrogenase substrate binding domain	274	K00014	aroE; shikimate dehydrogenase [EC:1.1.1.25]	Metabolism	Metabolism	01230 Biosynthesis of amino acids [PATH:ko01230]
cluster_1148	SYJQ01000037.1_9	43	43	SYJQ01000037.1	ENOG4110ZWK	540.3	S	Function unknown	NA	NA	NA	NA	280	no_ko	NA	NA	NA
cluster_1149	VBPF01000137.1_8	68	68	VBPF01000137.1	COG1798	192.9	J	Translation, ribosomal structure and biogenesis	S-adenosyl-L-methionine-dependent methyltransferase that catalyzes the trimethylation of the amino group of the modified target histidine residue in translation elongation factor 2 (EF- 2), to form an intermediate called diphthine. The three successive methylation reactions represent the second step of diphthamide biosynthesis (By similarity)	TP_methylase	76.1	Tetrapyrrole (Corrin/Porphyrin) Methylases	355	K20215	NA	NA	NA
cluster_1150	CBTY010000009.1_26	57	57	CBTY010000009.1	COG2379	419.8	G	Carbohydrate transport and metabolism	hydroxypyruvate reductase	DUF4147	226.7	Domain of unknown function (DUF4147)	438	K11529	gk; glycerate 2-kinase [EC:2.7.1.165]	Metabolism	Metabolism	01200 Carbon metabolism [PATH:ko01200]
cluster_1151	LXWN01000002.1_222	30	31	LXWN01000002.1	ENOG4111074	66.7	S	Function unknown	NA	NA	NA	NA	174	no_ko	NA	NA	NA
cluster_1152	LDXL01000008.1_7	57	58	LDXL01000008.1	COG0046	139	F	Nucleotide transport and metabolism	phosphoribosylformylglycinamidine synthase	GATase_5	142.3	CobB/CobQ-like glutamine amidotransferase domain	227	K23265	NA	NA	NA
cluster_1153	MTMA01000001.1_367	57	59	MTMA01000001.1	COG1980	597.2	G	Carbohydrate transport and metabolism	ec 3.1.3.11	FBPase_3	587.3	Fructose-1,6-bisphosphatase	364	K01622	K01622; fructose 1,6-bisphosphate aldolase/phosphatase [EC:4.1.2.13 3.1.3.11]	Metabolism	Metabolism	01200 Carbon metabolism [PATH:ko01200]
cluster_1154	PLUF01000086.1_15	67	67	PLUF01000086.1	COG1727	41.5	J	Translation, ribosomal structure and biogenesis	Ribosomal protein	Ribosomal_L27A	34.9	Ribosomal proteins 50S-L15, 50S-L18e, 60S-L27A	117	K02883	RP-L18e, RPL18; large subunit ribosomal protein L18e	Genetic Information Processing	Translation	03010 Ribosome [PATH:ko03010]
cluster_1155	LFEY01000028.1_16	24	24	LFEY01000028.1	NA	NA	NA	NA	NA	NA	NA	NA	43	no_ko	NA	NA	NA
cluster_1156	1055517_contig_9_37	68	69	1055517_contig_9	COG0020	280.5	I	Lipid transport and metabolism	Catalyzes the condensation of isopentenyl diphosphate (IPP) with allylic pyrophosphates generating different type of terpenoids (By similarity)	Prenyltransf	247.4	Putative undecaprenyl diphosphate synthase	261	K00806	uppS; undecaprenyl diphosphate synthase [EC:2.5.1.31]	Metabolism	Metabolism of terpenoids and polyketides	00900 Terpenoid backbone biosynthesis [PATH:ko00900]
cluster_1157	CP024808.1_35	35	35	CP024808.1	ENOG411116V	100.4	S	Function unknown	NA	NA	NA	NA	145	no_ko	NA	NA	NA
cluster_1158	AFPU01000001.1_349	25	25	AFPU01000001.1	ENOG41110SP	249.7	P	Inorganic ion transport and metabolism	Pfam:DUF1008	ChuX_HutX	38.6	Haem utilisation ChuX/HutX	125	no_ko	NA	NA	NA
cluster_1159	ML675587.1_25	44	44	ML675587.1	ENOG411114H	51.4	S	Function unknown	NA	NA	NA	NA	77	no_ko	NA	NA	NA
cluster_1160	DAKA01000030.1_6	67	67	DAKA01000030.1	COG0533	353.4	O	Post-translational modification, protein turnover, and chaperones	Required for the formation of a threonylcarbamoyl group on adenosine at position 37 (t(6)A37) in tRNAs that read codons beginning with adenine (By similarity)	Peptidase_M22	246.6	Glycoprotease family	328	K01409	gcp, QRI7, OSGEPL, tsaD; O-sialoglycoprotein endopeptidase [EC:3.4.24.57]	Metallo Peptidases	Family M22
cluster_1161	LFEY01000013.1_19	57	57	LFEY01000013.1	COG2896	49.6	H	Coenzyme transport and metabolism	Catalyzes, together with MoaC, the conversion of 5'-GTP to cyclic pyranopterin monophosphate (cPMP or molybdopterin precursor Z) (By similarity)	Wyosine_form	70.3	Wyosine base formation	343	K15449	TYW1; tRNA wybutosine-synthesizing protein 1 [EC:4.1.3.44]	4. Lyases	4.1	4.1.3
cluster_1162	WP_029163862.1	68	68	WP	COG0195	89.5	K	Transcription	Transcription elongation factor NusA	KH_2	71.1	KH domain	143	K02600	NA	NA	NA
cluster_1163	LXWN01000002.1_534	37	37	LXWN01000002.1	ENOG410XQE9	252.4	S	Function unknown	abortive phage infection	AIPR	163.3	AIPR protein	609	no_ko	NA	NA	NA
cluster_1164	BGKI01000012.1_146	59	59	BGKI01000012.1	ENOG411114B	294.6	S	Function unknown	NA	NA	NA	NA	139	no_ko	NA	NA	NA
cluster_1165	LQMW01000024.1_76	65	65	LQMW01000024.1	COG2118	85.8	S	Function unknown	DNA-binding protein	dsDNA_bind	85.5	Double-stranded DNA-binding domain	94	no_ko	NA	NA	NA
cluster_1166	LUPB01000086.1_35	60	60	LUPB01000086.1	COG2090	159.5	S	Function unknown	Domain of unknown function (DUF371)	DUF371	159.6	Domain of unknown function (DUF371)	153	K09738	NA	NA	NA
cluster_1167	CP000866.1_1217	66	66	CP000866.1	COG0060	748.8	J	Translation, ribosomal structure and biogenesis	amino acids such as valine, to avoid such errors it has two additional distinct tRNA(Ile)-dependent editing activities. One activity is designated as 'pretransfer' editing and involves the hydrolysis of activated Val-AMP. The other activity is designated 'posttransfer' editing and involves deacylation of mischarged Val-tRNA(Ile) (By similarity)	tRNA-synt_1	469.4	tRNA synthetases class I (I, L, M and V)	1066	K01870	IARS, ileS; isoleucyl-tRNA synthetase [EC:6.1.1.5]	Genetic Information Processing	Translation	00970 Aminoacyl-tRNA biosynthesis [PATH:ko00970]
cluster_1168	FUYK01000009.1_73	47	47	FUYK01000009.1	NA	NA	NA	NA	NA	NA	NA	NA	181	no_ko	NA	NA	NA
cluster_1169	DP000238.1_1628	47	47	DP000238.1	COG1985	185.8	H	Coenzyme transport and metabolism	Converts 2,5-diamino-6-(ribosylamino)-4(3h)-pyrimidinone 5'-phosphate into 5-amino-6-(ribosylamino)-2,4(1h,3h)- pyrimidinedione 5'-phosphate (By similarity)	RibD_C	162	RibD C-terminal domain	225	K11752	ribD; diaminohydroxyphosphoribosylaminopyrimidine deaminase / 5-amino-6-(5-phosphoribosylamino)uracil reductase [EC:3.5.4.26 1.1.1.193]	Metabolism	Metabolism of cofactors and vitamins	00740 Riboflavin metabolism [PATH:ko00740]
cluster_1170	VBPO01000017.1_87	48	48	VBPO01000017.1	COG0054	117	H	Coenzyme transport and metabolism	Catalyzes the formation of 6,7-dimethyl-8- ribityllumazine by condensation of 5-amino-6-(D- ribitylamino)uracil with 3,4-dihydroxy-2-butanone 4-phosphate. This is the penultimate step in the biosynthesis of riboflavin (By similarity)	DMRL_synthase	115	6,7-dimethyl-8-ribityllumazine synthase	147	K00794	ribH, RIB4; 6,7-dimethyl-8-ribityllumazine synthase [EC:2.5.1.78]	Metabolism	Metabolism of cofactors and vitamins	00740 Riboflavin metabolism [PATH:ko00740]
cluster_1171	CP011070.1_1584	28	28	CP011070.1	COG2818	347.4	L	Replication, recombination and repair	DNA-3-methyladenine glycosylase activity	Adenine_glyco	265.8	Methyladenine glycosylase	185	K01246	tag; DNA-3-methyladenine glycosylase I [EC:3.2.2.20]	Genetic Information Processing	Replication and repair	03410 Base excision repair [PATH:ko03410]
cluster_1172	NODE_7_length_25862_cov_9.519953_22	68	68	NODE_7_length_25862_cov_9.519953	COG2147	65.9	J	Translation, ribosomal structure and biogenesis	ribosomal protein L19	Ribosomal_L19e	109.6	Ribosomal protein L19e	148	K02885	RP-L19e, RPL19; large subunit ribosomal protein L19e	Genetic Information Processing	Translation	03010 Ribosome [PATH:ko03010]
cluster_1173	DAKA01000095.1_14	40	40	DAKA01000095.1	NA	NA	NA	NA	NA	NA	NA	NA	43	no_ko	NA	NA	NA
cluster_1174	DAXZ01000058.1_2	40	40	DAXZ01000058.1	ENOG41111NM	177.2	S	Function unknown	NA	NA	NA	NA	97	no_ko	NA	NA	NA
cluster_1175	CP011097.2_1117	29	29	CP011097.2	COG2214	110.2	O	Post-translational modification, protein turnover, and chaperones	DNAj domain protein	DnaJ	85.4	DnaJ domain	193	K03686	NA	NA	NA
cluster_1176	CP007536.1_240	41	41	CP007536.1	COG2912	176.2	S	Function unknown	F-box protein 21	Transglut_core2	138.4	Transglutaminase-like superfamily	330	K10301	NA	NA	NA
cluster_1177	VBPF01000167.1_2	65	65	VBPF01000167.1	COG1990	154.8	S	Function unknown	The natural substrate for this enzyme may be peptidyl- tRNAs which drop off the ribosome during protein synthesis (By similarity)	PTH2	144.8	Peptidyl-tRNA hydrolase PTH2	123	K04794	PTH2; peptidyl-tRNA hydrolase, PTH2 family [EC:3.1.1.29]	3. Hydrolases	3.1	3.1.1
cluster_1178	CP010868.1_420	65	65	CP010868.1	COG1756	108.3	J	Translation, ribosomal structure and biogenesis	Methyltransferase involved in ribosomal biogenesis. Specifically catalyzes the N1-methylation of the pseudouridine corresponding to position 914 in M.jannaschii 16S rRNA (By similarity)	EMG1	119.6	EMG1/NEP1 methyltransferase	223	K14568	EMG1, NEP1; rRNA small subunit pseudouridine methyltransferase Nep1 [EC:2.1.1.260]	Genetic Information Processing	Translation	03008 Ribosome biogenesis in eukaryotes [PATH:ko03008]
cluster_1179	2718225290_21	66	66	2718225290	COG2019	196.8	F	Nucleotide transport and metabolism	adenylate kinase	AAA_17	105	AAA domain	203	K00939	E2.7.4.3, adk; adenylate kinase [EC:2.7.4.3]	Metabolism	Nucleotide metabolism	00230 Purine metabolism [PATH:ko00230]
cluster_1180	VBPF01000154.1_10	43	43	VBPF01000154.1	ENOG4112907	307.7	O	Post-translational modification, protein turnover, and chaperones	alkyl hydroperoxide reductase Thiol specific antioxidant Mal allergen	Redoxin	32.5	Redoxin	221	no_ko	NA	NA	NA
cluster_1181	DAKA01000017.1_17	43	43	DAKA01000017.1	COG0727	54.9	S	Function unknown	Fe-S-cluster oxidoreductase	CxxCxxCC	32.9	Putative zinc- or iron-chelating domain	235	no_ko	NA	NA	NA
cluster_1182	LN890280.1_1043	67	68	LN890280.1	COG0051	79.8	J	Translation, ribosomal structure and biogenesis	tRNA binding	Ribosomal_S10	80.4	Ribosomal protein S10p/S20e	103	K02946	RP-S10, MRPS10, rpsJ; small subunit ribosomal protein S10	Genetic Information Processing	Translation	03010 Ribosome [PATH:ko03010]
cluster_1183	2721801628_41	63	63	2721801628	COG1631	74.4	J	Translation, ribosomal structure and biogenesis	Ribosomal protein	Ribosomal_L44	83.2	Ribosomal protein L44	94	K02929	RP-L44e, RPL44; large subunit ribosomal protein L44e	Genetic Information Processing	Translation	03010 Ribosome [PATH:ko03010]
cluster_1184	CP012850.1_756	45	45	CP012850.1	ENOG41110FK	110.6	S	Function unknown	NA	NA	NA	NA	153	no_ko	NA	NA	NA
cluster_1185	CP007536.1_1825	66	66	CP007536.1	COG1308	54.5	K	Transcription	nascent polypeptide-associated complex	NAC	47.2	NAC domain	112	K03626	NA	NA	NA
cluster_1186	1055469_contig_241_6	57	58	1055469_contig_241	COG0046	681.5	F	Nucleotide transport and metabolism	phosphoribosylformylglycinamidine synthase	AIRS_C	158	AIR synthase related protein, C-terminal domain	737	K23269	NA	NA	NA
cluster_1187	1055469_contig_642_10	67	67	1055469_contig_642	COG0231	77.7	J	Translation, ribosomal structure and biogenesis	Involved in peptide bond synthesis. Stimulates efficient translation and peptide-bond synthesis on native or reconstituted 70S ribosomes in vitro. Probably functions indirectly by altering the affinity of the ribosome for aminoacyl-tRNA, thus increasing their reactivity as acceptors for peptidyl transferase (By similarity)	eIF-5a	30.7	Eukaryotic elongation factor 5A hypusine, DNA-binding OB fold	133	K03263	NA	NA	NA
cluster_1188	VBPF01000153.1_59	67	67	VBPF01000153.1	COG0371	263.2	C	Energy production and conversion	Dehydrogenase	Fe-ADH_2	208.7	Iron-containing alcohol dehydrogenase	347	K00096	araM, egsA; glycerol-1-phosphate dehydrogenase [NAD(P)+] [EC:1.1.1.261]	Metabolism	Lipid metabolism	00564 Glycerophospholipid metabolism [PATH:ko00564]
cluster_1189	Dthaum_scf1119010716188.18_24	68	68	Dthaum_scf1119010716188.18	COG0080	134.1	J	Translation, ribosomal structure and biogenesis	This protein binds directly to 23S ribosomal RNA (By similarity)	Ribosomal_L11_N	80	Ribosomal protein L11, N-terminal domain	160	K02867	RP-L11, MRPL11, rplK; large subunit ribosomal protein L11	Genetic Information Processing	Translation	03010 Ribosome [PATH:ko03010]
cluster_1190	LFLC01000055.1_7	50	50	LFLC01000055.1	ENOG410YIEI	243.9	S	Function unknown	5' nucleotidase, deoxy (Pyrimidine), cytosolic type C protein (NT5C)	NT5C	48.5	5' nucleotidase, deoxy (Pyrimidine), cytosolic type C protein (NT5C)	178	no_ko	NA	NA	NA
cluster_1191	LN890280.1_1278	36	36	LN890280.1	NA	NA	NA	NA	NA	NA	NA	NA	112	no_ko	NA	NA	NA
cluster_1192	CP011070.1_742	36	36	CP011070.1	ENOG41111FD	660.9	S	Function unknown	NA	NA	NA	NA	386	no_ko	NA	NA	NA
cluster_1193	BGOU01000007.1_6	36	36	BGOU01000007.1	ENOG4111148	161.4	S	Function unknown	NA	NA	NA	NA	81	no_ko	NA	NA	NA
cluster_1194	CP003842.1_532	39	39	CP003842.1	ENOG4111078	216.6	S	Function unknown	NA	NA	NA	NA	115	no_ko	NA	NA	NA
cluster_1195	RHFD01000025.1_49	68	68	RHFD01000025.1	COG0256	71.4	J	Translation, ribosomal structure and biogenesis	This is one of the proteins that binds and probably mediates the attachment of the 5S RNA into the large ribosomal subunit, where it forms part of the central protuberance (By similarity)	Ribosomal_L5e	52.7	Ribosomal large subunit proteins 60S L5, and 50S L18	161	K02881	RP-L18, MRPL18, rplR; large subunit ribosomal protein L18	Genetic Information Processing	Translation	03010 Ribosome [PATH:ko03010]
cluster_1196	2721801628_6	56	56	2721801628	COG1933	1215.1	L	Replication, recombination and repair	Possesses two activities a DNA synthesis (polymerase) and an exonucleolytic activity that degrades single stranded DNA in the 3'- to 5'-direction. Has a template-primer preference which is characteristic of a replicative DNA polymerase (By similarity)	PolC_DP2	982	DNA polymerase II large subunit DP2	1145	K02322	DPB1; DNA polymerase II large subunit [EC:2.7.7.7]	Metabolism	Nucleotide metabolism	00230 Purine metabolism [PATH:ko00230]
cluster_1197	LXWN01000002.1_564	42	42	LXWN01000002.1	ENOG41110BA	162.6	S	Function unknown	NA	NA	NA	NA	121	no_ko	NA	NA	NA
cluster_1198	2718225189_105	63	63	2718225189	COG0128	400.8	E	Amino acid transport and metabolism	5-enolpyruvylshikimate-3-phosphate synthase	EPSP_synthase	322.2	EPSP synthase (3-phosphoshikimate 1-carboxyvinyltransferase)	429	K00800	aroA; 3-phosphoshikimate 1-carboxyvinyltransferase [EC:2.5.1.19]	Metabolism	Metabolism	01230 Biosynthesis of amino acids [PATH:ko01230]
cluster_1199	NSIS01000010.1_159	45	45	NSIS01000010.1	COG2243	224.9	H	Coenzyme transport and metabolism	Precorrin-2 c20-methyltransferase	TP_methylase	181.1	Tetrapyrrole (Corrin/Porphyrin) Methylases	241	K03394	cobI-cbiL; precorrin-2/cobalt-factor-2 C20-methyltransferase [EC:2.1.1.130 2.1.1.151]	Metabolism	Metabolism of cofactors and vitamins	00860 Porphyrin and chlorophyll metabolism [PATH:ko00860]
cluster_1200	CP010868.1_2039	66	66	CP010868.1	COG1094	101.9	S	Function unknown	Required for 40S ribosome biogenesis. Involved in nucleolar processing of pre-18S ribosomal RNA and ribosome assembly (By similarity)	KH_1	38.4	KH domain	191	K06961	NA	NA	NA
cluster_1201	1055472_contig_306_29	67	67	1055472_contig_306	COG0102	106.9	J	Translation, ribosomal structure and biogenesis	This protein is one of the early assembly proteins of the 50S ribosomal subunit, although it is not seen to bind rRNA by itself. It is important during the early stages of 50S assembly (By similarity)	Ribosomal_L13	26.6	Ribosomal protein L13	149	K02872	RP-L13Ae, RPL13A; large subunit ribosomal protein L13Ae	Genetic Information Processing	Translation	03010 Ribosome [PATH:ko03010]
cluster_1202	VBPL01000087.1_4	67	67	VBPL01000087.1	NA	NA	NA	NA	NA	tRNA_NucTransf2	119.6	tRNA nucleotidyltransferase, second domain	445	K07558	K07558, cca; tRNA nucleotidyltransferase (CCA-adding enzyme) [EC:2.7.7.72]	2. Transferases	2.7	2.7.7
cluster_1203	ASW8bin1_2_6	50	50	ASW8bin1_2	ENOG4111JAZ	45.2	S	Function unknown	Leucyl phenylalanyl-tRNA--protein transferase	dUTPase_2	53.3	dUTPase	119	no_ko	NA	NA	NA
cluster_1204	LDXL01000007.1_43	55	55	LDXL01000007.1	COG0452	274.3	H	Coenzyme transport and metabolism	Phosphopantothenoylcysteine decarboxylase	DFP	194.7	DNA / pantothenate metabolism flavoprotein	414	K13038	coaBC, dfp; phosphopantothenoylcysteine decarboxylase / phosphopantothenate--cysteine ligase [EC:4.1.1.36 6.3.2.5]	Metabolism	Metabolism of cofactors and vitamins	00770 Pantothenate and CoA biosynthesis [PATH:ko00770]
cluster_1205	LXWN01000001.1_389	55	55	LXWN01000001.1	ENOG410Y66F	94.3	S	Function unknown	NA	NA	NA	NA	71	no_ko	NA	NA	NA
cluster_1206	CP003843.1_902	56	57	CP003843.1	COG0034	480.2	F	Nucleotide transport and metabolism	glutamine phosphoribosylpyrophosphate amidotransferase	GATase_6	51.4	Glutamine amidotransferase domain	487	K00764	purF, PPAT; amidophosphoribosyltransferase [EC:2.4.2.14]	Metabolism	Nucleotide metabolism	00230 Purine metabolism [PATH:ko00230]
cluster_1207	2718225174_36	57	57	2718225174	COG1884	765.1	I	Lipid transport and metabolism	methylmalonyl-coA mutase	MM_CoA_mutase	723	Methylmalonyl-CoA mutase	594	K01848	E5.4.99.2A, mcmA1; methylmalonyl-CoA mutase, N-terminal domain [EC:5.4.99.2]	Metabolism	Metabolism	01200 Carbon metabolism [PATH:ko01200]
cluster_1208	LFLC01000055.1_6	60	60	LFLC01000055.1	COG0484	370.2	O	Post-translational modification, protein turnover, and chaperones	ATP binding to DnaK triggers the release of the substrate protein, thus completing the reaction cycle. Several rounds of ATP-dependent interactions between DnaJ, DnaK and GrpE are required for fully efficient folding. Also involved, together with DnaK and GrpE, in the DNA replication of plasmids through activation of initiation proteins (By similarity)	DnaJ_C	130.7	DnaJ C terminal domain	363	K03686	NA	NA	NA
cluster_1209	PLUF01000051.1_14	62	62	PLUF01000051.1	COG0430	265.3	A	RNA processing and modification	Catalyzes the conversion of 3'-phosphate to a 2',3'- cyclic phosphodiester at the end of RNA. The mechanism of action of the enzyme occurs in 3 steps (A) adenylation of the enzyme by ATP	RTC	233	RNA 3'-terminal phosphate cyclase	349	K01974	RTCA, rtcA; RNA 3'-terminal phosphate cyclase (ATP) [EC:6.5.1.4]	6. Ligases	6.5	6.5.1
cluster_1210	MTMA01000001.1_322	65	65	MTMA01000001.1	COG2093	78.5	K	Transcription	DNA-directed RNA polymerase, subunit e'	Spt4	38.9	Spt4/RpoE2 zinc finger	67	no_ko	NA	NA	NA
cluster_1211	WP_011007664.1	66	66	WP	NA	NA	NA	NA	NA	Asparaginase	181.3	Asparaginase, N-terminal	417	K09482	gatD; glutamyl-tRNA(Gln) amidotransferase subunit D [EC:6.3.5.7]	Genetic Information Processing	Translation	00970 Aminoacyl-tRNA biosynthesis [PATH:ko00970]
cluster_1212	MTMA01000001.1_201	66	66	MTMA01000001.1	COG0092	113.7	J	Translation, ribosomal structure and biogenesis	Binds the lower part of the 30S subunit head. Binds mRNA in the 70S ribosome, positioning it for translation (By similarity)	Ribosomal_S3_C	69	Ribosomal protein S3, C-terminal domain	222	K02982	RP-S3, rpsC; small subunit ribosomal protein S3	Genetic Information Processing	Translation	03010 Ribosome [PATH:ko03010]
cluster_1213	2718225266_7	66	66	2718225266	COG2102	203.8	S	Function unknown	ATP- binding	Diphthami_syn_2	185.3	Diphthamide synthase	225	K06927	DPH6; diphthine-ammonia ligase [EC:6.3.1.14]	6. Ligases	6.3	6.3.1
cluster_1214	VBPF01000041.1_25	65	66	VBPF01000041.1	COG1698	70.5	S	Function unknown	UPF0147 protein	UPF0147	93	Uncharacterised protein family (UPF0147)	107	no_ko	NA	NA	NA
cluster_1215	LT841358.1_2212	67	67	LT841358.1	COG0202	116.6	K	Transcription	DNA-dependent RNA polymerase catalyzes the transcription of DNA into RNA using the four ribonucleoside triphosphates as substrates (By similarity)	RNA_pol_A_bac	80.7	RNA polymerase Rpb3/RpoA insert domain	199	K03047	rpoD; DNA-directed RNA polymerase subunit D [EC:2.7.7.6]	Metabolism	Nucleotide metabolism	00230 Purine metabolism [PATH:ko00230]
cluster_1216	LQMW01000019.1_85	68	68	LQMW01000019.1	COG0081	121.1	J	Translation, ribosomal structure and biogenesis	Binds directly to 23S rRNA. The L1 stalk is quite mobile in the ribosome, and is involved in E site tRNA release (By similarity)	Ribosomal_L1	141.8	Ribosomal protein L1p/L10e family	221	K02863	RP-L1, MRPL1, rplA; large subunit ribosomal protein L1	Genetic Information Processing	Translation	03010 Ribosome [PATH:ko03010]
cluster_1217	CM001158.1_1095	68	68	CM001158.1	COG1339	231.7	H	Coenzyme transport and metabolism	Catalyzes the CTP-dependent phosphorylation of riboflavin (vitamin B2) to form flavin mononucleotide (FMN) (By similarity)	CTP-dep_RFKase	140.2	Domain of unknown function DUF120	228	K07732	rfk; riboflavin kinase, archaea type [EC:2.7.1.161]	Metabolism	Metabolism of cofactors and vitamins	00740 Riboflavin metabolism [PATH:ko00740]
cluster_1218	BGKI01000002.1_183	68	68	BGKI01000002.1	COG0085	1200.3	K	Transcription	DNA-dependent RNA polymerase catalyzes the transcription of DNA into RNA using the four ribonucleoside triphosphates as substrates (By similarity)	RNA_pol_Rpb2_6	419.1	RNA polymerase Rpb2, domain 6	1116	K13798	K13798, rpoB; DNA-directed RNA polymerase subunit B [EC:2.7.7.6]	Metabolism	Nucleotide metabolism	00230 Purine metabolism [PATH:ko00230]
cluster_1219	CP024014.1_1502	68	69	CP024014.1	COG1500	170	J	Translation, ribosomal structure and biogenesis	Ribosome maturation protein	SBDS	87.4	Shwachman-Bodian-Diamond syndrome (SBDS) protein	230	K14574	SDO1, SBDS; ribosome maturation protein SDO1	Genetic Information Processing	Translation	03008 Ribosome biogenesis in eukaryotes [PATH:ko03008]
cluster_1220	DAKA01000009.1_7	2	2	DAKA01000009.1	COG4799	23.2	I	Lipid transport and metabolism	carboxylase	Carboxyl_trans	40.7	Carboxyl transferase domain	66	K01604	NA	NA	NA
cluster_1221	NODE_11_length_18851_cov_11.643816_1	2	2	NODE_11_length_18851_cov_11.643816	COG1005	162.4	C	Energy production and conversion	NDH-1 shuttles electrons from NADH, via FMN and iron- sulfur (Fe-S) centers, to quinones in the respiratory chain. The immediate electron acceptor for the enzyme in this species is believed to be ubiquinone. Couples the redox reaction to proton translocation (for every two electrons transferred, four hydrogen ions are translocated across the cytoplasmic membrane), and thus conserves the redox ene…	NADHdh	147.7	NADH dehydrogenase	143	K00337	nuoH; NADH-quinone oxidoreductase subunit H [EC:1.6.5.3]	Metabolism	Energy metabolism	00190 Oxidative phosphorylation [PATH:ko00190]
cluster_1222	CP003842.1_1305	3	3	CP003842.1	NA	NA	NA	NA	NA	NA	NA	NA	76	no_ko	NA	NA	NA
cluster_1223	BGKI01000001.1_44	2	2	BGKI01000001.1	NA	NA	NA	NA	NA	NA	NA	NA	50	no_ko	NA	NA	NA
cluster_1224	BGKI01000004.1_332	2	2	BGKI01000004.1	NA	NA	NA	NA	NA	NA	NA	NA	38	no_ko	NA	NA	NA
cluster_1225	CP003843.1_1412	2	2	CP003843.1	NA	NA	NA	NA	NA	NA	NA	NA	568	no_ko	NA	NA	NA
cluster_1226	CP003842.1_350	2	2	CP003842.1	ENOG4110ZJP	49.5	S	Function unknown	NA	NA	NA	NA	442	no_ko	NA	NA	NA
cluster_1227	2718225233_34	8	8	2718225233	NA	NA	NA	NA	NA	NA	NA	NA	133	no_ko	NA	NA	NA
cluster_1228	CM001158.1_806	4	4	CM001158.1	NA	NA	NA	NA	NA	NA	NA	NA	230	no_ko	NA	NA	NA
cluster_1229	CP003843.1_1423	2	2	CP003843.1	NA	NA	NA	NA	NA	NA	NA	NA	170	no_ko	NA	NA	NA
cluster_1230	CP024808.1_70	2	2	CP024808.1	NA	NA	NA	NA	NA	NA	NA	NA	43	no_ko	NA	NA	NA
cluster_1231	BA000048.1_379	7	7	BA000048.1	ENOG410Y616	52.7	S	Function unknown	NA	CBFD_NFYB_HMF	21.3	Histone-like transcription factor (CBF/NF-Y) and archaeal histone	59	no_ko	NA	NA	NA
cluster_1232	FRFC01000004.1_334	3	3	FRFC01000004.1	NA	NA	NA	NA	NA	NA	NA	NA	75	no_ko	NA	NA	NA
cluster_1233	LQMW01000026.1_56	8	8	LQMW01000026.1	ENOG4110ZK6	326.1	S	Function unknown	NA	NA	NA	NA	187	no_ko	NA	NA	NA
cluster_1234	BGKI01000006.1_14	3	3	BGKI01000006.1	ENOG4111XHE	28.2	K	Transcription	asnc family transcriptional regulator	NA	NA	NA	75	no_ko	NA	NA	NA
cluster_1235	BGKI01000001.1_155	2	2	BGKI01000001.1	NA	NA	NA	NA	NA	NA	NA	NA	119	no_ko	NA	NA	NA
cluster_1236	CP024808.1_509	3	3	CP024808.1	NA	NA	NA	NA	NA	NA	NA	NA	332	no_ko	NA	NA	NA
cluster_1237	BGKI01000001.1_156	2	2	BGKI01000001.1	NA	NA	NA	NA	NA	NA	NA	NA	258	no_ko	NA	NA	NA
cluster_1238	AVSQ01000021.1_32	2	2	AVSQ01000021.1	NA	NA	NA	NA	NA	NA	NA	NA	65	no_ko	NA	NA	NA
cluster_1239	BGKI01000004.1_160	2	2	BGKI01000004.1	NA	NA	NA	NA	NA	NA	NA	NA	149	no_ko	NA	NA	NA
cluster_1240	VBPL01000036.1_1	2	2	VBPL01000036.1	COG0163	86.3	H	Coenzyme transport and metabolism	carboxy-lyase activity	NA	NA	NA	55	K03186	ubiX; 3-octaprenyl-4-hydroxybenzoate carboxy-lyase UbiX [EC:4.1.1.-]	Metabolism	Metabolism of cofactors and vitamins	00130 Ubiquinone and other terpenoid-quinone biosynthesis [PATH:ko00130]
cluster_1241	NDWU01000012.1_31	6	6	NDWU01000012.1	COG0419	28.3	L	Replication, recombination and repair	Involved in DNA double-strand break repair (DSBR). The Rad50 Mre11 complex possesses single-strand endonuclease activity and ATP-dependent double-strand-specific 3'-5' exonuclease activity. Rad50 provides an ATP-dependent control of Mre11 by unwinding and or repositioning DNA ends into the Mre11 active site (By similarity)	NA	NA	NA	490	no_ko	NA	NA	NA
cluster_1242	LN890280.1_625	3	3	LN890280.1	NA	NA	NA	NA	NA	NA	NA	NA	446	no_ko	NA	NA	NA
cluster_1243	BGKI01000001.1_157	2	2	BGKI01000001.1	NA	NA	NA	NA	NA	NA	NA	NA	302	no_ko	NA	NA	NA
cluster_1244	CM001158.1_1890	2	2	CM001158.1	COG1468	67.9	L	Replication, recombination and repair	crispr-associated protein cas4	PDDEXK_1	35.4	PD-(D/E)XK nuclease superfamily	258	no_ko	NA	NA	NA
cluster_1245	BGKI01000002.1_43	2	2	BGKI01000002.1	NA	NA	NA	NA	NA	NA	NA	NA	82	no_ko	NA	NA	NA
cluster_1246	BGKI01000001.1_350	5	5	BGKI01000001.1	ENOG410Y4MB	129.9	S	Function unknown	NA	NA	NA	NA	122	no_ko	NA	NA	NA
cluster_1247	BGKI01000002.1_46	4	4	BGKI01000002.1	COG1405	149.7	K	Transcription	Stabilizes TBP binding to an archaeal box-A promoter. Also responsible for recruiting RNA polymerase II to the pre- initiation complex (DNA-TBP-TFIIB) (By similarity)	TFIIB	91.5	Transcription factor TFIIB repeat	288	K03124	TFIIB, GTF2B, SUA7, tfb; transcription initiation factor TFIIB	Genetic Information Processing	Transcription	03022 Basal transcription factors [PATH:ko03022]
cluster_1248	CP024808.1_1440	2	2	CP024808.1	ENOG4112BKZ	33.4	K	Transcription	AbrB family	MazE_antitoxin	27.2	Antidote-toxin recognition MazE, bacterial antitoxin	59	no_ko	NA	NA	NA
cluster_1249	CM001158.1_236	3	3	CM001158.1	NA	NA	NA	NA	NA	NA	NA	NA	66	no_ko	NA	NA	NA
cluster_1250	CP000866.1_165	5	5	CP000866.1	COG4032	145.2	S	Function unknown	Sulfopyruvate decarboxylase, subunit alpha	TPP_enzyme_N	33.6	Thiamine pyrophosphate enzyme, N-terminal TPP binding domain	163	no_ko	NA	NA	NA
cluster_1251	FRFC01000009.1_66	2	2	FRFC01000009.1	COG3511	132	M	Cell wall/membrane/envelope biogenesis	phospholipase C	Phosphoesterase	140.2	Phosphoesterase family	320	no_ko	NA	NA	NA
cluster_1252	CP021324.1_151	5	5	CP021324.1	COG4032	178.8	S	Function unknown	Sulfopyruvate decarboxylase, subunit alpha	TPP_enzyme_C	57.8	Thiamine pyrophosphate enzyme, C-terminal TPP binding domain	183	no_ko	NA	NA	NA
cluster_1253	CP024014.1_12	3	3	CP024014.1	ENOG4111G60	425.2	S	Function unknown	Type I secretion target repeat protein	HemolysinCabind	224.2	Haemolysin-type calcium-binding repeat (2 copies)	605	no_ko	NA	NA	NA
cluster_1254	CP024014.1_389	3	3	CP024014.1	ENOG41111FA	42.8	S	Function unknown	NA	NA	NA	NA	177	no_ko	NA	NA	NA
cluster_1255	CP010868.1_1828	2	2	CP010868.1	NA	NA	NA	NA	NA	NA	NA	NA	51	no_ko	NA	NA	NA
cluster_1256	CP010868.1_938	3	3	CP010868.1	COG0727	52.2	S	Function unknown	Fe-S-cluster oxidoreductase	CxxCxxCC	33.3	Putative zinc- or iron-chelating domain	168	no_ko	NA	NA	NA
cluster_1257	FRFC01000001.1_194	2	2	FRFC01000001.1	ENOG4111VJ4	195.5	S	Function unknown	Sulfotransferase family	Sulfotransfer_2	42.5	Sulfotransferase family	514	K02514	HS6ST1; heparan sulfate 6-O-sulfotransferase HS6ST1 [EC:2.8.2.-]	Metabolism	Glycan biosynthesis and metabolism	00534 Glycosaminoglycan biosynthesis - heparan sulfate / heparin [PATH:ko00534]
cluster_1258	FRFC01000010.1_1	2	2	FRFC01000010.1	ENOG4112B11	53.6	S	Function unknown	NA	HYR	43.1	HYR domain	100	no_ko	NA	NA	NA
cluster_1259	RKRY01000150.1_3	2	2	RKRY01000150.1	COG0732	168.4	V	Defense mechanisms	Restriction modification system DNA (Specificity	Methylase_S	132.1	Type I restriction modification DNA specificity domain	457	K01154	hsdS; type I restriction enzyme, S subunit [EC:3.1.21.3]	3. Hydrolases	3.1	3.1.21
cluster_1260	VBPW01000007.1_37	2	2	VBPW01000007.1	ENOG410ZTAN	87.4	S	Function unknown	NA	Laminin_G_3	76.2	Concanavalin A-like lectin/glucanases superfamily	351	no_ko	NA	NA	NA
cluster_1261	CP024014.1_1735	4	4	CP024014.1	ENOG4111TIK	216	S	Function unknown	NA	PMT_2	35.4	Dolichyl-phosphate-mannose-protein mannosyltransferase	550	no_ko	NA	NA	NA
cluster_1262	NODE_1_length_47305_cov_9.013827_15	2	2	NODE_1_length_47305_cov_9.013827	COG0621	112.3	J	Translation, ribosomal structure and biogenesis	Catalyzes the methylthiolation of N6- (dimethylallyl)adenosine (i(6)A), leading to the formation of 2- methylthio-N6-(dimethylallyl)adenosine (ms(2)i(6)A) at position 37 in tRNAs that read codons beginning with uridine (By similarity)	TRAM	23.8	TRAM domain	154	K15865	NA	NA	NA
cluster_1263	CP000866.1_397	2	2	CP000866.1	NA	NA	NA	NA	NA	NA	NA	NA	296	no_ko	NA	NA	NA
cluster_1264	RKRY01000150.1_5	2	2	RKRY01000150.1	COG4096	664.4	V	Defense mechanisms	type I restriction-modification system R subunit	ResIII	117.9	Type III restriction enzyme, res subunit	777	K01153	hsdR; type I restriction enzyme, R subunit [EC:3.1.21.3]	3. Hydrolases	3.1	3.1.21
cluster_1265	BGOU01000002.1_18	3	3	BGOU01000002.1	COG4310	594	S	Function unknown	Protein containing aminopeptidase domain	DUF4910	363.8	Domain of unknown function (DUF4910)	440	no_ko	NA	NA	NA
cluster_1266	CP010868.1_1681	2	2	CP010868.1	NA	NA	NA	NA	NA	NA	NA	NA	306	no_ko	NA	NA	NA
cluster_1267	CP010868.1_2091	2	2	CP010868.1	NA	NA	NA	NA	NA	NA	NA	NA	37	no_ko	NA	NA	NA
cluster_1268	CP010868.1_30	2	2	CP010868.1	COG0469	25	G	Carbohydrate transport and metabolism	Pyruvate kinase	HpcH_HpaI	22.4	HpcH/HpaI aldolase/citrate lyase family	191	no_ko	NA	NA	NA
cluster_1269	CP010868.1_55	2	2	CP010868.1	COG0022	71.6	C	Energy production and conversion	Dehydrogenase, E1 component	Transketolase_C	27.4	Transketolase, C-terminal domain	314	K00162	PDHB, pdhB; pyruvate dehydrogenase E1 component subunit beta [EC:1.2.4.1]	Metabolism	Metabolism	01200 Carbon metabolism [PATH:ko01200]
cluster_1270	CP003842.1_487	2	2	CP003842.1	NA	NA	NA	NA	NA	NA	NA	NA	94	no_ko	NA	NA	NA
cluster_1271	DAEN01000010.1_13	9	9	DAEN01000010.1	COG1630	52.4	S	Function unknown	NurA domain-containing protein	NurA	29.6	NurA domain	290	no_ko	NA	NA	NA
cluster_1272	VBPL01000013.1_7	2	2	VBPL01000013.1	ENOG410XUH9	58.2	S	Function unknown	Protein of unknown function (DUF2798)	DUF2798	55.6	Protein of unknown function (DUF2798)	111	no_ko	NA	NA	NA
cluster_1273	CP003842.1_814	6	6	CP003842.1	ENOG410Y35H	177.5	S	Function unknown	NA	NA	NA	NA	131	no_ko	NA	NA	NA
cluster_1274	1055469_contig_642_1	2	2	1055469_contig_642	NA	NA	NA	NA	NA	NA	NA	NA	84	no_ko	NA	NA	NA
cluster_1275	VBPD01000049.1_30	2	2	VBPD01000049.1	NA	NA	NA	NA	NA	NA	NA	NA	167	no_ko	NA	NA	NA
cluster_1276	CP010868.1_1222	2	2	CP010868.1	NA	NA	NA	NA	NA	NA	NA	NA	98	no_ko	NA	NA	NA
cluster_1277	1055517_contig_11_23	2	2	1055517_contig_11	NA	NA	NA	NA	NA	NA	NA	NA	63	no_ko	NA	NA	NA
cluster_1278	BGOU01000010.1_146	11	11	BGOU01000010.1	NA	NA	NA	NA	NA	NA	NA	NA	54	no_ko	NA	NA	NA
cluster_1279	CP035425.1_1501	2	2	CP035425.1	NA	NA	NA	NA	NA	NA	NA	NA	42	no_ko	NA	NA	NA
cluster_1280	BGKI01000002.1_116	2	2	BGKI01000002.1	ENOG410XZ93	198.3	S	Function unknown	NA	NA	NA	NA	484	no_ko	NA	NA	NA
cluster_1281	CP010868.1_408	2	2	CP010868.1	ENOG410XYCC	29.1	S	Function unknown	chrd domain containing protein	NA	NA	NA	222	no_ko	NA	NA	NA
cluster_1282	BGKI01000002.1_53	2	2	BGKI01000002.1	NA	NA	NA	NA	NA	NA	NA	NA	110	no_ko	NA	NA	NA
cluster_1283	CM001158.1_845	2	2	CM001158.1	NA	NA	NA	NA	NA	NA	NA	NA	109	no_ko	NA	NA	NA
cluster_1284	DAKA01000018.1_2	3	3	DAKA01000018.1	NA	NA	NA	NA	NA	NA	NA	NA	79	no_ko	NA	NA	NA
cluster_1285	CP010868.1_561	2	2	CP010868.1	ENOG410Y5PW	420.3	S	Function unknown	NA	Kunitz_BPTI	39.2	Kunitz/Bovine pancreatic trypsin inhibitor domain	895	no_ko	NA	NA	NA
cluster_1286	BGKI01000012.1_45	2	2	BGKI01000012.1	NA	NA	NA	NA	NA	NA	NA	NA	50	no_ko	NA	NA	NA
cluster_1287	AVSQ01000012.1_46	7	7	AVSQ01000012.1	ENOG4111SG8	133.6	S	Function unknown	Pyrimidine dimer DNA glycosylase	Pyr_excise	44.3	Pyrimidine dimer DNA glycosylase	101	no_ko	NA	NA	NA
cluster_1288	VBPD01000035.1_5	2	2	VBPD01000035.1	NA	NA	NA	NA	NA	NA	NA	NA	83	no_ko	NA	NA	NA
cluster_1289	CP003843.1_1252	1	2	CP003843.1	NA	NA	NA	NA	NA	NA	NA	NA	89	no_ko	NA	NA	NA
cluster_1290	VBPD01000043.1_1	2	2	VBPD01000043.1	ENOG411079A	39.8	S	Function unknown	nhl repeat containing protein	Big_3_5	43.4	Bacterial Ig-like domain (group 3)	128	no_ko	NA	NA	NA
cluster_1291	VBPL01000029.1_17	2	2	VBPL01000029.1	NA	NA	NA	NA	NA	NA	NA	NA	60	no_ko	NA	NA	NA
cluster_1292	VBPD01000045.1_6	2	2	VBPD01000045.1	NA	NA	NA	NA	NA	NA	NA	NA	238	no_ko	NA	NA	NA
cluster_1293	VBPL01000035.1_67	2	2	VBPL01000035.1	NA	NA	NA	NA	NA	NA	NA	NA	80	no_ko	NA	NA	NA
cluster_1294	VBPL01000014.1_45	2	2	VBPL01000014.1	NA	NA	NA	NA	NA	NA	NA	NA	42	no_ko	NA	NA	NA
cluster_1295	BGKI01000009.1_1	2	2	BGKI01000009.1	NA	NA	NA	NA	NA	NA	NA	NA	84	no_ko	NA	NA	NA
cluster_1296	1055517_contig_4465_6	2	2	1055517_contig_4465	NA	NA	NA	NA	NA	NA	NA	NA	127	no_ko	NA	NA	NA
cluster_1297	VBPD01000049.1_22	2	2	VBPD01000049.1	ENOG4111036	34	S	Function unknown	NA	NA	NA	NA	84	no_ko	NA	NA	NA
cluster_1298	CP010868.1_258	2	2	CP010868.1	NA	NA	NA	NA	NA	NA	NA	NA	230	no_ko	NA	NA	NA
cluster_1299	ASW8bin1_32_19	3	3	ASW8bin1_32	COG4642	98.8	S	Function unknown	whole genome shotgun sequence	MORN	81.8	MORN repeat	112	K19755	NA	NA	NA
cluster_1300	BGKI01000012.1_86	2	2	BGKI01000012.1	ENOG4111JRZ	179.3	S	Function unknown	Formyl transferase domain protein	Formyl_trans_N	40.5	Formyl transferase	259	K00604	MTFMT, fmt; methionyl-tRNA formyltransferase [EC:2.1.2.9]	Metabolism	Metabolism of cofactors and vitamins	00670 One carbon pool by folate [PATH:ko00670]
cluster_1301	VBPD01000049.1_55	2	2	VBPD01000049.1	NA	NA	NA	NA	NA	NA	NA	NA	139	no_ko	NA	NA	NA
cluster_1302	VBPD01000050.1_40	2	2	VBPD01000050.1	NA	NA	NA	NA	NA	NA	NA	NA	182	no_ko	NA	NA	NA
cluster_1303	VBPD01000050.1_47	2	2	VBPD01000050.1	COG3432	45.4	S	Function unknown	NA	HTH_45	36	Winged helix-turn-helix	126	no_ko	NA	NA	NA
cluster_1304	VBPL01000055.1_2	2	2	VBPL01000055.1	NA	NA	NA	NA	NA	MIT	36.2	MIT (microtubule interacting and transport) domain	135	no_ko	NA	NA	NA
cluster_1305	WP_012713135.1	2	2	WP	COG2244	80.8	M	Cell wall/membrane/envelope biogenesis	Polysaccharide biosynthesis protein	Polysacc_synt	29.7	Polysaccharide biosynthesis protein	469	no_ko	NA	NA	NA
cluster_1306	2718225147_155	2	2	2718225147	NA	NA	NA	NA	NA	NA	NA	NA	33	no_ko	NA	NA	NA
cluster_1307	BGOU01000002.1_247	4	4	BGOU01000002.1	NA	NA	NA	NA	NA	NA	NA	NA	72	no_ko	NA	NA	NA
cluster_1308	QYQE01000081.1_8	4	4	QYQE01000081.1	NA	NA	NA	NA	NA	NA	NA	NA	126	no_ko	NA	NA	NA
cluster_1309	CP003843.1_1249	3	3	CP003843.1	NA	NA	NA	NA	NA	NA	NA	NA	221	no_ko	NA	NA	NA
cluster_1310	CP003843.1_1247	3	3	CP003843.1	NA	NA	NA	NA	NA	NA	NA	NA	201	no_ko	NA	NA	NA
cluster_1311	CP003843.1_1246	3	3	CP003843.1	NA	NA	NA	NA	NA	NA	NA	NA	159	no_ko	NA	NA	NA
cluster_1312	CBTY010000008.1_346	3	3	CBTY010000008.1	NA	NA	NA	NA	NA	NA	NA	NA	386	no_ko	NA	NA	NA
cluster_1313	CP003843.1_1242	3	3	CP003843.1	ENOG41111DA	38.6	S	Function unknown	NA	NA	NA	NA	334	no_ko	NA	NA	NA
cluster_1314	CP003843.1_1240	3	3	CP003843.1	NA	NA	NA	NA	NA	NA	NA	NA	150	no_ko	NA	NA	NA
cluster_1315	NODE_85_length_1821_cov_5.873853_2	3	3	NODE_85_length_1821_cov_5.873853	ENOG410YKVS	189.3	S	Function unknown	acetyltransferase, (GNAT) family	Acetyltransf_10	42.2	Acetyltransferase (GNAT) domain	182	no_ko	NA	NA	NA
cluster_1316	18_42	3	3	18	ENOG410XS5E	26.3	L	Replication, recombination and repair	transposase	NA	NA	NA	137	no_ko	NA	NA	NA
cluster_1317	CM001158.1_63	2	2	CM001158.1	NA	NA	NA	NA	NA	NA	NA	NA	83	no_ko	NA	NA	NA
cluster_1318	VBPL01000055.1_14	2	2	VBPL01000055.1	NA	NA	NA	NA	NA	NA	NA	NA	69	no_ko	NA	NA	NA
cluster_1319	AVSQ01000021.1_82	3	3	AVSQ01000021.1	NA	NA	NA	NA	NA	NA	NA	NA	785	no_ko	NA	NA	NA
cluster_1320	VBPD01000033.1_19	2	2	VBPD01000033.1	NA	NA	NA	NA	NA	NA	NA	NA	71	no_ko	NA	NA	NA
cluster_1321	VBPL01000020.1_2	2	2	VBPL01000020.1	NA	NA	NA	NA	NA	NA	NA	NA	275	no_ko	NA	NA	NA
cluster_1322	VBPD01000035.1_1	2	2	VBPD01000035.1	NA	NA	NA	NA	NA	NA	NA	NA	81	no_ko	NA	NA	NA
cluster_1323	CP024808.1_982	18	18	CP024808.1	NA	NA	NA	NA	NA	NA	NA	NA	36	no_ko	NA	NA	NA
cluster_1324	FRFC01000003.1_114	4	4	FRFC01000003.1	ENOG41128CK	46.6	S	Function unknown	NA	NA	NA	NA	252	no_ko	NA	NA	NA
cluster_1325	VBPL01000094.1_2	2	2	VBPL01000094.1	NA	NA	NA	NA	NA	NA	NA	NA	156	no_ko	NA	NA	NA
cluster_1326	VBPL01000024.1_37	2	2	VBPL01000024.1	ENOG410ZZMF	27	S	Function unknown	NA	NA	NA	NA	162	no_ko	NA	NA	NA
cluster_1327	VBPD01000095.1_7	2	2	VBPD01000095.1	NA	NA	NA	NA	NA	NA	NA	NA	57	no_ko	NA	NA	NA
cluster_1328	VBPD01000131.1_4	2	2	VBPD01000131.1	ENOG410YBZD	45.9	S	Function unknown	NA	NA	NA	NA	114	no_ko	NA	NA	NA
cluster_1329	BGKI01000002.1_201	5	5	BGKI01000002.1	NA	NA	NA	NA	NA	NA	NA	NA	51	no_ko	NA	NA	NA
cluster_1330	2718225192_76	8	8	2718225192	COG3270	31.1	J	Translation, ribosomal structure and biogenesis	Specifically methylates the cytosine at position 1407 (m5C1407) of 16S rRNA (By similarity)	NA	NA	NA	154	no_ko	NA	NA	NA
cluster_1331	1055517_contig_740_11	2	2	1055517_contig_740	NA	NA	NA	NA	NA	NA	NA	NA	64	no_ko	NA	NA	NA
cluster_1332	VBPL01000065.1_4	2	2	VBPL01000065.1	NA	NA	NA	NA	NA	NA	NA	NA	58	no_ko	NA	NA	NA
cluster_1333	WP_052891646.1	6	6	WP	COG0213	483.9	F	Nucleotide transport and metabolism	The enzymes which catalyze the reversible phosphorolysis of pyrimidine nucleosides are involved in the degradation of these compounds and in their utilization as carbon and energy sources, or in the rescue of pyrimidine bases for nucleotide synthesis (By similarity)	PYNP_C	53.6	Pyrimidine nucleoside phosphorylase C-terminal domain	512	K18931	NA	NA	NA
cluster_1334	VBPL01000012.1_7	2	2	VBPL01000012.1	ENOG4111M5U	37.5	K	Transcription	Asn-C family transcriptional regulator	AsnC_trans_reg	32.7	Lrp/AsnC ligand binding domain	82	no_ko	NA	NA	NA
cluster_1335	FUYK01000008.1_81	2	2	FUYK01000008.1	NA	NA	NA	NA	NA	NA	NA	NA	56	no_ko	NA	NA	NA
cluster_1336	CBTY010000008.1_41	8	8	CBTY010000008.1	NA	NA	NA	NA	NA	NA	NA	NA	34	no_ko	NA	NA	NA
cluster_1337	BGOU01000002.1_11	2	2	BGOU01000002.1	COG1208	42.3	M	Cell wall/membrane/envelope biogenesis	nucleotidyl transferase	Hexapep	46.6	Bacterial transferase hexapeptide (six repeats)	99	K23144	NA	NA	NA
cluster_1338	VBPL01000093.1_6	2	2	VBPL01000093.1	COG0473	115.1	E	Amino acid transport and metabolism	3-isopropylmalate dehydrogenase activity	Iso_dh	79.9	Isocitrate/isopropylmalate dehydrogenase	149	K00031	IDH1, IDH2, icd; isocitrate dehydrogenase [EC:1.1.1.42]	Metabolism	Metabolism	01200 Carbon metabolism [PATH:ko01200]
cluster_1339	VBPL01000046.1_13	2	2	VBPL01000046.1	NA	NA	NA	NA	NA	NA	NA	NA	194	no_ko	NA	NA	NA
cluster_1340	VBPL01000019.1_1	3	3	VBPL01000019.1	NA	NA	NA	NA	NA	NA	NA	NA	66	no_ko	NA	NA	NA
cluster_1341	VBPL01000035.1_2	2	2	VBPL01000035.1	COG4934	26.9	O	Post-translational modification, protein turnover, and chaperones	peptidase	NA	NA	NA	129	no_ko	NA	NA	NA
cluster_1342	BGKI01000004.1_50	2	2	BGKI01000004.1	COG5378	36.5	S	Function unknown	PIN domain	PIN	36.4	PIN domain	378	no_ko	NA	NA	NA
cluster_1343	AFPU01000001.1_964	3	3	AFPU01000001.1	NA	NA	NA	NA	NA	NA	NA	NA	35	no_ko	NA	NA	NA
cluster_1344	NDWU01000016.1_44	3	3	NDWU01000016.1	ENOG410Y8JB	27.8	S	Function unknown	4-vinyl reductase 4VR	V4R	53.9	V4R domain	481	no_ko	NA	NA	NA
cluster_1345	CP003843.1_1263	4	4	CP003843.1	NA	NA	NA	NA	NA	NA	NA	NA	284	no_ko	NA	NA	NA
cluster_1346	CP021324.1_148	3	3	CP021324.1	NA	NA	NA	NA	NA	NA	NA	NA	454	no_ko	NA	NA	NA
cluster_1347	VBPW01000005.1_7	3	3	VBPW01000005.1	NA	NA	NA	NA	NA	NA	NA	NA	78	no_ko	NA	NA	NA
cluster_1348	VBPD01000058.1_10	2	2	VBPD01000058.1	NA	NA	NA	NA	NA	NA	NA	NA	154	no_ko	NA	NA	NA
cluster_1349	BA000048.1_188	3	3	BA000048.1	NA	NA	NA	NA	NA	NA	NA	NA	387	no_ko	NA	NA	NA
cluster_1350	CP000866.1_1261	2	2	CP000866.1	ENOG4111RVZ	148.4	S	Function unknown	NA	DUF4433	157.8	Domain of unknown function (DUF4433)	393	no_ko	NA	NA	NA
cluster_1351	CP003843.1_1396	4	4	CP003843.1	NA	NA	NA	NA	NA	NA	NA	NA	49	no_ko	NA	NA	NA
cluster_1352	SYJQ01000059.1_1	3	3	SYJQ01000059.1	ENOG410YPXP	303.1	S	Function unknown	NA	NA	NA	NA	260	no_ko	NA	NA	NA
cluster_1353	DAKA01000057.1_4	9	9	DAKA01000057.1	NA	NA	NA	NA	NA	NA	NA	NA	31	no_ko	NA	NA	NA
cluster_1354	VBPL01000039.1_3	2	2	VBPL01000039.1	NA	NA	NA	NA	NA	NA	NA	NA	172	no_ko	NA	NA	NA
cluster_1355	VBPL01000091.1_6	2	2	VBPL01000091.1	NA	NA	NA	NA	NA	NA	NA	NA	65	no_ko	NA	NA	NA
cluster_1356	SYJQ01000022.1_51	4	4	SYJQ01000022.1	NA	NA	NA	NA	NA	NA	NA	NA	90	no_ko	NA	NA	NA
cluster_1357	CP011097.2_947	6	6	CP011097.2	NA	NA	NA	NA	NA	NA	NA	NA	64	no_ko	NA	NA	NA
cluster_1358	VBPL01000041.1_76	2	2	VBPL01000041.1	NA	NA	NA	NA	NA	NA	NA	NA	229	no_ko	NA	NA	NA
cluster_1359	1055469_contig_70_3	6	6	1055469_contig_70	NA	NA	NA	NA	NA	NA	NA	NA	48	no_ko	NA	NA	NA
cluster_1360	VBPD01000087.1_8	2	2	VBPD01000087.1	NA	NA	NA	NA	NA	NA	NA	NA	45	no_ko	NA	NA	NA
cluster_1361	2718225231_37	8	8	2718225231	ENOG410XXIQ	30.9	O	Post-translational modification, protein turnover, and chaperones	Ubiquitin-like protein	ubiquitin	45.9	Ubiquitin family	79	no_ko	NA	NA	NA
cluster_1362	1055472_contig_33_37	5	5	1055472_contig_33	COG4134	62.3	S	Function unknown	solute-binding protein	NA	NA	NA	455	no_ko	NA	NA	NA
cluster_1363	ASW8bin1_32_9	4	4	ASW8bin1_32	NA	NA	NA	NA	NA	NA	NA	NA	94	no_ko	NA	NA	NA
cluster_1364	CM001158.1_336	2	2	CM001158.1	ENOG4110ZS7	301.5	S	Function unknown	NA	NA	NA	NA	298	no_ko	NA	NA	NA
cluster_1365	2718225151_23	6	6	2718225151	NA	NA	NA	NA	NA	NA	NA	NA	243	no_ko	NA	NA	NA
cluster_1366	NODE_65_length_3150_cov_7.802799_5	2	2	NODE_65_length_3150_cov_7.802799	COG4894	43.4	S	Function unknown	Pfam:DUF567	LOR	37.1	LURP-one-related	191	no_ko	NA	NA	NA
cluster_1367	SYJQ01000041.1_9	4	4	SYJQ01000041.1	NA	NA	NA	NA	NA	NA	NA	NA	92	no_ko	NA	NA	NA
cluster_1368	AFPU01000001.1_779	3	3	AFPU01000001.1	NA	NA	NA	NA	NA	NA	NA	NA	64	no_ko	NA	NA	NA
cluster_1369	CP003842.1_1253	3	3	CP003842.1	ENOG4110ZJR	41.6	S	Function unknown	NA	NA	NA	NA	61	no_ko	NA	NA	NA
cluster_1370	NDWU01000005.1_97	8	8	NDWU01000005.1	COG5078	98.3	O	Post-translational modification, protein turnover, and chaperones	ubiquitin-conjugating enzyme	UQ_con	96.2	Ubiquitin-conjugating enzyme	147	K04649	HIP2, UBC1; ubiquitin-conjugating enzyme (huntingtin interacting protein 2) [EC:6.3.2.19]	Genetic Information Processing	Folding, sorting and degradation	04120 Ubiquitin mediated proteolysis [PATH:ko04120]
cluster_1371	AFPU01000001.1_673	2	2	AFPU01000001.1	COG5466	76.6	S	Function unknown	Protein of unknown function (DUF1059)	DUF1059	32.3	Protein of unknown function (DUF1059)	91	no_ko	NA	NA	NA
cluster_1372	NDWU01000001.1_8	2	2	NDWU01000001.1	NA	NA	NA	NA	NA	NA	NA	NA	89	no_ko	NA	NA	NA
cluster_1373	1055472_contig_1171_9	5	5	1055472_contig_1171	NA	NA	NA	NA	NA	NA	NA	NA	93	no_ko	NA	NA	NA
cluster_1374	2718225347_223	8	8	2718225347	ENOG4111GQB	99.2	S	Function unknown	NurA domain	NurA	36.1	NurA domain	428	no_ko	NA	NA	NA
cluster_1375	CP003842.1_1235	4	4	CP003842.1	COG1405	142.5	K	Transcription	Stabilizes TBP binding to an archaeal box-A promoter. Also responsible for recruiting RNA polymerase II to the pre- initiation complex (DNA-TBP-TFIIB) (By similarity)	TFIIB	82.6	Transcription factor TFIIB repeat	333	K03124	TFIIB, GTF2B, SUA7, tfb; transcription initiation factor TFIIB	Genetic Information Processing	Transcription	03022 Basal transcription factors [PATH:ko03022]
cluster_1376	CP003842.1_1231	4	4	CP003842.1	COG4742	117.7	K	Transcription	Transcriptional regulator	NA	NA	NA	266	no_ko	NA	NA	NA
cluster_1377	CP000866.1_1021	4	4	CP000866.1	NA	NA	NA	NA	NA	NA	NA	NA	82	no_ko	NA	NA	NA
cluster_1378	CP000866.1_981	5	5	CP000866.1	NA	NA	NA	NA	NA	NA	NA	NA	111	no_ko	NA	NA	NA
cluster_1379	NDWU01000003.1_67	8	8	NDWU01000003.1	NA	NA	NA	NA	NA	NA	NA	NA	79	no_ko	NA	NA	NA
cluster_1380	2718225169_66	5	5	2718225169	ENOG410XY3D	52.7	S	Function unknown	NA	NA	NA	NA	284	no_ko	NA	NA	NA
cluster_1381	CM001158.1_1550	4	4	CM001158.1	NA	NA	NA	NA	NA	NA	NA	NA	126	no_ko	NA	NA	NA
cluster_1382	SYJQ01000006.1_131	4	4	SYJQ01000006.1	NA	NA	NA	NA	NA	NA	NA	NA	117	no_ko	NA	NA	NA
cluster_1383	CM001158.1_1055	2	2	CM001158.1	NA	NA	NA	NA	NA	NA	NA	NA	47	no_ko	NA	NA	NA
cluster_1384	2718225154_2	5	5	2718225154	COG0078	319.2	E	Amino acid transport and metabolism	ornithine carbamoyltransferase	OTCace	149.3	Aspartate/ornithine carbamoyltransferase, Asp/Orn binding domain	359	K00611	OTC, argF, argI; ornithine carbamoyltransferase [EC:2.1.3.3]	Metabolism	Metabolism	01230 Biosynthesis of amino acids [PATH:ko01230]
cluster_1385	1055517_contig_421_22	6	6	1055517_contig_421	NA	NA	NA	NA	NA	NA	NA	NA	95	no_ko	NA	NA	NA
cluster_1386	CP003842.1_174	4	4	CP003842.1	ENOG410ZXW0	79.6	S	Function unknown	Lysyl oxidase	Lysyl_oxidase	47	Lysyl oxidase	305	no_ko	NA	NA	NA
cluster_1387	CP003842.1_1556	3	3	CP003842.1	NA	NA	NA	NA	NA	NA	NA	NA	54	no_ko	NA	NA	NA
cluster_1388	1055517_contig_353_3	3	3	1055517_contig_353	NA	NA	NA	NA	NA	NA	NA	NA	74	no_ko	NA	NA	NA
cluster_1389	CP003843.1_824	3	3	CP003843.1	NA	NA	NA	NA	NA	NA	NA	NA	229	no_ko	NA	NA	NA
cluster_1390	CP035425.1_42	4	4	CP035425.1	NA	NA	NA	NA	NA	NA	NA	NA	77	no_ko	NA	NA	NA
cluster_1391	AFPU01000001.1_372	2	2	AFPU01000001.1	NA	NA	NA	NA	NA	NA	NA	NA	95	no_ko	NA	NA	NA
cluster_1392	AFPU01000001.1_597	2	2	AFPU01000001.1	NA	NA	NA	NA	NA	NA	NA	NA	39	no_ko	NA	NA	NA
cluster_1393	CM001158.1_264	6	6	CM001158.1	NA	NA	NA	NA	NA	NA	NA	NA	46	no_ko	NA	NA	NA
cluster_1394	CP024014.1_764	5	5	CP024014.1	COG0733	293.9	P	Inorganic ion transport and metabolism	Transporter	SNF	201.6	Sodium:neurotransmitter symporter family	439	K03308	NA	NA	NA
cluster_1395	CP003843.1_594	4	4	CP003843.1	NA	NA	NA	NA	NA	NA	NA	NA	52	no_ko	NA	NA	NA
cluster_1396	2718225230_35	6	6	2718225230	NA	NA	NA	NA	NA	NA	NA	NA	114	no_ko	NA	NA	NA
cluster_1397	ASW8bin1_26_8	5	5	ASW8bin1_26	NA	NA	NA	NA	NA	NA	NA	NA	268	no_ko	NA	NA	NA
cluster_1398	NODE_65_length_3150_cov_7.802799_2	2	2	NODE_65_length_3150_cov_7.802799	NA	NA	NA	NA	NA	NA	NA	NA	116	no_ko	NA	NA	NA
cluster_1399	2718225348_7	7	7	2718225348	COG0119	170.6	E	Amino acid transport and metabolism	Catalyzes the condensation of the acetyl group of acetyl-CoA with 3-methyl-2-oxobutanoate (2-oxoisovalerate) to form 3-carboxy-3-hydroxy-4-methylpentanoate (2-isopropylmalate) (By similarity)	HMGL-like	168.1	HMGL-like	460	K01649	leuA; 2-isopropylmalate synthase [EC:2.3.3.13]	Metabolism	Metabolism	01210 2-Oxocarboxylic acid metabolism [PATH:ko01210]
cluster_1400	FRFC01000003.1_798	2	2	FRFC01000003.1	NA	NA	NA	NA	NA	NA	NA	NA	61	no_ko	NA	NA	NA
cluster_1401	1055469_contig_1323_10	5	5	1055469_contig_1323	NA	NA	NA	NA	NA	NA	NA	NA	76	no_ko	NA	NA	NA
cluster_1402	1055517_contig_99_10	3	3	1055517_contig_99	COG2044	34.3	S	Function unknown	DsrE family	DrsE_2	35.4	DsrE/DsrF/DrsH-like family	42	no_ko	NA	NA	NA
cluster_1403	VBPW01000051.1_4	2	2	VBPW01000051.1	COG1208	68.4	M	Cell wall/membrane/envelope biogenesis	nucleotidyl transferase	NTP_transferase	41.3	Nucleotidyl transferase	72	K16881	K16881; mannose-1-phosphate guanylyltransferase / phosphomannomutase [EC:2.7.7.13 5.4.2.8]	Metabolism	Carbohydrate metabolism	00051 Fructose and mannose metabolism [PATH:ko00051]
cluster_1404	SYJQ01000022.1_49	4	4	SYJQ01000022.1	NA	NA	NA	NA	NA	NA	NA	NA	111	no_ko	NA	NA	NA
cluster_1405	CM001158.1_446	2	2	CM001158.1	COG0088	36.5	J	Translation, ribosomal structure and biogenesis	One of the primary rRNA binding proteins, this protein initially binds near the 5'-end of the 23S rRNA. It is important during the early stages of 50S assembly. It makes multiple contacts with different domains of the 23S rRNA in the assembled 50S subunit and ribosome (By similarity)	Ribosomal_L4	62.6	Ribosomal protein L4/L1 family	118	K02930	RP-L4e, RPL4; large subunit ribosomal protein L4e	Genetic Information Processing	Translation	03010 Ribosome [PATH:ko03010]
cluster_1406	NDWU01000005.1_104	8	8	NDWU01000005.1	ENOG410Y41H	39.5	S	Function unknown	DAZ interacting protein 3, zinc finger	zf-RING_2	35.3	Ring finger domain	229	no_ko	NA	NA	NA
cluster_1407	CM001158.1_418	2	2	CM001158.1	NA	NA	NA	NA	NA	NA	NA	NA	69	no_ko	NA	NA	NA
cluster_1408	BGOU01000008.1_46	3	3	BGOU01000008.1	ENOG4111127	82.7	S	Function unknown	NA	NA	NA	NA	91	no_ko	NA	NA	NA
cluster_1409	BA000048.1_1758	8	8	BA000048.1	NA	NA	NA	NA	NA	NA	NA	NA	123	no_ko	NA	NA	NA
cluster_1410	BA000048.1_366	7	7	BA000048.1	COG0794	75.6	M	Cell wall/membrane/envelope biogenesis	Arabinose 5-phosphate isomerase	SIS	37.4	SIS domain	386	K13831	hps-phi; 3-hexulose-6-phosphate synthase / 6-phospho-3-hexuloisomerase [EC:4.1.2.43 5.3.1.27]	Metabolism	Metabolism	01200 Carbon metabolism [PATH:ko01200]
cluster_1411	CM001158.1_51	2	2	CM001158.1	NA	NA	NA	NA	NA	NA	NA	NA	40	no_ko	NA	NA	NA
cluster_1412	CM001158.1_2091	3	3	CM001158.1	COG1778	203.7	S	Function unknown	3-deoxy-d-manno-octulosonate 8-phosphate phosphatase	Hydrolase_3	58.3	haloacid dehalogenase-like hydrolase	172	K03270	kdsC; 3-deoxy-D-manno-octulosonate 8-phosphate phosphatase (KDO 8-P phosphatase) [EC:3.1.3.45]	Metabolism	Glycan biosynthesis and metabolism	00540 Lipopolysaccharide biosynthesis [PATH:ko00540]
cluster_1413	BA000048.1_52	2	2	BA000048.1	NA	NA	NA	NA	NA	NA	NA	NA	47	no_ko	NA	NA	NA
cluster_1414	BGOU01000002.1_182	3	3	BGOU01000002.1	NA	NA	NA	NA	NA	NA	NA	NA	78	no_ko	NA	NA	NA
cluster_1415	BGOU01000001.1_183	2	2	BGOU01000001.1	NA	NA	NA	NA	NA	NA	NA	NA	47	no_ko	NA	NA	NA
cluster_1416	2718225247_10	5	5	2718225247	NA	NA	NA	NA	NA	Glu_syn_central	37.6	Glutamate synthase central domain	346	no_ko	NA	NA	NA
cluster_1417	CM001158.1_606	4	4	CM001158.1	ENOG41111DR	164	S	Function unknown	NA	NA	NA	NA	79	no_ko	NA	NA	NA
cluster_1418	NODE_79_length_1999_cov_6.099896_3	2	2	NODE_79_length_1999_cov_6.099896	COG0018	51.9	J	Translation, ribosomal structure and biogenesis	arginyL-tRNA synthetase	Arg_tRNA_synt_N	64.4	Arginyl tRNA synthetase N terminal domain	123	no_ko	NA	NA	NA
cluster_1419	18_1	4	4	18	ENOG411253K	28.3	S	Function unknown	phage shock protein C	NA	NA	NA	91	no_ko	NA	NA	NA
cluster_1420	2558320484_30	2	2	2558320484	ENOG410Y5SM	51.8	S	Function unknown	NA	NA	NA	NA	66	no_ko	NA	NA	NA
cluster_1421	LUPB01000031.1_7	2	2	LUPB01000031.1	COG1218	40.2	P	Inorganic ion transport and metabolism	3'(2'),5'bisphosphate nucleotidase	NA	NA	NA	87	no_ko	NA	NA	NA
cluster_1422	2718225217_2	8	9	2718225217	NA	NA	NA	NA	NA	NA	NA	NA	297	no_ko	NA	NA	NA
cluster_1423	1055469_contig_971_4	4	4	1055469_contig_971	NA	NA	NA	NA	NA	NA	NA	NA	80	no_ko	NA	NA	NA
cluster_1424	AFPU01000001.1_963	2	2	AFPU01000001.1	NA	NA	NA	NA	NA	NA	NA	NA	74	no_ko	NA	NA	NA
cluster_1425	RHFD01000030.1_39	2	2	RHFD01000030.1	COG1218	55.4	P	Inorganic ion transport and metabolism	3'(2'),5'bisphosphate nucleotidase	Inositol_P	42.8	Inositol monophosphatase family	72	no_ko	NA	NA	NA
cluster_1426	NDWU01000004.1_20	3	3	NDWU01000004.1	ENOG41125GR	28.6	S	Function unknown	NA	NA	NA	NA	199	no_ko	NA	NA	NA
cluster_1427	CM001158.1_875	2	2	CM001158.1	NA	NA	NA	NA	NA	NA	NA	NA	56	no_ko	NA	NA	NA
cluster_1428	SYJQ01000050.1_30	4	4	SYJQ01000050.1	NA	NA	NA	NA	NA	NA	NA	NA	74	no_ko	NA	NA	NA
cluster_1429	SYJQ01000028.1_94	2	2	SYJQ01000028.1	NA	NA	NA	NA	NA	NA	NA	NA	52	no_ko	NA	NA	NA
cluster_1430	NODE_85_length_1821_cov_5.873853_1	2	2	NODE_85_length_1821_cov_5.873853	NA	NA	NA	NA	NA	NA	NA	NA	96	no_ko	NA	NA	NA
cluster_1431	SYJQ01000006.1_107	2	2	SYJQ01000006.1	ENOG4111R22	42.2	S	Function unknown	protein with cbs domains	CBS	46.5	CBS domain	52	no_ko	NA	NA	NA
cluster_1432	QYQE01000007.1_6	2	2	QYQE01000007.1	NA	NA	NA	NA	NA	NA	NA	NA	74	no_ko	NA	NA	NA
cluster_1433	BGOU01000010.1_142	4	4	BGOU01000010.1	NA	NA	NA	NA	NA	NA	NA	NA	111	no_ko	NA	NA	NA
cluster_1434	2718225284_31	8	8	2718225284	ENOG410Y38R	67.2	S	Function unknown	Mov34 MPN PAD-1 family	JAB	68	JAB1/Mov34/MPN/PAD-1 ubiquitin protease	217	K03030	PSMD14, RPN11, POH1; 26S proteasome regulatory subunit N11	Genetic Information Processing	Folding, sorting and degradation	03050 Proteasome [PATH:ko03050]
cluster_1435	BA000048.1_5	3	3	BA000048.1	NA	NA	NA	NA	NA	NA	NA	NA	104	no_ko	NA	NA	NA
cluster_1436	FRFC01000004.1_294	2	2	FRFC01000004.1	COG2524	34.3	K	Transcription	signal transduction protein with cbs domains	CBS	31.4	CBS domain	67	no_ko	NA	NA	NA
cluster_1437	SYJQ01000055.1_23	2	2	SYJQ01000055.1	NA	NA	NA	NA	NA	NA	NA	NA	41	no_ko	NA	NA	NA
cluster_1438	CP021324.1_940	5	5	CP021324.1	NA	NA	NA	NA	NA	NA	NA	NA	46	no_ko	NA	NA	NA
cluster_1439	CM001158.1_2070	2	2	CM001158.1	COG2746	195.4	V	Defense mechanisms	Aminoglycoside	Antibiotic_NAT	154.5	Aminoglycoside 3-N-acetyltransferase	253	K00662	aacC; aminoglycoside N3'-acetyltransferase [EC:2.3.1.81]	2. Transferases	2.3	2.3.1
cluster_1440	RHFD01000073.1_8	2	2	RHFD01000073.1	NA	NA	NA	NA	NA	NA	NA	NA	34	no_ko	NA	NA	NA
cluster_1441	1055472_contig_2538_1	2	2	1055472_contig_2538	NA	NA	NA	NA	NA	NA	NA	NA	40	no_ko	NA	NA	NA
cluster_1442	BGOU01000001.1_95	2	2	BGOU01000001.1	NA	NA	NA	NA	NA	NA	NA	NA	152	no_ko	NA	NA	NA
cluster_1443	VBPD01000057.1_26	2	2	VBPD01000057.1	COG0513	73	L	Replication, recombination and repair	purine NTP-dependent helicase activity	DEAD	36.7	DEAD/DEAH box helicase	58	K05592	deaD; ATP-dependent RNA helicase DeaD [EC:3.6.4.13]	Genetic Information Processing	Folding, sorting and degradation	03018 RNA degradation [PATH:ko03018]
cluster_1444	SYJQ01000034.1_11	2	2	SYJQ01000034.1	NA	NA	NA	NA	NA	NA	NA	NA	87	no_ko	NA	NA	NA
cluster_1445	BGKI01000004.1_337	2	2	BGKI01000004.1	ENOG4111147	207.8	S	Function unknown	NA	NA	NA	NA	620	no_ko	NA	NA	NA
cluster_1446	SYJQ01000049.1_13	2	2	SYJQ01000049.1	COG1635	63.3	H	Coenzyme transport and metabolism	Involved in biosynthesis of the thiamine precursor thiazole. Catalyzes the conversion of NAD and glycine to adenosine diphosphate 5-(2-hydroxyethyl)-4-methylthiazole-2-carboxylic acid (ADT), an adenylated thiazole intermediate. The reaction includes an iron-dependent sulfide transfer from a conserved cysteine residue of the protein to a thiazole intermediate. The enzyme can only undergo a single …	Thi4	31.9	Thi4 family	56	K22699	NA	NA	NA
cluster_1447	DAKA01000057.1_22	2	2	DAKA01000057.1	NA	NA	NA	NA	NA	NA	NA	NA	44	no_ko	NA	NA	NA
cluster_1448	BGKI01000004.1_321	2	2	BGKI01000004.1	NA	NA	NA	NA	NA	NA	NA	NA	247	no_ko	NA	NA	NA
cluster_1449	BGOU01000008.1_21	2	2	BGOU01000008.1	NA	NA	NA	NA	NA	NA	NA	NA	87	no_ko	NA	NA	NA
cluster_1450	1055517_contig_353_2	2	2	1055517_contig_353	NA	NA	NA	NA	NA	NA	NA	NA	164	no_ko	NA	NA	NA
cluster_1451	BA000048.1_138	1	2	BA000048.1	NA	NA	NA	NA	NA	NA	NA	NA	137	no_ko	NA	NA	NA
cluster_1452	1055469_contig_70_31	2	2	1055469_contig_70	ENOG4111J45	35.3	M	Cell wall/membrane/envelope biogenesis	Nad-dependent epimerase dehydratase	Epimerase	28.3	NAD dependent epimerase/dehydratase family	93	no_ko	NA	NA	NA
cluster_1453	2718225163_206	10	10	2718225163	NA	NA	NA	NA	NA	HypD	398.6	Hydrogenase formation hypA family	389	K04654	NA	NA	NA
cluster_1454	2718225153_64	4	4	2718225153	COG1690	421.1	S	Function unknown	Catalytic subunit of the tRNA-splicing ligase complex that acts by directly joining spliced tRNA halves to mature-sized tRNAs by incorporating the precursor-derived splice junction phosphate into the mature tRNA as a canonical 3',5'- phosphodiester. May act as a RNA ligase with broad substrate specificity, and may function toward other RNAs (By similarity)	RtcB	507	tRNA-splicing ligase RtcB	944	K14415	RTCB, rtcB; tRNA-splicing ligase RtcB [EC:6.5.1.3]	6. Ligases	6.5	6.5.1
cluster_1455	CP000866.1_1589	3	3	CP000866.1	NA	NA	NA	NA	NA	NA	NA	NA	131	no_ko	NA	NA	NA
cluster_1456	BGOU01000002.1_21	2	2	BGOU01000002.1	COG2089	105.5	M	Cell wall/membrane/envelope biogenesis	synthase	NeuB	65.7	NeuB family	135	K15898	pseI, neuB3; pseudaminic acid synthase [EC:2.5.1.97]	Metabolism	Carbohydrate metabolism	00520 Amino sugar and nucleotide sugar metabolism [PATH:ko00520]
cluster_1457	CP011097.2_251	2	2	CP011097.2	ENOG41123V9	57.7	S	Function unknown	LamG domain protein jellyroll fold domain protein	Laminin_G_3	45.8	Concanavalin A-like lectin/glucanases superfamily	243	no_ko	NA	NA	NA
cluster_1458	VBPW01000061.1_18	2	2	VBPW01000061.1	NA	NA	NA	NA	NA	NA	NA	NA	124	no_ko	NA	NA	NA
cluster_1459	DAXZ01000054.1_4	3	3	DAXZ01000054.1	NA	NA	NA	NA	NA	NA	NA	NA	226	no_ko	NA	NA	NA
cluster_1460	1055517_contig_880_4	6	6	1055517_contig_880	NA	NA	NA	NA	NA	NA	NA	NA	64	no_ko	NA	NA	NA
cluster_1461	BGOU01000009.1_59	2	2	BGOU01000009.1	NA	NA	NA	NA	NA	NA	NA	NA	85	no_ko	NA	NA	NA
cluster_1462	SYJQ01000030.1_3	3	3	SYJQ01000030.1	NA	NA	NA	NA	NA	NA	NA	NA	144	no_ko	NA	NA	NA
cluster_1463	FUYK01000001.1_58	2	2	FUYK01000001.1	ENOG410XVES	49.5	S	Function unknown	integral membrane protein	NA	NA	NA	188	no_ko	NA	NA	NA
cluster_1464	FUYK01000007.1_451	2	2	FUYK01000007.1	ENOG410YY0N	79.9	S	Function unknown	Cellulose-binding protein	HrpE	28.1	HrpE/YscL/FliH and V-type ATPase subunit E	255	no_ko	NA	NA	NA
cluster_1465	BGOU01000001.1_117	3	3	BGOU01000001.1	ENOG410XR0I	72.4	S	Function unknown	ATP-dependent endonuclease of the OLD family-like protein	NA	NA	NA	279	no_ko	NA	NA	NA
cluster_1466	CP000866.1_1477	5	6	CP000866.1	COG0716	52	C	Energy production and conversion	Low-potential electron donor to a number of redox enzymes (By similarity)	Flavodoxin_1	76.2	Flavodoxin	175	K03839	NA	NA	NA
cluster_1467	1055517_contig_424_21	2	2	1055517_contig_424	NA	NA	NA	NA	NA	NA	NA	NA	223	no_ko	NA	NA	NA
cluster_1468	NODE_6_length_26744_cov_8.154948_29	2	2	NODE_6_length_26744_cov_8.154948	NA	NA	NA	NA	NA	NA	NA	NA	75	no_ko	NA	NA	NA
cluster_1469	CP000866.1_1252	2	2	CP000866.1	ENOG4111J87	154.7	O	Post-translational modification, protein turnover, and chaperones	DSBA oxidoreductase	Thioredoxin_4	133.3	Thioredoxin	248	no_ko	NA	NA	NA
cluster_1470	CP010868.1_380	2	2	CP010868.1	COG1651	75.9	O	Post-translational modification, protein turnover, and chaperones	Thiol disulfide interchange protein	Thioredoxin_4	71.6	Thioredoxin	218	no_ko	NA	NA	NA
cluster_1471	1055469_contig_780_12	2	2	1055469_contig_780	COG3298	32.6	L	Replication, recombination and repair	3-5 exonuclease	DNA_pol_B_exo1	116.7	DNA polymerase family B, exonuclease domain	426	K02319	DPA, polB1; DNA polymerase I [EC:2.7.7.7]	Metabolism	Nucleotide metabolism	00230 Purine metabolism [PATH:ko00230]
cluster_1472	BGKI01000004.1_350	2	2	BGKI01000004.1	NA	NA	NA	NA	NA	NA	NA	NA	419	no_ko	NA	NA	NA
cluster_1473	1055517_contig_538_24	2	2	1055517_contig_538	NA	NA	NA	NA	NA	NA	NA	NA	161	K02316	dnaG; DNA primase [EC:2.7.7.-]	Genetic Information Processing	Replication and repair	03030 DNA replication [PATH:ko03030]
cluster_1474	BGOU01000001.1_66	3	3	BGOU01000001.1	ENOG4110ZM7	76.5	S	Function unknown	NA	Peptidase_M10	50.3	Matrixin	976	K05637	LAMA1_2; laminin, alpha 1/2	Environmental Information Processing	Signal transduction	04151 PI3K-Akt signaling pathway [PATH:ko04151]
cluster_1475	AFPU01000001.1_1324	2	2	AFPU01000001.1	NA	NA	NA	NA	NA	NA	NA	NA	71	no_ko	NA	NA	NA
cluster_1476	CP010868.1_892	4	4	CP010868.1	ENOG41101NP	36.8	S	Function unknown	DNA polymerase beta domain protein region	NTP_transf_2	30.8	Nucleotidyltransferase domain	293	no_ko	NA	NA	NA
cluster_1477	CP003842.1_775	4	4	CP003842.1	NA	NA	NA	NA	NA	NA	NA	NA	188	no_ko	NA	NA	NA
cluster_1478	LUPB01000038.1_15	14	14	LUPB01000038.1	NA	NA	NA	NA	NA	NA	NA	NA	72	no_ko	NA	NA	NA
cluster_1479	NODE_65_length_3150_cov_7.802799_3	2	2	NODE_65_length_3150_cov_7.802799	NA	NA	NA	NA	NA	NA	NA	NA	84	no_ko	NA	NA	NA
cluster_1480	BGKI01000004.1_288	3	3	BGKI01000004.1	ENOG41122U8	26.4	S	Function unknown	NA	NA	NA	NA	207	no_ko	NA	NA	NA
cluster_1481	CP000866.1_404	4	4	CP000866.1	NA	NA	NA	NA	NA	NA	NA	NA	35	no_ko	NA	NA	NA
cluster_1482	CP024014.1_886	4	4	CP024014.1	COG4938	185.6	S	Function unknown	NA	AAA_15	114.2	AAA ATPase domain	403	no_ko	NA	NA	NA
cluster_1483	BA000048.1_1806	4	4	BA000048.1	COG3473	186.7	Q	Secondary metabolites biosynthesis, transport, and catabolism	Asp Glu hydantoin racemase	Asp_Glu_race	64.9	Asp/Glu/Hydantoin racemase	233	K01799	nicE, maiA; maleate isomerase [EC:5.2.1.1]	Metabolism	Carbohydrate metabolism	00650 Butanoate metabolism [PATH:ko00650]
cluster_1484	MTMA01000002.1_315	4	4	MTMA01000002.1	ENOG41120SZ	197.1	S	Function unknown	NA	NA	NA	NA	244	no_ko	NA	NA	NA
cluster_1485	LT981265.1_543	5	5	LT981265.1	ENOG4111WYS	170.6	T	Signal transduction mechanisms	Cyclic nucleotide-binding protein	cNMP_binding	49.1	Cyclic nucleotide-binding domain	152	no_ko	NA	NA	NA
cluster_1486	SYJQ01000050.1_28	4	4	SYJQ01000050.1	NA	NA	NA	NA	NA	NA	NA	NA	85	no_ko	NA	NA	NA
cluster_1487	2718225194_54	8	8	2718225194	NA	NA	NA	NA	NA	NA	NA	NA	370	no_ko	NA	NA	NA
cluster_1488	CP000866.1_379	6	6	CP000866.1	NA	NA	NA	NA	NA	NA	NA	NA	47	no_ko	NA	NA	NA
cluster_1489	CP035425.1_779	5	5	CP035425.1	NA	NA	NA	NA	NA	NA	NA	NA	32	no_ko	NA	NA	NA
cluster_1490	Dthaum_scf1119010717258.9_24	5	5	Dthaum_scf1119010717258.9	COG0078	266.6	E	Amino acid transport and metabolism	ornithine carbamoyltransferase	OTCace	131.4	Aspartate/ornithine carbamoyltransferase, Asp/Orn binding domain	342	K00611	OTC, argF, argI; ornithine carbamoyltransferase [EC:2.1.3.3]	Metabolism	Metabolism	01230 Biosynthesis of amino acids [PATH:ko01230]
cluster_1491	1055517_contig_144_12	5	5	1055517_contig_144	NA	NA	NA	NA	NA	NA	NA	NA	69	no_ko	NA	NA	NA
cluster_1492	2_23	6	6	2	NA	NA	NA	NA	NA	NA	NA	NA	159	no_ko	NA	NA	NA
cluster_1493	RHFD01000073.1_3	5	5	RHFD01000073.1	ENOG41129YU	32.3	S	Function unknown	mannitol operon repressor	NA	NA	NA	186	no_ko	NA	NA	NA
cluster_1494	LQMW01000019.1_6	3	3	LQMW01000019.1	NA	NA	NA	NA	NA	NA	NA	NA	94	no_ko	NA	NA	NA
cluster_1495	BGKI01000002.1_115	2	2	BGKI01000002.1	NA	NA	NA	NA	NA	NA	NA	NA	193	no_ko	NA	NA	NA
cluster_1496	CP010868.1_1815	2	2	CP010868.1	NA	NA	NA	NA	NA	NA	NA	NA	100	no_ko	NA	NA	NA
cluster_1497	BGKI01000001.1_220	2	2	BGKI01000001.1	NA	NA	NA	NA	NA	NA	NA	NA	494	no_ko	NA	NA	NA
cluster_1498	VBPL01000008.1_3	5	5	VBPL01000008.1	NA	NA	NA	NA	NA	NA	NA	NA	207	no_ko	NA	NA	NA
cluster_1499	2718225163_207	10	10	2718225163	COG0068	815.2	O	Post-translational modification, protein turnover, and chaperones	protein carbamoylation	Sua5_yciO_yrdC	149.7	Telomere recombination	767	K04656	NA	NA	NA
cluster_1500	SYJQ01000021.1_20	4	4	SYJQ01000021.1	ENOG41120ZC	47.1	S	Function unknown	Rhodanese domain protein	Rhodanese	35.6	Rhodanese-like domain	115	no_ko	NA	NA	NA
cluster_1501	CP003843.1_810	2	2	CP003843.1	NA	NA	NA	NA	NA	NA	NA	NA	87	no_ko	NA	NA	NA
cluster_1502	AFPU01000001.1_1030	2	2	AFPU01000001.1	NA	NA	NA	NA	NA	NA	NA	NA	208	no_ko	NA	NA	NA
cluster_1503	CP010868.1_60	2	2	CP010868.1	ENOG410XQUB	128.4	M	Cell wall/membrane/envelope biogenesis	glycosyl transferase group 1	Glycos_transf_1	79.4	Glycosyl transferases group 1	834	no_ko	NA	NA	NA
cluster_1504	CP010868.1_1367	2	2	CP010868.1	NA	NA	NA	NA	NA	NA	NA	NA	133	no_ko	NA	NA	NA
cluster_1505	CP003843.1_1622	2	2	CP003843.1	NA	NA	NA	NA	NA	NA	NA	NA	60	no_ko	NA	NA	NA
cluster_1506	16_10	2	2	16	COG1280	89.3	E	Amino acid transport and metabolism	Lysine exporter protein (Lyse ygga)	LysE	51.2	LysE type translocator	199	K11249	NA	NA	NA
cluster_1507	CP010868.1_1466	2	2	CP010868.1	ENOG4111RIN	32.8	S	Function unknown	NA	NA	NA	NA	259	no_ko	NA	NA	NA
cluster_1508	CP010868.1_1254	2	2	CP010868.1	NA	NA	NA	NA	NA	NA	NA	NA	279	no_ko	NA	NA	NA
cluster_1509	CP000866.1_919	10	10	CP000866.1	NA	NA	NA	NA	NA	NA	NA	NA	96	no_ko	NA	NA	NA
cluster_1510	CP003842.1_905	2	2	CP003842.1	NA	NA	NA	NA	NA	NA	NA	NA	52	no_ko	NA	NA	NA
cluster_1511	CM001158.1_978	4	4	CM001158.1	NA	NA	NA	NA	NA	NA	NA	NA	31	no_ko	NA	NA	NA
cluster_1512	CP011097.2_936	4	4	CP011097.2	NA	NA	NA	NA	NA	NA	NA	NA	76	no_ko	NA	NA	NA
cluster_1513	AVSQ01000020.1_191	5	5	AVSQ01000020.1	ENOG410XSZ1	28.9	S	Function unknown	rabaptin, RAB GTPase binding effector protein	NA	NA	NA	232	no_ko	NA	NA	NA
cluster_1514	CBTY010000008.1_89	2	2	CBTY010000008.1	COG2239	223.7	P	Inorganic ion transport and metabolism	magnesium ion transmembrane transporter activity	MgtE	66.7	Divalent cation transporter	335	K06213	NA	NA	NA
cluster_1515	CP000866.1_872	2	2	CP000866.1	ENOG410XV93	131.9	P	Inorganic ion transport and metabolism	Blue (Type1) copper domain-containing protein	Copper-bind	38.9	Copper binding proteins, plastocyanin/azurin family	540	no_ko	NA	NA	NA
cluster_1516	CBTY010000008.1_460	4	4	CBTY010000008.1	NA	NA	NA	NA	NA	NA	NA	NA	93	no_ko	NA	NA	NA
cluster_1517	CBTY010000008.1_394	4	4	CBTY010000008.1	NA	NA	NA	NA	NA	NA	NA	NA	122	no_ko	NA	NA	NA
cluster_1518	1055472_contig_3702_7	2	2	1055472_contig_3702	NA	NA	NA	NA	NA	NA	NA	NA	143	no_ko	NA	NA	NA
cluster_1519	CP000866.1_1329	2	2	CP000866.1	NA	NA	NA	NA	NA	NA	NA	NA	501	no_ko	NA	NA	NA
cluster_1520	DP000238.1_1886	3	3	DP000238.1	COG3465	73.5	S	Function unknown	NA	NA	NA	NA	184	no_ko	NA	NA	NA
cluster_1521	CP000866.1_1596	2	2	CP000866.1	ENOG411110D	43.4	S	Function unknown	NA	NA	NA	NA	128	no_ko	NA	NA	NA
cluster_1522	CP000866.1_1841	2	2	CP000866.1	NA	NA	NA	NA	NA	NA	NA	NA	39	no_ko	NA	NA	NA
cluster_1523	CP035425.1_1383	2	2	CP035425.1	NA	NA	NA	NA	NA	NA	NA	NA	80	no_ko	NA	NA	NA
cluster_1524	CBTY010000009.1_22	4	4	CBTY010000009.1	NA	NA	NA	NA	NA	NA	NA	NA	57	no_ko	NA	NA	NA
cluster_1525	CP000866.1_1084	2	2	CP000866.1	NA	NA	NA	NA	NA	NA	NA	NA	39	no_ko	NA	NA	NA
cluster_1526	CP035425.1_1624	2	2	CP035425.1	NA	NA	NA	NA	NA	NA	NA	NA	51	no_ko	NA	NA	NA
cluster_1527	CP035425.1_1753	2	2	CP035425.1	NA	NA	NA	NA	NA	NA	NA	NA	47	no_ko	NA	NA	NA
cluster_1528	CP035425.1_641	2	2	CP035425.1	ENOG41110J6	208.1	S	Function unknown	NA	NA	NA	NA	173	no_ko	NA	NA	NA
cluster_1529	CP011097.2_1003	5	5	CP011097.2	NA	NA	NA	NA	NA	NA	NA	NA	84	no_ko	NA	NA	NA
cluster_1530	CP035425.1_881	2	2	CP035425.1	COG2071	124.2	S	Function unknown	Glutamine amidotransferase	Peptidase_C26	88.7	Peptidase C26	216	K07010	K07010; putative glutamine amidotransferase	Cysteine Peptidases	Family C26: gamma-glutamyl hydrolase family
cluster_1531	CP011097.2_1008	4	4	CP011097.2	NA	NA	NA	NA	NA	NA	NA	NA	68	no_ko	NA	NA	NA
cluster_1532	AVSQ01000017.1_28	4	4	AVSQ01000017.1	NA	NA	NA	NA	NA	NA	NA	NA	152	no_ko	NA	NA	NA
cluster_1533	CP000866.1_704	2	2	CP000866.1	COG2071	258.2	S	Function unknown	Glutamine amidotransferase	PEP-utilizers	46.3	PEP-utilising enzyme, mobile domain	812	no_ko	NA	NA	NA
cluster_1534	CP000866.1_140	2	2	CP000866.1	COG0223	74.3	J	Translation, ribosomal structure and biogenesis	Modifies the free amino group of the aminoacyl moiety of methionyl-tRNA(fMet). The formyl group appears to play a dual role in the initiator identity of N-formylmethionyl-tRNA by (I) promoting its recognition by IF2 and (II) impairing its binding to EFTu-GTP (By similarity)	Formyl_trans_N	46.5	Formyl transferase	198	no_ko	NA	NA	NA
cluster_1535	CBTY010000011.1_76	2	2	CBTY010000011.1	ENOG4111JVY	526.1	S	Function unknown	Fibro-slime family	DUF11	98.7	Domain of unknown function DUF11	1501	no_ko	NA	NA	NA
cluster_1536	CP024808.1_305	6	6	CP024808.1	NA	NA	NA	NA	NA	NA	NA	NA	55	no_ko	NA	NA	NA
cluster_1537	CP021324.1_709	2	2	CP021324.1	ENOG410ZQMF	165.8	S	Function unknown	NA	Methyltransf_8	111.7	Hypothetical methyltransferase	1354	K14850	RRP8; ribosomal RNA-processing protein 8 [EC:2.1.1.-]	2. Transferases	2.1	2.1.1
cluster_1538	LDXL01000008.1_251	2	2	LDXL01000008.1	NA	NA	NA	NA	NA	NA	NA	NA	51	no_ko	NA	NA	NA
cluster_1539	LDXL01000008.1_252	2	2	LDXL01000008.1	COG1405	159.7	K	Transcription	Stabilizes TBP binding to an archaeal box-A promoter. Also responsible for recruiting RNA polymerase II to the pre- initiation complex (DNA-TBP-TFIIB) (By similarity)	TFIIB	111.9	Transcription factor TFIIB repeat	320	K03124	TFIIB, GTF2B, SUA7, tfb; transcription initiation factor TFIIB	Genetic Information Processing	Transcription	03022 Basal transcription factors [PATH:ko03022]
cluster_1540	LXWN01000001.1_272	5	5	LXWN01000001.1	NA	NA	NA	NA	NA	NA	NA	NA	47	no_ko	NA	NA	NA
cluster_1541	CP000866.1_644	3	3	CP000866.1	NA	NA	NA	NA	NA	NA	NA	NA	211	no_ko	NA	NA	NA
cluster_1542	AVSQ01000012.1_138	3	3	AVSQ01000012.1	NA	NA	NA	NA	NA	NA	NA	NA	147	no_ko	NA	NA	NA
cluster_1543	CP000866.1_1132	2	2	CP000866.1	ENOG410XNUW	157.6	S	Function unknown	Fibronectin type III domain containing	fn3	158.6	Fibronectin type III domain	772	K12567	TTN; titin [EC:2.7.11.1]	2. Transferases	2.7	2.7.11
cluster_1544	AVSQ01000016.1_98	2	2	AVSQ01000016.1	NA	NA	NA	NA	NA	NA	NA	NA	41	no_ko	NA	NA	NA
cluster_1545	AVSQ01000016.1_18	2	2	AVSQ01000016.1	ENOG410YYMR	37.4	S	Function unknown	NA	NA	NA	NA	586	no_ko	NA	NA	NA
cluster_1546	LXWN01000002.1_372	3	3	LXWN01000002.1	COG3436	48.7	L	Replication, recombination and repair	Transposase	Carbam_trans_N	300.2	Carbamoyltransferase N-terminus	568	K00612	E2.1.3.-; carbamoyltransferase [EC:2.1.3.-]	2. Transferases	2.1	2.1.3
cluster_1547	CP024808.1_1572	5	5	CP024808.1	NA	NA	NA	NA	NA	NA	NA	NA	189	no_ko	NA	NA	NA
cluster_1548	CP011097.2_21	5	5	CP011097.2	NA	NA	NA	NA	NA	NA	NA	NA	110	no_ko	NA	NA	NA
cluster_1549	CP024808.1_1424	4	4	CP024808.1	NA	NA	NA	NA	NA	DUF2312	23.2	Uncharacterized protein conserved in bacteria (DUF2312)	51	no_ko	NA	NA	NA
cluster_1550	CP021324.1_879	3	3	CP021324.1	ENOG410Z3CW	140.5	S	Function unknown	NA	NA	NA	NA	508	no_ko	NA	NA	NA
cluster_1551	CBTY010000009.1_50	4	4	CBTY010000009.1	NA	NA	NA	NA	NA	NA	NA	NA	55	no_ko	NA	NA	NA
cluster_1552	CBTY010000009.1_477	2	2	CBTY010000009.1	NA	NA	NA	NA	NA	NA	NA	NA	393	no_ko	NA	NA	NA
cluster_1553	CBTY010000009.1_42	4	4	CBTY010000009.1	NA	NA	NA	NA	NA	NA	NA	NA	201	no_ko	NA	NA	NA
cluster_1554	CP011097.2_967	4	4	CP011097.2	COG3353	36.5	N	Cell motility	flagellar protein	NA	NA	NA	359	no_ko	NA	NA	NA
cluster_1555	CP011097.2_1650	4	4	CP011097.2	NA	NA	NA	NA	NA	NA	NA	NA	46	no_ko	NA	NA	NA
cluster_1556	CP024808.1_251	4	4	CP024808.1	NA	NA	NA	NA	NA	NA	NA	NA	219	no_ko	NA	NA	NA
cluster_1557	2558320488_14	2	2	2558320488	NA	NA	NA	NA	NA	NA	NA	NA	81	no_ko	NA	NA	NA
cluster_1558	1055469_contig_248_9	4	4	1055469_contig_248	NA	NA	NA	NA	NA	NA	NA	NA	327	no_ko	NA	NA	NA
cluster_1559	CP011097.2_1192	4	4	CP011097.2	NA	NA	NA	NA	NA	NA	NA	NA	58	no_ko	NA	NA	NA
cluster_1560	ASW8bin1_32_15	2	2	ASW8bin1_32	NA	NA	NA	NA	NA	NA	NA	NA	91	no_ko	NA	NA	NA
cluster_1561	AVSQ01000012.1_147	4	4	AVSQ01000012.1	NA	NA	NA	NA	NA	NA	NA	NA	123	no_ko	NA	NA	NA
cluster_1562	2558320531_8	2	2	2558320531	COG0384	200.3	S	Function unknown	phenazine biosynthesis protein, phzf family	PhzC-PhzF	207.9	Phenazine biosynthesis-like protein	374	K06998	phzF; trans-2,3-dihydro-3-hydroxyanthranilate isomerase [EC:5.3.3.17]	5. Isomerases	5.3	5.3.3
cluster_1563	ASW8bin1_20_9	2	2	ASW8bin1_20	ENOG4111I22	43.5	S	Function unknown	NA	GIY-YIG	22.6	GIY-YIG catalytic domain	287	no_ko	NA	NA	NA
cluster_1564	5_32	6	6	5	ENOG4111ME3	52.1	S	Function unknown	NA	NA	NA	NA	250	no_ko	NA	NA	NA
cluster_1565	1055517_contig_82_7	4	4	1055517_contig_82	NA	NA	NA	NA	NA	Tubulin	25.8	Tubulin/FtsZ family, GTPase domain	456	no_ko	NA	NA	NA
cluster_1566	MTMA01000004.1_670	2	2	MTMA01000004.1	COG1505	463.1	E	Amino acid transport and metabolism	prolyl oligopeptidase	Peptidase_S9	162.8	Prolyl oligopeptidase family	637	K01322	E3.4.21.26, PREP; prolyl oligopeptidase [EC:3.4.21.26]	Serine Peptidases	Family S9: prolyl oligopeptidase family
cluster_1567	2558320489_19	2	2	2558320489	COG2987	936.1	E	Amino acid transport and metabolism	Urocanate hydratase	Urocanase_C	312	Urocanase C-terminal domain	568	K01712	hutU, UROC1; urocanate hydratase [EC:4.2.1.49]	Metabolism	Amino acid metabolism	00340 Histidine metabolism [PATH:ko00340]
cluster_1568	MTMA01000001.1_374	4	4	MTMA01000001.1	COG1574	359.3	S	Function unknown	amidohydrolase	Amidohydro_3	220.1	Amidohydrolase family	506	no_ko	NA	NA	NA
cluster_1569	CBTY010000006.1_153	3	3	CBTY010000006.1	NA	NA	NA	NA	NA	NA	NA	NA	149	no_ko	NA	NA	NA
cluster_1570	CP011097.2_1717	4	4	CP011097.2	ENOG41125BA	41.8	S	Function unknown	BRCA1 C Terminus (BRCT) domain	NA	NA	NA	538	no_ko	NA	NA	NA
cluster_1571	4_7	5	5	4	NA	NA	NA	NA	NA	NA	NA	NA	90	no_ko	NA	NA	NA
cluster_1572	ASW8bin1_2_1	3	3	ASW8bin1_2	NA	NA	NA	NA	NA	NA	NA	NA	82	no_ko	NA	NA	NA
cluster_1573	Dthaum_scf1119010717283.5_57	2	2	Dthaum_scf1119010717283.5	COG1013	125.8	C	Energy production and conversion	Oxidoreductase required for the transfer of electrons from pyruvate to flavodoxin (By similarity)	TPP_enzyme_C	82.7	Thiamine pyrophosphate enzyme, C-terminal TPP binding domain	261	K00175	korB; 2-oxoglutarate ferredoxin oxidoreductase subunit beta [EC:1.2.7.3]	Metabolism	Metabolism	01200 Carbon metabolism [PATH:ko01200]
cluster_1574	CBTY010000002.1_2	3	3	CBTY010000002.1	COG1681	67.9	N	Cell motility	K07325 archaeal flagellin FlaB	Arch_flagellin	48.3	Archaebacterial flagellin	71	K07325	NA	NA	NA
cluster_1575	2558320502_5	2	2	2558320502	ENOG410Y6NK	32.7	S	Function unknown	(ABC) transporter	SBP_bac_5	45.2	Bacterial extracellular solute-binding proteins, family 5 Middle	882	no_ko	NA	NA	NA
cluster_1576	2558320501_15	2	2	2558320501	COG1882	645.3	C	Energy production and conversion	formate acetyltransferase	PFL-like	626.2	Pyruvate formate lyase-like	799	K00656	E2.3.1.54, pflD; formate C-acetyltransferase [EC:2.3.1.54]	Metabolism	Carbohydrate metabolism	00620 Pyruvate metabolism [PATH:ko00620]
cluster_1577	NDWU01000002.1_76	2	2	NDWU01000002.1	COG0602	67.2	O	Post-translational modification, protein turnover, and chaperones	Catalyzes the conversion of 6-carboxy-5,6,7,8- tetrahydropterin (CPH4) to 7-carboxy-7-deazaguanine (CDG) (By similarity)	Radical_SAM	95.7	Radical SAM superfamily	322	K04069	pflA, pflC, pflE; pyruvate formate lyase activating enzyme [EC:1.97.1.4]	1. Oxidoreductases	1.97	1.97.1
cluster_1578	AVSQ01000002.1_54	3	3	AVSQ01000002.1	ENOG410XWKZ	150.9	S	Function unknown	NA	NA	NA	NA	281	no_ko	NA	NA	NA
cluster_1579	CBTY010000008.1_158	5	5	CBTY010000008.1	ENOG41124A4	33.2	T	Signal transduction mechanisms	Response Regulator	Response_reg	25.6	Response regulator receiver domain	124	no_ko	NA	NA	NA
cluster_1580	AVSQ01000002.1_39	2	2	AVSQ01000002.1	NA	NA	NA	NA	NA	NA	NA	NA	177	no_ko	NA	NA	NA
cluster_1581	CBTY010000008.1_188	4	4	CBTY010000008.1	NA	NA	NA	NA	NA	NA	NA	NA	217	no_ko	NA	NA	NA
cluster_1582	CP000866.1_511	2	2	CP000866.1	NA	NA	NA	NA	NA	NA	NA	NA	87	no_ko	NA	NA	NA
cluster_1583	CBTY010000008.1_178	4	4	CBTY010000008.1	NA	NA	NA	NA	NA	NA	NA	NA	69	no_ko	NA	NA	NA
cluster_1584	CP011097.2_1135	5	5	CP011097.2	NA	NA	NA	NA	NA	NA	NA	NA	105	no_ko	NA	NA	NA
cluster_1585	CP000866.1_703	2	2	CP000866.1	NA	NA	NA	NA	NA	NA	NA	NA	74	no_ko	NA	NA	NA
cluster_1586	CP000866.1_708	2	2	CP000866.1	ENOG4111VRC	399	S	Function unknown	CDP-glycerol Poly(glycerophosphate) glycerophosphotransferase	Glyphos_transf	63.5	CDP-Glycerol:Poly(glycerophosphate) glycerophosphotransferase	384	no_ko	NA	NA	NA
cluster_1587	LXWN01000002.1_370	2	2	LXWN01000002.1	ENOG410XUTI	31.5	S	Function unknown	NA	NA	NA	NA	51	no_ko	NA	NA	NA
cluster_1588	LDXL01000009.1_47	5	5	LDXL01000009.1	NA	NA	NA	NA	NA	NA	NA	NA	283	no_ko	NA	NA	NA
cluster_1589	CP000866.1_134	2	2	CP000866.1	ENOG410ZY4V	27	S	Function unknown	NA	NA	NA	NA	116	no_ko	NA	NA	NA
cluster_1590	CP011097.2_960	3	3	CP011097.2	NA	NA	NA	NA	NA	NA	NA	NA	64	no_ko	NA	NA	NA
cluster_1591	LXWN01000002.1_373	2	2	LXWN01000002.1	ENOG410XV5A	86.1	S	Function unknown	NA	NA	NA	NA	360	no_ko	NA	NA	NA
cluster_1592	CP011097.2_1149	4	4	CP011097.2	NA	NA	NA	NA	NA	NA	NA	NA	238	no_ko	NA	NA	NA
cluster_1593	AVSQ01000016.1_2	4	4	AVSQ01000016.1	NA	NA	NA	NA	NA	NA	NA	NA	121	no_ko	NA	NA	NA
cluster_1594	2718225347_144	9	9	2718225347	COG4720	135.6	S	Function unknown	UPF0397 protein	ECF-ribofla_trS	90	ECF-type riboflavin transporter, S component	243	no_ko	NA	NA	NA
cluster_1595	2558320476_30	2	2	2558320476	NA	NA	NA	NA	NA	NA	NA	NA	179	no_ko	NA	NA	NA
cluster_1596	1055472_contig_3702_1	2	2	1055472_contig_3702	NA	NA	NA	NA	NA	NA	NA	NA	47	no_ko	NA	NA	NA
cluster_1597	2718225177_8	7	7	2718225177	COG1379	512.2	S	Function unknown	Uvrd rep helicase	NA	NA	NA	432	no_ko	NA	NA	NA
cluster_1598	1055517_contig_3926_1	3	3	1055517_contig_3926	NA	NA	NA	NA	NA	NA	NA	NA	44	no_ko	NA	NA	NA
cluster_1599	LDXL01000005.1_113	5	5	LDXL01000005.1	NA	NA	NA	NA	NA	NA	NA	NA	138	no_ko	NA	NA	NA
cluster_1600	1055469_contig_248_8	4	4	1055469_contig_248	NA	NA	NA	NA	NA	NA	NA	NA	788	no_ko	NA	NA	NA
cluster_1601	VBPW01000099.1_10	2	2	VBPW01000099.1	NA	NA	NA	NA	NA	NA	NA	NA	141	no_ko	NA	NA	NA
cluster_1602	LDXL01000004.1_263	2	2	LDXL01000004.1	COG2222	47.9	M	Cell wall/membrane/envelope biogenesis	carbohydrate binding	SIS	27.7	SIS domain	144	no_ko	NA	NA	NA
cluster_1603	CP003842.1_803	2	2	CP003842.1	NA	NA	NA	NA	NA	NA	NA	NA	65	no_ko	NA	NA	NA
cluster_1604	CP003842.1_876	2	2	CP003842.1	NA	NA	NA	NA	NA	NA	NA	NA	877	no_ko	NA	NA	NA
cluster_1605	CP011097.2_1583	2	2	CP011097.2	NA	NA	NA	NA	NA	NA	NA	NA	130	no_ko	NA	NA	NA
cluster_1606	LQMW01000026.1_75	2	3	LQMW01000026.1	ENOG4111XMC	99.4	C	Energy production and conversion	Ammonia monooxygenase methane monooxygenase, subunit C	NA	NA	NA	86	no_ko	NA	NA	NA
cluster_1607	LQMW01000002.1_15	2	2	LQMW01000002.1	ENOG410ZVYG	40.7	S	Function unknown	Terminase-like family	NA	NA	NA	573	no_ko	NA	NA	NA
cluster_1608	CP024808.1_1750	2	2	CP024808.1	COG0347	51.6	E	Amino acid transport and metabolism	Nitrogen regulatory protein pii	P-II	43.9	Nitrogen regulatory protein P-II	103	no_ko	NA	NA	NA
cluster_1609	CP003842.1_127	2	2	CP003842.1	NA	NA	NA	NA	NA	NA	NA	NA	220	no_ko	NA	NA	NA
cluster_1610	DAKA01000107.1_1	2	2	DAKA01000107.1	NA	NA	NA	NA	NA	NA	NA	NA	44	no_ko	NA	NA	NA
cluster_1611	CP003842.1_401	3	3	CP003842.1	NA	NA	NA	NA	NA	NA	NA	NA	72	no_ko	NA	NA	NA
cluster_1612	FUYK01000004.1_106	2	2	FUYK01000004.1	ENOG410ZPEG	90.3	M	Cell wall/membrane/envelope biogenesis	Glycosyl transferases group 1	Glyco_trans_1_4	53.8	Glycosyl transferases group 1	389	no_ko	NA	NA	NA
cluster_1613	CP024808.1_1444	4	4	CP024808.1	ENOG410Y7WP	30.9	S	Function unknown	Domain of unknown function (DUF1857)	DUF1857	34.6	Domain of unknown function (DUF1857)	137	no_ko	NA	NA	NA
cluster_1614	VBPW01000067.1_13	2	2	VBPW01000067.1	COG0178	368	L	Replication, recombination and repair	The UvrABC repair system catalyzes the recognition and processing of DNA lesions. UvrA is an ATPase and a DNA-binding protein. A damage recognition complex composed of 2 UvrA and 2 UvrB subunits scans DNA for abnormalities. When the presence of a lesion has been verified by UvrB, the UvrA molecules dissociate (By similarity)	ABC_tran	26.2	ABC transporter	237	K03701	uvrA; excinuclease ABC subunit A	Genetic Information Processing	Replication and repair	03420 Nucleotide excision repair [PATH:ko03420]
cluster_1615	CP003842.1_397	2	2	CP003842.1	NA	NA	NA	NA	NA	NA	NA	NA	30	no_ko	NA	NA	NA
cluster_1616	CP003842.1_667	2	2	CP003842.1	ENOG41110SI	49.5	S	Function unknown	NA	NA	NA	NA	859	no_ko	NA	NA	NA
cluster_1617	CP035425.1_307	2	2	CP035425.1	NA	NA	NA	NA	NA	NA	NA	NA	71	no_ko	NA	NA	NA
cluster_1618	CP035425.1_1355	2	2	CP035425.1	ENOG4111036	51.8	S	Function unknown	NA	NA	NA	NA	132	no_ko	NA	NA	NA
cluster_1619	CP000866.1_399	2	2	CP000866.1	NA	NA	NA	NA	NA	NA	NA	NA	146	no_ko	NA	NA	NA
cluster_1620	CP003842.1_1661	2	2	CP003842.1	ENOG410XX3S	118.5	S	Function unknown	NA	NA	NA	NA	253	no_ko	NA	NA	NA
cluster_1621	ASW8bin1_35_1	2	2	ASW8bin1_35	NA	NA	NA	NA	NA	NA	NA	NA	51	no_ko	NA	NA	NA
cluster_1622	CP000866.1_1454	2	2	CP000866.1	COG4742	144.2	K	Transcription	Transcriptional regulator	NA	NA	NA	266	no_ko	NA	NA	NA
cluster_1623	CP011097.2_175	4	4	CP011097.2	ENOG4111JKP	189	S	Function unknown	Methionyl-tRNA formyltransferase	Formyl_trans_N	52.3	Formyl transferase	221	K00604	MTFMT, fmt; methionyl-tRNA formyltransferase [EC:2.1.2.9]	Metabolism	Metabolism of cofactors and vitamins	00670 One carbon pool by folate [PATH:ko00670]
cluster_1624	CBTY010000004.1_18	2	2	CBTY010000004.1	NA	NA	NA	NA	NA	NA	NA	NA	76	no_ko	NA	NA	NA
cluster_1625	CBTY010000008.1_436	4	4	CBTY010000008.1	NA	NA	NA	NA	NA	NA	NA	NA	349	no_ko	NA	NA	NA
cluster_1626	1055517_contig_11_3	3	3	1055517_contig_11	NA	NA	NA	NA	NA	NA	NA	NA	165	no_ko	NA	NA	NA
cluster_1627	CBTY010000008.1_444	2	2	CBTY010000008.1	NA	NA	NA	NA	NA	NA	NA	NA	59	no_ko	NA	NA	NA
cluster_1628	CBTY010000008.1_312	2	2	CBTY010000008.1	NA	NA	NA	NA	NA	NA	NA	NA	74	no_ko	NA	NA	NA
cluster_1629	CP011097.2_1023	3	3	CP011097.2	NA	NA	NA	NA	NA	NA	NA	NA	82	no_ko	NA	NA	NA
cluster_1630	CP011097.2_676	3	3	CP011097.2	NA	NA	NA	NA	NA	NA	NA	NA	44	no_ko	NA	NA	NA
cluster_1631	CP011097.2_1105	3	3	CP011097.2	NA	NA	NA	NA	NA	NA	NA	NA	208	no_ko	NA	NA	NA
cluster_1632	CBTY010000006.1_53	2	2	CBTY010000006.1	ENOG4111060	31	S	Function unknown	NA	NA	NA	NA	104	no_ko	NA	NA	NA
cluster_1633	1055469_contig_971_14	3	3	1055469_contig_971	NA	NA	NA	NA	NA	NA	NA	NA	80	no_ko	NA	NA	NA
cluster_1634	CP024808.1_1620	2	2	CP024808.1	NA	NA	NA	NA	NA	NA	NA	NA	156	no_ko	NA	NA	NA
cluster_1635	CP003842.1_805	2	2	CP003842.1	NA	NA	NA	NA	NA	NA	NA	NA	266	no_ko	NA	NA	NA
cluster_1636	CP024808.1_507	2	2	CP024808.1	NA	NA	NA	NA	NA	NA	NA	NA	386	no_ko	NA	NA	NA
cluster_1637	BGOU01000010.1_49	2	2	BGOU01000010.1	NA	NA	NA	NA	NA	HTH_23	32.8	Homeodomain-like domain	147	no_ko	NA	NA	NA
cluster_1638	CP024808.1_1206	3	3	CP024808.1	ENOG4112222	51.9	S	Function unknown	Universal stress protein family	Usp	69.1	Universal stress protein family	137	no_ko	NA	NA	NA
cluster_1639	CP024808.1_717	2	2	CP024808.1	NA	NA	NA	NA	NA	NA	NA	NA	181	no_ko	NA	NA	NA
cluster_1640	CP024808.1_1873	2	2	CP024808.1	NA	NA	NA	NA	NA	NA	NA	NA	185	no_ko	NA	NA	NA
cluster_1641	CP024808.1_633	2	2	CP024808.1	NA	NA	NA	NA	NA	NA	NA	NA	57	no_ko	NA	NA	NA
cluster_1642	CP003842.1_399	2	2	CP003842.1	COG0541	34.4	U	Intracellular trafficking, secretion, and vesicular transport	Involved in targeting and insertion of nascent membrane proteins into the cytoplasmic membrane. Binds to the hydrophobic signal sequence of the ribosome-nascent chain (RNC) as it emerges from the ribosomes. The SRP-RNC complex is then targeted to the cytoplasmic membrane where it interacts with the SRP receptor FtsY	SRP54_N	49.5	SRP54-type protein, helical bundle domain	107	no_ko	NA	NA	NA
cluster_1643	CP003842.1_1519	2	2	CP003842.1	COG1798	90.8	J	Translation, ribosomal structure and biogenesis	S-adenosyl-L-methionine-dependent methyltransferase that catalyzes the trimethylation of the amino group of the modified target histidine residue in translation elongation factor 2 (EF- 2), to form an intermediate called diphthine. The three successive methylation reactions represent the second step of diphthamide biosynthesis (By similarity)	TP_methylase	45.4	Tetrapyrrole (Corrin/Porphyrin) Methylases	103	K00586	DPH5; diphthine synthase [EC:2.1.1.98]	2. Transferases	2.1	2.1.1
cluster_1644	1055469_contig_971_15	3	3	1055469_contig_971	NA	NA	NA	NA	NA	NA	NA	NA	104	no_ko	NA	NA	NA
cluster_1645	CP024808.1_768	2	2	CP024808.1	NA	NA	NA	NA	NA	NA	NA	NA	53	no_ko	NA	NA	NA
cluster_1646	CP024808.1_356	2	2	CP024808.1	ENOG410Z56V	35	S	Function unknown	NA	NA	NA	NA	144	no_ko	NA	NA	NA
cluster_1647	AVSQ01000020.1_3	2	2	AVSQ01000020.1	COG3329	173.5	S	Function unknown	Sodium-dependent bicarbonate transporter	Sbt_1	153.8	Na+-dependent bicarbonate transporter superfamily	153	K07086	NA	NA	NA
cluster_1648	DAXZ01000089.1_1	2	2	DAXZ01000089.1	ENOG410XTII	120.5	S	Function unknown	NA	MvaI_BcnI	85.2	MvaI/BcnI restriction endonuclease family	173	no_ko	NA	NA	NA
cluster_1649	AVSQ01000013.1_1	3	3	AVSQ01000013.1	COG0210	239.1	L	Replication, recombination and repair	helicase	UvrD-helicase	214.6	UvrD/REP helicase N-terminal domain	283	K03657	uvrD, pcrA; DNA helicase II / ATP-dependent DNA helicase PcrA [EC:3.6.4.12]	Genetic Information Processing	Replication and repair	03420 Nucleotide excision repair [PATH:ko03420]
cluster_1650	AVSQ01000020.1_222	3	3	AVSQ01000020.1	ENOG410XPGJ	294	S	Function unknown	fg-gap repeat protein	VCBS	145.5	Repeat domain in Vibrio, Colwellia, Bradyrhizobium and Shewanella	614	K06236	COL1AS; collagen, type I/II/III/V/XI/XXIV/XXVII, alpha	Environmental Information Processing	Signal transduction	04151 PI3K-Akt signaling pathway [PATH:ko04151]
cluster_1651	AVSQ01000012.1_202	2	2	AVSQ01000012.1	ENOG410ZVFM	92.9	S	Function unknown	outer membrane adhesin-like protein	NA	NA	NA	583	no_ko	NA	NA	NA
cluster_1652	CP011097.2_561	2	2	CP011097.2	NA	NA	NA	NA	NA	NA	NA	NA	85	no_ko	NA	NA	NA
cluster_1653	CP011097.2_574	2	2	CP011097.2	NA	NA	NA	NA	NA	NA	NA	NA	57	no_ko	NA	NA	NA
cluster_1654	CP011097.2_786	2	2	CP011097.2	NA	NA	NA	NA	NA	NA	NA	NA	70	no_ko	NA	NA	NA
cluster_1655	CP024808.1_267	3	3	CP024808.1	NA	NA	NA	NA	NA	NA	NA	NA	216	no_ko	NA	NA	NA
cluster_1656	AVSQ01000020.1_221	2	2	AVSQ01000020.1	NA	NA	NA	NA	NA	NA	NA	NA	131	no_ko	NA	NA	NA
cluster_1657	CP011097.2_532	2	2	CP011097.2	NA	NA	NA	NA	NA	NA	NA	NA	96	no_ko	NA	NA	NA
cluster_1658	AVSQ01000017.1_180	2	2	AVSQ01000017.1	NA	NA	NA	NA	NA	NA	NA	NA	120	no_ko	NA	NA	NA
cluster_1659	LXWN01000002.1_350	3	3	LXWN01000002.1	NA	NA	NA	NA	NA	Glyco_trans_1_2	25.6	Glycosyl transferases group 1	328	no_ko	NA	NA	NA
cluster_1660	1055517_contig_99_1	3	3	1055517_contig_99	NA	NA	NA	NA	NA	NA	NA	NA	45	no_ko	NA	NA	NA
cluster_1661	CP024808.1_659	3	3	CP024808.1	NA	NA	NA	NA	NA	NA	NA	NA	226	no_ko	NA	NA	NA
cluster_1662	CP024808.1_644	3	3	CP024808.1	NA	NA	NA	NA	NA	NA	NA	NA	35	no_ko	NA	NA	NA
cluster_1663	CP011097.2_932	2	2	CP011097.2	NA	NA	NA	NA	NA	NA	NA	NA	226	no_ko	NA	NA	NA
cluster_1664	CP024808.1_638	3	3	CP024808.1	NA	NA	NA	NA	NA	NA	NA	NA	132	no_ko	NA	NA	NA
cluster_1665	CP011097.2_934	2	2	CP011097.2	ENOG4111GWK	38.5	S	Function unknown	HYR domain	HYR	53.2	HYR domain	927	no_ko	NA	NA	NA
cluster_1666	AVSQ01000017.1_27	3	3	AVSQ01000017.1	NA	NA	NA	NA	NA	NA	NA	NA	93	no_ko	NA	NA	NA
cluster_1667	1055472_contig_903_6	3	3	1055472_contig_903	NA	NA	NA	NA	NA	NA	NA	NA	278	no_ko	NA	NA	NA
cluster_1668	LFEY01000029.1_39	4	4	LFEY01000029.1	NA	NA	NA	NA	NA	NA	NA	NA	57	no_ko	NA	NA	NA
cluster_1669	AFPU01000001.1_924	2	2	AFPU01000001.1	ENOG41123V9	372.3	S	Function unknown	LamG domain protein jellyroll fold domain protein	Laminin_G_3	50.6	Concanavalin A-like lectin/glucanases superfamily	877	no_ko	NA	NA	NA
cluster_1670	AFPU01000001.1_479	2	2	AFPU01000001.1	NA	NA	NA	NA	NA	NA	NA	NA	55	no_ko	NA	NA	NA
cluster_1671	1055469_contig_971_19	3	3	1055469_contig_971	NA	NA	NA	NA	NA	NA	NA	NA	61	no_ko	NA	NA	NA
cluster_1672	CP011097.2_1590	2	2	CP011097.2	NA	NA	NA	NA	NA	NA	NA	NA	35	no_ko	NA	NA	NA
cluster_1673	CP003842.1_1324	4	4	CP003842.1	COG1855	134.1	S	Function unknown	K06865 ATPase	PIN_4	29.7	PIN domain	144	K06865	NA	NA	NA
cluster_1674	CP003842.1_546	2	2	CP003842.1	ENOG411116W	58.6	S	Function unknown	NA	NA	NA	NA	41	no_ko	NA	NA	NA
cluster_1675	CP011097.2_1632	2	2	CP011097.2	ENOG4112596	36	K	Transcription	Transcriptional regulator, arsR family	HTH_5	30.3	Bacterial regulatory protein, arsR family	116	no_ko	NA	NA	NA
cluster_1676	CP003842.1_281	2	2	CP003842.1	COG0008	35.8	J	Translation, ribosomal structure and biogenesis	Catalyzes the attachment of glutamate to tRNA(Glu) in a two-step reaction glutamate is first activated by ATP to form Glu-AMP and then transferred to the acceptor end of tRNA(Glu) (By similarity)	tRNA-synt_1c_C	65.1	tRNA synthetases class I (E and Q), anti-codon binding domain	133	no_ko	NA	NA	NA
cluster_1677	CP024808.1_1307	2	2	CP024808.1	ENOG41120K5	44.2	S	Function unknown	P4Hc	NA	NA	NA	215	no_ko	NA	NA	NA
cluster_1678	CP024808.1_1544	2	2	CP024808.1	COG0338	183.7	L	Replication, recombination and repair	site-specific DNA-methyltransferase (adenine-specific) activity	MethyltransfD12	116.5	D12 class N6 adenine-specific DNA methyltransferase	256	K06223	dam; DNA adenine methylase [EC:2.1.1.72]	Genetic Information Processing	Replication and repair	03430 Mismatch repair [PATH:ko03430]
cluster_1679	2558320469_9	4	4	2558320469	COG3804	223	S	Function unknown	dihydrodipicolinate reductase	TrkA_N	24.3	TrkA-N domain	312	K21672	NA	NA	NA
cluster_1680	VBPD01000035.1_11	2	2	VBPD01000035.1	NA	NA	NA	NA	NA	NA	NA	NA	82	no_ko	NA	NA	NA
cluster_1681	LXWN01000002.1_337	2	2	LXWN01000002.1	ENOG410Y3NU	236.9	S	Function unknown	NA	NA	NA	NA	370	no_ko	NA	NA	NA
cluster_1682	CP011097.2_340	2	2	CP011097.2	NA	NA	NA	NA	NA	NA	NA	NA	267	no_ko	NA	NA	NA
cluster_1683	SYJQ01000057.1_31	2	2	SYJQ01000057.1	NA	NA	NA	NA	NA	NA	NA	NA	61	no_ko	NA	NA	NA
cluster_1684	AVSQ01000016.1_87	2	2	AVSQ01000016.1	NA	NA	NA	NA	NA	NA	NA	NA	69	no_ko	NA	NA	NA
cluster_1685	RHFD01000025.1_37	2	2	RHFD01000025.1	ENOG410Y5QI	62.5	S	Function unknown	NA	NA	NA	NA	189	no_ko	NA	NA	NA
cluster_1686	CP011097.2_500	2	2	CP011097.2	NA	NA	NA	NA	NA	NA	NA	NA	65	no_ko	NA	NA	NA
cluster_1687	LUPB01000012.1_4	4	4	LUPB01000012.1	NA	NA	NA	NA	NA	NA	NA	NA	60	no_ko	NA	NA	NA
cluster_1688	CP035425.1_229	2	2	CP035425.1	NA	NA	NA	NA	NA	NA	NA	NA	175	no_ko	NA	NA	NA
cluster_1689	VBPW01000048.1_21	4	4	VBPW01000048.1	NA	NA	NA	NA	NA	NA	NA	NA	100	no_ko	NA	NA	NA
cluster_1690	LFEY01000024.1_20	7	7	LFEY01000024.1	NA	NA	NA	NA	NA	NA	NA	NA	52	no_ko	NA	NA	NA
cluster_1691	DAXZ01000021.1_7	2	2	DAXZ01000021.1	ENOG410XTFN	406.6	S	Function unknown	Modification methylase NspV	NA	NA	NA	444	no_ko	NA	NA	NA
cluster_1692	DAXZ01000053.1_61	3	3	DAXZ01000053.1	COG0338	151.3	L	Replication, recombination and repair	site-specific DNA-methyltransferase (adenine-specific) activity	MethyltransfD12	88.4	D12 class N6 adenine-specific DNA methyltransferase	278	K06223	dam; DNA adenine methylase [EC:2.1.1.72]	Genetic Information Processing	Replication and repair	03430 Mismatch repair [PATH:ko03430]
cluster_1693	CP035425.1_64	2	2	CP035425.1	NA	NA	NA	NA	NA	NA	NA	NA	35	no_ko	NA	NA	NA
cluster_1694	CP035425.1_1352	2	2	CP035425.1	NA	NA	NA	NA	NA	NA	NA	NA	166	no_ko	NA	NA	NA
cluster_1695	DP000238.1_58	2	2	DP000238.1	NA	NA	NA	NA	NA	NA	NA	NA	108	no_ko	NA	NA	NA
cluster_1696	DP000238.1_1666	2	2	DP000238.1	NA	NA	NA	NA	NA	NA	NA	NA	44	no_ko	NA	NA	NA
cluster_1697	CP035425.1_1136	2	2	CP035425.1	NA	NA	NA	NA	NA	NA	NA	NA	75	no_ko	NA	NA	NA
cluster_1698	LQMW01000016.1_1	2	2	LQMW01000016.1	ENOG410XPU8	116.2	T	Signal transduction mechanisms	PAS fold	PAS_9	35.6	PAS domain	137	no_ko	NA	NA	NA
cluster_1699	CP035425.1_1381	6	6	CP035425.1	NA	NA	NA	NA	NA	NA	NA	NA	86	no_ko	NA	NA	NA
cluster_1700	DP000238.1_595	2	3	DP000238.1	NA	NA	NA	NA	NA	NA	NA	NA	697	no_ko	NA	NA	NA
cluster_1701	CP021324.1_1249	2	2	CP021324.1	NA	NA	NA	NA	NA	NA	NA	NA	56	no_ko	NA	NA	NA
cluster_1702	DAXZ01000019.1_3	2	2	DAXZ01000019.1	NA	NA	NA	NA	NA	NA	NA	NA	49	no_ko	NA	NA	NA
cluster_1703	DP000238.1_1694	2	2	DP000238.1	ENOG410XV93	125.2	P	Inorganic ion transport and metabolism	Blue (Type1) copper domain-containing protein	Copper-bind	23.6	Copper binding proteins, plastocyanin/azurin family	400	no_ko	NA	NA	NA
cluster_1704	CP003843.1_727	2	2	CP003843.1	NA	NA	NA	NA	NA	NA	NA	NA	106	no_ko	NA	NA	NA
cluster_1705	BGOU01000004.1_75	2	2	BGOU01000004.1	NA	NA	NA	NA	NA	eRF1_1	47.9	eRF1 domain 1	100	no_ko	NA	NA	NA
cluster_1706	RKRY01000013.1_3	2	2	RKRY01000013.1	ENOG4112C1K	125.1	S	Function unknown	Spondin_N	Spond_N	37.5	Spondin_N	245	no_ko	NA	NA	NA
cluster_1707	CP003843.1_2103	3	3	CP003843.1	ENOG4111JQ5	183.4	S	Function unknown	integral membrane protein	LPG_synthase_TM	111.9	Lysylphosphatidylglycerol synthase TM region	323	no_ko	NA	NA	NA
cluster_1708	RHFD01000012.1_9	2	2	RHFD01000012.1	ENOG410XRFK	29.7	S	Function unknown	NA	NA	NA	NA	316	no_ko	NA	NA	NA
cluster_1709	RHFD01000025.1_7	2	2	RHFD01000025.1	ENOG410XZ3V	28.9	S	Function unknown	NA	NA	NA	NA	82	no_ko	NA	NA	NA
cluster_1710	1055472_contig_595_15	6	6	1055472_contig_595	NA	NA	NA	NA	NA	NA	NA	NA	78	no_ko	NA	NA	NA
cluster_1711	DP000238.1_1079	2	2	DP000238.1	COG2101	46.6	K	Transcription	General factor that plays a role in the activation of archaeal genes transcribed by RNA polymerase. Binds specifically to the TATA box promoter element which lies close to the position of transcription initiation (By similarity)	TBP	84.6	Transcription factor TFIID (or TATA-binding protein, TBP)	183	K03120	TBP, tbp; transcription initiation factor TFIID TATA-box-binding protein	Genetic Information Processing	Transcription	03022 Basal transcription factors [PATH:ko03022]
cluster_1712	DP000238.1_1091	1	2	DP000238.1	NA	NA	NA	NA	NA	NA	NA	NA	47	no_ko	NA	NA	NA
cluster_1713	LUPB01000030.1_1	2	3	LUPB01000030.1	ENOG4111J66	31.3	S	Function unknown	NUDiX hydrolase	NA	NA	NA	63	no_ko	NA	NA	NA
cluster_1714	1055517_contig_353_29	2	2	1055517_contig_353	NA	NA	NA	NA	NA	NA	NA	NA	99	no_ko	NA	NA	NA
cluster_1715	LN890280.1_1445	2	2	LN890280.1	COG2251	313.1	S	Function unknown	RecB family nuclease	RNase_H_2	102.2	RNase_H superfamily	502	no_ko	NA	NA	NA
cluster_1716	RHFD01000043.1_1	3	3	RHFD01000043.1	ENOG410ZME7	53.6	S	Function unknown	NA	DUF3800	70.1	Protein of unknown function (DUF3800)	271	no_ko	NA	NA	NA
cluster_1717	DP000238.1_1506	2	2	DP000238.1	ENOG410XQQ7	928.2	L	Replication, recombination and repair	helicase domain protein	Helicase_C	39.8	Helicase conserved C-terminal domain	1077	no_ko	NA	NA	NA
cluster_1718	VBPL01000030.1_10	6	6	VBPL01000030.1	NA	NA	NA	NA	NA	NA	NA	NA	86	no_ko	NA	NA	NA
cluster_1719	RKRY01000113.1_19	2	2	RKRY01000113.1	ENOG410XPNN	52.5	L	Replication, recombination and repair	transposase	NA	NA	NA	108	no_ko	NA	NA	NA
cluster_1720	RKRY01000146.1_11	2	2	RKRY01000146.1	COG3465	73.4	S	Function unknown	NA	NA	NA	NA	185	no_ko	NA	NA	NA
cluster_1721	AFPU01000001.1_761	3	3	AFPU01000001.1	COG3205	58.6	S	Function unknown	Membrane	DUF2061	30.9	Predicted membrane protein (DUF2061)	81	no_ko	NA	NA	NA
cluster_1722	LN890280.1_607	2	2	LN890280.1	ENOG4111M65	166	V	Defense mechanisms	HNH endonuclease	HNH	47.3	HNH endonuclease	166	no_ko	NA	NA	NA
cluster_1723	2558320477_38	3	3	2558320477	NA	NA	NA	NA	NA	NA	NA	NA	242	no_ko	NA	NA	NA
cluster_1724	DP000238.1_665	1	3	DP000238.1	NA	NA	NA	NA	NA	NA	NA	NA	119	no_ko	NA	NA	NA
cluster_1725	DP000238.1_592	2	2	DP000238.1	COG1479	112.9	S	Function unknown	conserved protein	DUF262	104.4	Protein of unknown function DUF262	590	no_ko	NA	NA	NA
cluster_1726	SYJQ01000003.1_8	2	2	SYJQ01000003.1	NA	NA	NA	NA	NA	NA	NA	NA	152	no_ko	NA	NA	NA
cluster_1727	CP003843.1_708	2	2	CP003843.1	NA	NA	NA	NA	NA	NA	NA	NA	226	no_ko	NA	NA	NA
cluster_1728	CP003843.1_564	2	2	CP003843.1	COG0351	129.3	H	Coenzyme transport and metabolism	phosphomethylpyrimidine kinase	Phos_pyr_kin	96	Phosphomethylpyrimidine kinase	94	K00941	thiD; hydroxymethylpyrimidine/phosphomethylpyrimidine kinase [EC:2.7.1.49 2.7.4.7]	Metabolism	Metabolism of cofactors and vitamins	00730 Thiamine metabolism [PATH:ko00730]
cluster_1729	DAXZ01000053.1_16	4	4	DAXZ01000053.1	ENOG410Y3HR	181.7	S	Function unknown	Hnh endonuclease	HNH_4	53.3	HNH endonuclease	473	no_ko	NA	NA	NA
cluster_1730	RKRY01000163.1_6	2	2	RKRY01000163.1	ENOG410XPQ5	239.4	S	Function unknown	ATP-binding region, ATPase domain protein	HATPase_c_3	73.2	Histidine kinase-, DNA gyrase B-, and HSP90-like ATPase	584	no_ko	NA	NA	NA
cluster_1731	DP000238.1_589	2	2	DP000238.1	COG4096	133.8	V	Defense mechanisms	type I restriction-modification system R subunit	ResIII	69.5	Type III restriction enzyme, res subunit	538	K19789	NA	NA	NA
cluster_1732	2721801628_15	3	3	2721801628	COG3481	145.7	S	Function unknown	Metal Dependent Phosphohydrolase	HD	55.8	HD domain	225	K17487	E3.1.4.56, mptB; 7,8-dihydroneopterin 2',3'-cyclic phosphate phosphodiesterase [EC:3.1.4.56]	3. Hydrolases	3.1	3.1.4
cluster_1733	DP000238.1_810	2	2	DP000238.1	NA	NA	NA	NA	NA	NA	NA	NA	320	no_ko	NA	NA	NA
cluster_1734	DP000238.1_1111	3	3	DP000238.1	NA	NA	NA	NA	NA	NA	NA	NA	252	no_ko	NA	NA	NA
cluster_1735	CP021324.1_1203	4	4	CP021324.1	NA	NA	NA	NA	NA	NA	NA	NA	183	no_ko	NA	NA	NA
cluster_1736	CP000866.1_1462	3	3	CP000866.1	ENOG4111NEJ	181.3	H	Coenzyme transport and metabolism	Catalyzes the circularization of gamma-N-acetyl- alpha,gamma-diaminobutyric acid (ADABA) to ectoine (1,4,5,6- tetrahydro-2-methyl-4-pyrimidine carboxylic acid), which is an excellent osmoprotectant (By similarity)	Ectoine_synth	198.3	Ectoine synthase	129	no_ko	NA	NA	NA
cluster_1737	VBPL01000052.1_10	2	2	VBPL01000052.1	COG2897	55.7	P	Inorganic ion transport and metabolism	sulfurtransferase	Rhodanese	37.4	Rhodanese-like domain	66	K01011	TST, MPST, sseA; thiosulfate/3-mercaptopyruvate sulfurtransferase [EC:2.8.1.1 2.8.1.2]	Metabolism	Energy metabolism	00920 Sulfur metabolism [PATH:ko00920]
cluster_1738	VBPD01000001.1_1	2	2	VBPD01000001.1	ENOG410XP6Q	42.6	S	Function unknown	Pkd domain containing protein	NA	NA	NA	285	no_ko	NA	NA	NA
cluster_1739	VBPD01000001.1_2	2	2	VBPD01000001.1	ENOG410ZRBP	30.3	S	Function unknown	NA	NA	NA	NA	154	no_ko	NA	NA	NA
cluster_1740	VBPD01000008.1_6	2	2	VBPD01000008.1	NA	NA	NA	NA	NA	NA	NA	NA	127	no_ko	NA	NA	NA
cluster_1741	VBPL01000029.1_5	2	2	VBPL01000029.1	NA	NA	NA	NA	NA	NA	NA	NA	105	no_ko	NA	NA	NA
cluster_1742	VBPL01000076.1_2	3	3	VBPL01000076.1	NA	NA	NA	NA	NA	NA	NA	NA	179	no_ko	NA	NA	NA
cluster_1743	VBPD01000016.1_4	2	2	VBPD01000016.1	NA	NA	NA	NA	NA	NA	NA	NA	63	no_ko	NA	NA	NA
cluster_1744	CP003843.1_1672	2	2	CP003843.1	ENOG4112ATM	30.9	S	Function unknown	NA	NA	NA	NA	178	no_ko	NA	NA	NA
cluster_1745	CP003842.1_1236	2	2	CP003842.1	NA	NA	NA	NA	NA	NA	NA	NA	67	no_ko	NA	NA	NA
cluster_1746	CP003843.1_404	3	3	CP003843.1	ENOG4111N89	187.7	E	Amino acid transport and metabolism	l-2,4-diaminobutyric acid acetyltransferase	Acetyltransf_1	46.3	Acetyltransferase (GNAT) family	168	no_ko	NA	NA	NA
cluster_1747	VBPD01000018.1_16	2	2	VBPD01000018.1	NA	NA	NA	NA	NA	NA	NA	NA	132	no_ko	NA	NA	NA
cluster_1748	NODE_87_length_1720_cov_7.592818_2	6	6	NODE_87_length_1720_cov_7.592818	ENOG4111FQ4	63.1	S	Function unknown	NA	NA	NA	NA	361	no_ko	NA	NA	NA
cluster_1749	VBPD01000020.1_15	2	2	VBPD01000020.1	NA	NA	NA	NA	NA	NA	NA	NA	84	no_ko	NA	NA	NA
cluster_1750	VBPL01000034.1_8	2	2	VBPL01000034.1	NA	NA	NA	NA	NA	NA	NA	NA	196	no_ko	NA	NA	NA
cluster_1751	VBPD01000024.1_37	2	2	VBPD01000024.1	NA	NA	NA	NA	NA	NA	NA	NA	81	no_ko	NA	NA	NA
cluster_1752	CP003843.1_1121	2	2	CP003843.1	NA	NA	NA	NA	NA	NA	NA	NA	56	no_ko	NA	NA	NA
cluster_1753	VBPL01000011.1_58	2	2	VBPL01000011.1	NA	NA	NA	NA	NA	NA	NA	NA	156	no_ko	NA	NA	NA
cluster_1754	CP003843.1_1220	2	2	CP003843.1	NA	NA	NA	NA	NA	NA	NA	NA	75	no_ko	NA	NA	NA
cluster_1755	VBPD01000029.1_8	2	2	VBPD01000029.1	ENOG410ZQ98	29	S	Function unknown	NA	NA	NA	NA	154	no_ko	NA	NA	NA
cluster_1756	VBPL01000012.1_16	2	2	VBPL01000012.1	COG2116	331.3	P	Inorganic ion transport and metabolism	formate transmembrane transporter activity	Form_Nir_trans	234.2	Formate/nitrite transporter	447	K06212	NA	NA	NA
cluster_1757	LQMW01000023.1_5	2	2	LQMW01000023.1	NA	NA	NA	NA	NA	NA	NA	NA	98	no_ko	NA	NA	NA
cluster_1758	BGOU01000010.1_170	3	3	BGOU01000010.1	NA	NA	NA	NA	NA	NA	NA	NA	91	no_ko	NA	NA	NA
cluster_1759	CBTY010000006.1_26	2	2	CBTY010000006.1	NA	NA	NA	NA	NA	NA	NA	NA	308	no_ko	NA	NA	NA
cluster_1760	CP003843.1_801	2	2	CP003843.1	NA	NA	NA	NA	NA	NA	NA	NA	328	no_ko	NA	NA	NA
cluster_1761	CBTY010000006.1_9	2	2	CBTY010000006.1	COG0209	695.5	F	Nucleotide transport and metabolism	Provides the precursors necessary for DNA synthesis. Catalyzes the biosynthesis of deoxyribonucleotides from the corresponding ribonucleotides (By similarity)	Ribonuc_red_lgC	604	Ribonucleotide reductase, barrel domain	1248	K00525	E1.17.4.1A, nrdA, nrdE; ribonucleoside-diphosphate reductase alpha chain [EC:1.17.4.1]	Metabolism	Nucleotide metabolism	00230 Purine metabolism [PATH:ko00230]
cluster_1762	CP003843.1_802	2	2	CP003843.1	NA	NA	NA	NA	NA	NA	NA	NA	152	no_ko	NA	NA	NA
cluster_1763	LT981265.1_1618	3	3	LT981265.1	ENOG410Y47B	31.5	S	Function unknown	NA	NA	NA	NA	230	no_ko	NA	NA	NA
cluster_1764	CP003842.1_956	2	2	CP003842.1	NA	NA	NA	NA	NA	NA	NA	NA	392	no_ko	NA	NA	NA
cluster_1765	CP003842.1_940	2	2	CP003842.1	ENOG4111PRK	379.8	S	Function unknown	NA	NA	NA	NA	520	no_ko	NA	NA	NA
cluster_1766	CP011097.2_1076	2	2	CP011097.2	NA	NA	NA	NA	NA	NA	NA	NA	30	no_ko	NA	NA	NA
cluster_1767	CP003842.1_832	2	2	CP003842.1	NA	NA	NA	NA	NA	NA	NA	NA	96	no_ko	NA	NA	NA
cluster_1768	LN890280.1_849	2	2	LN890280.1	NA	NA	NA	NA	NA	NA	NA	NA	206	no_ko	NA	NA	NA
cluster_1769	CP003843.1_276	2	2	CP003843.1	NA	NA	NA	NA	NA	NA	NA	NA	157	no_ko	NA	NA	NA
cluster_1770	LQMW01000023.1_6	2	2	LQMW01000023.1	ENOG41110BK	42.7	S	Function unknown	NA	NA	NA	NA	304	no_ko	NA	NA	NA
cluster_1771	CP003842.1_1276	3	3	CP003842.1	COG0668	38.5	M	Cell wall/membrane/envelope biogenesis	Mechanosensitive ion channel	MS_channel	38.1	Mechanosensitive ion channel	162	no_ko	NA	NA	NA
cluster_1772	DAXZ01000024.1_47	2	2	DAXZ01000024.1	NA	NA	NA	NA	NA	NA	NA	NA	85	no_ko	NA	NA	NA
cluster_1773	CBTY010000009.1_214	2	2	CBTY010000009.1	COG2336	29.8	K	Transcription	transcriptional regulator antitoxin, MazE	MazE_antitoxin	31.2	Antidote-toxin recognition MazE, bacterial antitoxin	69	no_ko	NA	NA	NA
cluster_1774	CBTY010000009.1_290	3	3	CBTY010000009.1	ENOG410Z0JE	26.5	S	Function unknown	NA	NA	NA	NA	137	no_ko	NA	NA	NA
cluster_1775	CP003843.1_1673	2	2	CP003843.1	NA	NA	NA	NA	NA	NA	NA	NA	89	no_ko	NA	NA	NA
cluster_1776	CBTY010000006.1_198	2	2	CBTY010000006.1	COG1241	689.2	L	Replication, recombination and repair	dna replication licensing factor	MCM	389.7	MCM2/3/5 family	1071	K10726	mcm, cdc21; replicative DNA helicase Mcm [EC:3.6.4.-]	Chromosome	DNA Replication Initiation Factors	Initiation factors(archeal)
cluster_1777	BGOU01000001.1_8	2	2	BGOU01000001.1	ENOG4112907	148.2	O	Post-translational modification, protein turnover, and chaperones	alkyl hydroperoxide reductase Thiol specific antioxidant Mal allergen	NA	NA	NA	82	no_ko	NA	NA	NA
cluster_1778	BGOU01000003.1_292	2	2	BGOU01000003.1	NA	NA	NA	NA	NA	NA	NA	NA	67	no_ko	NA	NA	NA
cluster_1779	LN890280.1_1251	3	3	LN890280.1	NA	NA	NA	NA	NA	NA	NA	NA	66	no_ko	NA	NA	NA
cluster_1780	2558320490_27	2	2	2558320490	NA	NA	NA	NA	NA	NA	NA	NA	799	no_ko	NA	NA	NA
cluster_1781	LN890280.1_1398	2	2	LN890280.1	NA	NA	NA	NA	NA	NA	NA	NA	57	no_ko	NA	NA	NA
cluster_1782	LN890280.1_1259	2	2	LN890280.1	ENOG410ZKGQ	28.5	V	Defense mechanisms	HNHc	NA	NA	NA	72	no_ko	NA	NA	NA
cluster_1783	2558320470_64	2	2	2558320470	COG0798	443.2	P	Inorganic ion transport and metabolism	arsenical-resistance protein	SBF	189.6	Sodium Bile acid symporter family	385	K03325	NA	NA	NA
cluster_1784	2718225346_307	2	2	2718225346	ENOG4111N68	200.3	S	Function unknown	Membrane	TspO_MBR	42.7	TspO/MBR family	184	no_ko	NA	NA	NA
cluster_1785	CP021324.1_1198	4	4	CP021324.1	ENOG41125J3	35.8	S	Function unknown	NA	NA	NA	NA	96	no_ko	NA	NA	NA
cluster_1786	BGOU01000001.1_9	2	2	BGOU01000001.1	NA	NA	NA	NA	NA	NA	NA	NA	83	no_ko	NA	NA	NA
cluster_1787	FUYK01000011.1_33	2	2	FUYK01000011.1	NA	NA	NA	NA	NA	NA	NA	NA	164	no_ko	NA	NA	NA
cluster_1788	1055517_contig_447_29	6	6	1055517_contig_447	NA	NA	NA	NA	NA	NA	NA	NA	145	no_ko	NA	NA	NA
cluster_1789	AFPU01000001.1_666	3	3	AFPU01000001.1	NA	NA	NA	NA	NA	NA	NA	NA	61	no_ko	NA	NA	NA
cluster_1790	LN890280.1_789	2	2	LN890280.1	NA	NA	NA	NA	NA	NA	NA	NA	80	no_ko	NA	NA	NA
cluster_1791	1055469_contig_219_17	4	4	1055469_contig_219	NA	NA	NA	NA	NA	NA	NA	NA	280	no_ko	NA	NA	NA
cluster_1792	LN890280.1_2001	2	2	LN890280.1	NA	NA	NA	NA	NA	NA	NA	NA	78	no_ko	NA	NA	NA
cluster_1793	LN890280.1_786	2	2	LN890280.1	NA	NA	NA	NA	NA	NA	NA	NA	49	no_ko	NA	NA	NA
cluster_1794	BGOU01000010.1_240	3	3	BGOU01000010.1	NA	NA	NA	NA	NA	NA	NA	NA	110	no_ko	NA	NA	NA
cluster_1795	FUYK01000008.1_76	2	2	FUYK01000008.1	NA	NA	NA	NA	NA	NA	NA	NA	92	no_ko	NA	NA	NA
cluster_1796	BGOU01000010.1_300	3	3	BGOU01000010.1	NA	NA	NA	NA	NA	NA	NA	NA	51	no_ko	NA	NA	NA
cluster_1797	BGOU01000010.1_48	2	2	BGOU01000010.1	NA	NA	NA	NA	NA	NA	NA	NA	58	no_ko	NA	NA	NA
cluster_1798	FUYK01000007.1_204	2	2	FUYK01000007.1	NA	NA	NA	NA	NA	NA	NA	NA	249	no_ko	NA	NA	NA
cluster_1799	LN890280.1_471	2	2	LN890280.1	NA	NA	NA	NA	NA	NA	NA	NA	34	no_ko	NA	NA	NA
cluster_1800	FUYK01000005.1_8	2	2	FUYK01000005.1	NA	NA	NA	NA	NA	NA	NA	NA	60	no_ko	NA	NA	NA
cluster_1801	2718225202_32	5	5	2718225202	ENOG41110RU	37.1	S	Function unknown	NA	NA	NA	NA	174	no_ko	NA	NA	NA
cluster_1802	2558320539_1	2	2	2558320539	COG0433	49.3	S	Function unknown	Aaa atpase	NA	NA	NA	142	no_ko	NA	NA	NA
cluster_1803	2558320468_44	2	2	2558320468	NA	NA	NA	NA	NA	NA	NA	NA	81	no_ko	NA	NA	NA
cluster_1804	AFPU01000001.1_63	2	2	AFPU01000001.1	ENOG4111JD1	329.1	S	Function unknown	NA	NA	NA	NA	291	no_ko	NA	NA	NA
cluster_1805	DAEN01000052.1_7	2	2	DAEN01000052.1	NA	NA	NA	NA	NA	NA	NA	NA	87	no_ko	NA	NA	NA
cluster_1806	LDXL01000008.1_206	7	7	LDXL01000008.1	NA	NA	NA	NA	NA	NA	NA	NA	123	no_ko	NA	NA	NA
cluster_1807	2558320471_35	2	2	2558320471	COG4352	30.5	J	Translation, ribosomal structure and biogenesis	cytoplasmic translation	NA	NA	NA	157	no_ko	NA	NA	NA
cluster_1808	2558320494_8	7	7	2558320494	ENOG410YE8M	29.8	S	Function unknown	NA	NA	NA	NA	251	no_ko	NA	NA	NA
cluster_1809	11_38	5	5	11	NA	NA	NA	NA	NA	NA	NA	NA	126	no_ko	NA	NA	NA
cluster_1810	8_63	7	7	8	COG3614	34.2	T	Signal transduction mechanisms	Histidine kinase	PAS	37.5	PAS fold	112	no_ko	NA	NA	NA
cluster_1811	NODE_97_length_1145_cov_4.286517_2	5	5	NODE_97_length_1145_cov_4.286517	ENOG41129S3	38.2	S	Function unknown	NA	NA	NA	NA	66	no_ko	NA	NA	NA
cluster_1812	BGOU01000010.1_79	2	2	BGOU01000010.1	NA	NA	NA	NA	NA	NA	NA	NA	71	no_ko	NA	NA	NA
cluster_1813	BGOU01000003.1_307	2	2	BGOU01000003.1	COG2242	89.6	H	Coenzyme transport and metabolism	precorrin-6y C5,15-methyltransferase	NA	NA	NA	109	K02191	cbiT; cobalt-precorrin-6B (C15)-methyltransferase [EC:2.1.1.196]	Metabolism	Metabolism of cofactors and vitamins	00860 Porphyrin and chlorophyll metabolism [PATH:ko00860]
cluster_1814	1055472_contig_595_24	6	6	1055472_contig_595	NA	NA	NA	NA	NA	NA	NA	NA	259	no_ko	NA	NA	NA
cluster_1815	2718225198_14	2	2	2718225198	COG1148	1196.7	C	Energy production and conversion	CoB--CoM heterodisulfide reductase activity	Pyr_redox_2	151	Pyridine nucleotide-disulphide oxidoreductase	1138	K03388	hdrA; heterodisulfide reductase subunit A [EC:1.8.98.1]	Metabolism	Metabolism	01200 Carbon metabolism [PATH:ko01200]
cluster_1816	CP000866.1_151	7	7	CP000866.1	COG1898	32.9	M	Cell wall/membrane/envelope biogenesis	DTDP-4-dehydrorhamnose 3,5-epimerase	FdtA	111	WxcM-like, C-terminal	152	no_ko	NA	NA	NA
cluster_1817	2718225198_19	2	2	2718225198	NA	NA	NA	NA	NA	NA	NA	NA	339	no_ko	NA	NA	NA
cluster_1818	2718225201_22	2	2	2718225201	NA	NA	NA	NA	NA	Arrestin_N	28.4	Arrestin (or S-antigen), N-terminal domain	197	no_ko	NA	NA	NA
cluster_1819	2718225346_233	3	3	2718225346	COG0838	33.8	C	Energy production and conversion	NDH-1 shuttles electrons from NADH, via FMN and iron- sulfur (Fe-S) centers, to quinones in the respiratory chain	Oxidored_q4	35.4	NADH-ubiquinone/plastoquinone oxidoreductase, chain 3	110	no_ko	NA	NA	NA
cluster_1820	AVSQ01000016.1_85	2	2	AVSQ01000016.1	ENOG4111J1K	227.1	S	Function unknown	Protein of unknown function (DUF3494)	DUF3494	183.4	Protein of unknown function (DUF3494)	367	no_ko	NA	NA	NA
cluster_1821	LN890280.1_1543	2	2	LN890280.1	NA	NA	NA	NA	NA	NA	NA	NA	97	no_ko	NA	NA	NA
cluster_1822	LN890280.1_1448	3	3	LN890280.1	NA	NA	NA	NA	NA	NA	NA	NA	85	no_ko	NA	NA	NA
cluster_1823	LN890280.1_598	2	2	LN890280.1	COG3794	63.3	C	Energy production and conversion	Blue (Type 1) copper domain protein	NA	NA	NA	470	no_ko	NA	NA	NA
cluster_1824	FRFC01000003.1_703	2	2	FRFC01000003.1	NA	NA	NA	NA	NA	NA	NA	NA	200	no_ko	NA	NA	NA
cluster_1825	FRFC01000003.1_558	2	2	FRFC01000003.1	NA	NA	NA	NA	NA	NA	NA	NA	70	no_ko	NA	NA	NA
cluster_1826	LN890280.1_46	2	2	LN890280.1	NA	NA	NA	NA	NA	NA	NA	NA	43	no_ko	NA	NA	NA
cluster_1827	LN890280.1_1019	2	2	LN890280.1	ENOG410Y789	52.9	S	Function unknown	NA	NA	NA	NA	245	no_ko	NA	NA	NA
cluster_1828	FRFC01000003.1_2	2	2	FRFC01000003.1	NA	NA	NA	NA	NA	SUR7	28.6	SUR7/PalI family	187	no_ko	NA	NA	NA
cluster_1829	LN890280.1_84	2	2	LN890280.1	ENOG410ZX8J	203.3	S	Function unknown	NHL repeat	NHL	91	NHL repeat	2401	K12035	TRIM71; tripartite motif-containing protein 71 [EC:6.3.2.19]	6. Ligases	6.3	6.3.2
cluster_1830	LN890280.1_329	2	2	LN890280.1	NA	NA	NA	NA	NA	NA	NA	NA	77	no_ko	NA	NA	NA
cluster_1831	DP000238.1_1553	2	2	DP000238.1	ENOG41120P7	62.9	S	Function unknown	NA	NA	NA	NA	163	no_ko	NA	NA	NA
cluster_1832	LN890280.1_330	3	3	LN890280.1	NA	NA	NA	NA	NA	NA	NA	NA	130	no_ko	NA	NA	NA
cluster_1833	LXWN01000002.1_226	3	3	LXWN01000002.1	ENOG4112CSF	205.8	S	Function unknown	NA	NA	NA	NA	508	no_ko	NA	NA	NA
cluster_1834	ASW8bin1_21_12	2	2	ASW8bin1_21	COG4993	236.5	G	Carbohydrate transport and metabolism	Dehydrogenase	PQQ	100.4	PQQ enzyme repeat	659	K00117	gcd; quinoprotein glucose dehydrogenase [EC:1.1.5.2]	Metabolism	Carbohydrate metabolism	00030 Pentose phosphate pathway [PATH:ko00030]
cluster_1835	VBPD01000054.1_64	5	5	VBPD01000054.1	NA	NA	NA	NA	NA	NA	NA	NA	52	no_ko	NA	NA	NA
cluster_1836	ASW8bin1_21_10	2	2	ASW8bin1_21	COG4993	217.6	G	Carbohydrate transport and metabolism	Dehydrogenase	PQQ	75.4	PQQ enzyme repeat	703	K00117	gcd; quinoprotein glucose dehydrogenase [EC:1.1.5.2]	Metabolism	Carbohydrate metabolism	00030 Pentose phosphate pathway [PATH:ko00030]
cluster_1837	ASW8bin1_21_8	2	2	ASW8bin1_21	COG4993	199.4	G	Carbohydrate transport and metabolism	Dehydrogenase	PQQ	54.9	PQQ enzyme repeat	753	no_ko	NA	NA	NA
cluster_1838	DP000238.1_1699	2	2	DP000238.1	NA	NA	NA	NA	NA	NA	NA	NA	59	no_ko	NA	NA	NA
cluster_1839	LN890280.1_1351	5	5	LN890280.1	NA	NA	NA	NA	NA	NA	NA	NA	261	no_ko	NA	NA	NA
cluster_1840	VBPL01000009.1_4	4	4	VBPL01000009.1	NA	NA	NA	NA	NA	NA	NA	NA	77	no_ko	NA	NA	NA
cluster_1841	RKRY01000018.1_1	2	2	RKRY01000018.1	NA	NA	NA	NA	NA	NA	NA	NA	153	no_ko	NA	NA	NA
cluster_1842	LN890280.1_172	2	2	LN890280.1	NA	NA	NA	NA	NA	NA	NA	NA	53	no_ko	NA	NA	NA
cluster_1843	CBTY010000011.1_13	2	2	CBTY010000011.1	ENOG4111M3C	48.2	S	Function unknown	NA	Glyco_hydro_76	31.2	Glycosyl hydrolase family 76	414	no_ko	NA	NA	NA
cluster_1844	1055517_contig_200_7	2	2	1055517_contig_200	ENOG410YIE8	37.2	S	Function unknown	adhesin-like protein	NA	NA	NA	161	no_ko	NA	NA	NA
cluster_1845	DAXZ01000045.1_18	2	2	DAXZ01000045.1	NA	NA	NA	NA	NA	NA	NA	NA	52	no_ko	NA	NA	NA
cluster_1846	LN890280.1_2070	2	2	LN890280.1	NA	NA	NA	NA	NA	NA	NA	NA	49	no_ko	NA	NA	NA
cluster_1847	CP011097.2_706	2	2	CP011097.2	NA	NA	NA	NA	NA	NA	NA	NA	85	no_ko	NA	NA	NA
cluster_1848	VBPW01000032.1_10	2	2	VBPW01000032.1	NA	NA	NA	NA	NA	NA	NA	NA	61	no_ko	NA	NA	NA
cluster_1849	LN890280.1_1645	2	2	LN890280.1	NA	NA	NA	NA	NA	NA	NA	NA	83	no_ko	NA	NA	NA
cluster_1850	FUYK01000005.1_46	3	3	FUYK01000005.1	NA	NA	NA	NA	NA	NA	NA	NA	325	no_ko	NA	NA	NA
cluster_1851	LN890280.1_1134	2	2	LN890280.1	ENOG410ZJMB	105.1	S	Function unknown	immunoglobulin superfamily member	fn3	75.4	Fibronectin type III domain	571	K12567	TTN; titin [EC:2.7.11.1]	2. Transferases	2.7	2.7.11
cluster_1852	FUYK01000012.1_60	3	3	FUYK01000012.1	ENOG4111JVY	296.2	S	Function unknown	Fibro-slime family	PA14	28.8	PA14 domain	482	no_ko	NA	NA	NA
cluster_1853	LN890280.1_250	2	2	LN890280.1	ENOG410Z3CW	32.6	S	Function unknown	NA	NA	NA	NA	254	no_ko	NA	NA	NA
cluster_1854	LN890280.1_576	2	2	LN890280.1	NA	NA	NA	NA	NA	NA	NA	NA	79	no_ko	NA	NA	NA
cluster_1855	ASW8bin1_28_13	4	4	ASW8bin1_28	NA	NA	NA	NA	NA	NA	NA	NA	678	no_ko	NA	NA	NA
cluster_1856	VBPD01000031.1_34	2	2	VBPD01000031.1	NA	NA	NA	NA	NA	NA	NA	NA	82	no_ko	NA	NA	NA
cluster_1857	AFPU01000001.1_102	2	2	AFPU01000001.1	NA	NA	NA	NA	NA	NA	NA	NA	50	no_ko	NA	NA	NA
cluster_1858	LN890280.1_1413	3	3	LN890280.1	NA	NA	NA	NA	NA	NA	NA	NA	75	no_ko	NA	NA	NA
cluster_1859	FRFC01000005.1_236	2	2	FRFC01000005.1	NA	NA	NA	NA	NA	NA	NA	NA	90	no_ko	NA	NA	NA
cluster_1860	FRFC01000005.1_111	2	2	FRFC01000005.1	NA	NA	NA	NA	NA	DNA_ligase_ZBD	24.8	NAD-dependent DNA ligase C4 zinc finger domain	48	no_ko	NA	NA	NA
cluster_1861	LN890280.1_894	3	3	LN890280.1	NA	NA	NA	NA	NA	NA	NA	NA	48	no_ko	NA	NA	NA
cluster_1862	FRFC01000003.1_841	2	2	FRFC01000003.1	NA	NA	NA	NA	NA	NA	NA	NA	78	no_ko	NA	NA	NA
cluster_1863	AFPU01000001.1_1164	2	2	AFPU01000001.1	NA	NA	NA	NA	NA	NA	NA	NA	38	no_ko	NA	NA	NA
cluster_1864	AFPU01000001.1_1061	2	2	AFPU01000001.1	COG2101	93.5	K	Transcription	General factor that plays a role in the activation of archaeal genes transcribed by RNA polymerase. Binds specifically to the TATA box promoter element which lies close to the position of transcription initiation (By similarity)	TBP	93.3	Transcription factor TFIID (or TATA-binding protein, TBP)	124	K03120	TBP, tbp; transcription initiation factor TFIID TATA-box-binding protein	Genetic Information Processing	Transcription	03022 Basal transcription factors [PATH:ko03022]
cluster_1865	VBPW01000008.1_6	2	2	VBPW01000008.1	NA	NA	NA	NA	NA	B5	25.6	tRNA synthetase B5 domain	145	K01890	FARSB, pheT; phenylalanyl-tRNA synthetase beta chain [EC:6.1.1.20]	Genetic Information Processing	Translation	00970 Aminoacyl-tRNA biosynthesis [PATH:ko00970]
cluster_1866	CBTY010000006.1_75	3	3	CBTY010000006.1	ENOG41110TA	26.4	S	Function unknown	NA	NA	NA	NA	223	no_ko	NA	NA	NA
cluster_1867	DAKA01000081.1_1	4	4	DAKA01000081.1	NA	NA	NA	NA	NA	NA	NA	NA	97	no_ko	NA	NA	NA
cluster_1868	QOOS01000002.1_170	3	3	QOOS01000002.1	NA	NA	NA	NA	NA	NA	NA	NA	86	no_ko	NA	NA	NA
cluster_1869	QOOS01000009.1_7	4	4	QOOS01000009.1	NA	NA	NA	NA	NA	NA	NA	NA	52	no_ko	NA	NA	NA
cluster_1870	LQMW01000006.1_23	5	5	LQMW01000006.1	NA	NA	NA	NA	NA	NA	NA	NA	76	no_ko	NA	NA	NA
cluster_1871	LQMW01000026.1_55	4	4	LQMW01000026.1	NA	NA	NA	NA	NA	NA	NA	NA	65	no_ko	NA	NA	NA
cluster_1872	LQMW01000009.1_21	3	3	LQMW01000009.1	NA	NA	NA	NA	NA	NA	NA	NA	57	no_ko	NA	NA	NA
cluster_1873	QOOS01000007.1_46	5	5	QOOS01000007.1	COG1787	106.3	V	Defense mechanisms	restriction endonuclease	Mrr_cat	70.2	Restriction endonuclease	248	K07449	NA	NA	NA
cluster_1874	2718225351_59	2	2	2718225351	ENOG4111ME3	59.8	S	Function unknown	NA	NA	NA	NA	249	no_ko	NA	NA	NA
cluster_1875	NSIS01000011.1_91	5	5	NSIS01000011.1	NA	NA	NA	NA	NA	NA	NA	NA	183	no_ko	NA	NA	NA
cluster_1876	CP021324.1_1529	3	3	CP021324.1	NA	NA	NA	NA	NA	NA	NA	NA	30	no_ko	NA	NA	NA
cluster_1877	NSIS01000020.1_20	5	5	NSIS01000020.1	ENOG41110I9	36.8	S	Function unknown	NA	NA	NA	NA	75	no_ko	NA	NA	NA
cluster_1878	QOOS01000002.1_207	4	4	QOOS01000002.1	NA	NA	NA	NA	NA	NA	NA	NA	63	no_ko	NA	NA	NA
cluster_1879	DAKA01000069.1_2	2	2	DAKA01000069.1	NA	NA	NA	NA	NA	NA	NA	NA	47	no_ko	NA	NA	NA
cluster_1880	DAKA01000068.1_64	4	4	DAKA01000068.1	NA	NA	NA	NA	NA	NA	NA	NA	106	no_ko	NA	NA	NA
cluster_1881	LQMW01000017.1_44	4	4	LQMW01000017.1	NA	NA	NA	NA	NA	NA	NA	NA	40	no_ko	NA	NA	NA
cluster_1882	LQMW01000017.1_43	4	4	LQMW01000017.1	NA	NA	NA	NA	NA	NA	NA	NA	67	no_ko	NA	NA	NA
cluster_1883	DAKA01000068.1_48	5	5	DAKA01000068.1	ENOG41110I9	46.1	S	Function unknown	NA	NA	NA	NA	153	no_ko	NA	NA	NA
cluster_1884	CP021324.1_838	4	4	CP021324.1	NA	NA	NA	NA	NA	NA	NA	NA	46	no_ko	NA	NA	NA
cluster_1885	CP021324.1_834	3	3	CP021324.1	NA	NA	NA	NA	NA	NA	NA	NA	206	no_ko	NA	NA	NA
cluster_1886	RKRY01000135.1_1	1	3	RKRY01000135.1	NA	NA	NA	NA	NA	NA	NA	NA	29	no_ko	NA	NA	NA
cluster_1887	RKRY01000065.1_1	1	2	RKRY01000065.1	NA	NA	NA	NA	NA	NA	NA	NA	30	no_ko	NA	NA	NA
cluster_1888	QOOS01000004.1_63	2	2	QOOS01000004.1	NA	NA	NA	NA	NA	NA	NA	NA	45	no_ko	NA	NA	NA
cluster_1889	QOOS01000002.1_176	2	2	QOOS01000002.1	NA	NA	NA	NA	NA	NA	NA	NA	33	no_ko	NA	NA	NA
cluster_1890	QOOS01000007.1_48	3	3	QOOS01000007.1	NA	NA	NA	NA	NA	NA	NA	NA	49	no_ko	NA	NA	NA
cluster_1891	LQMW01000006.1_22	3	3	LQMW01000006.1	ENOG4110ZNH	113.3	S	Function unknown	NA	NA	NA	NA	445	no_ko	NA	NA	NA
cluster_1892	CP021324.1_945	2	2	CP021324.1	NA	NA	NA	NA	NA	NA	NA	NA	48	no_ko	NA	NA	NA
cluster_1893	QOOS01000009.1_50	3	3	QOOS01000009.1	ENOG410ZHU9	107.2	S	Function unknown	NA	NA	NA	NA	232	no_ko	NA	NA	NA
cluster_1894	2718225306_9	2	2	2718225306	COG0685	140.8	E	Amino acid transport and metabolism	Methylenetetrahydrofolate reductase	MTHFR	70.1	Methylenetetrahydrofolate reductase	340	K24042	NA	NA	NA
cluster_1895	QOOS01000006.1_51	3	3	QOOS01000006.1	NA	NA	NA	NA	NA	NA	NA	NA	56	no_ko	NA	NA	NA
cluster_1896	CP021324.1_556	2	2	CP021324.1	NA	NA	NA	NA	NA	NA	NA	NA	34	no_ko	NA	NA	NA
cluster_1897	CP021324.1_551	3	3	CP021324.1	NA	NA	NA	NA	NA	NA	NA	NA	61	no_ko	NA	NA	NA
cluster_1898	QOOS01000003.1_124	3	3	QOOS01000003.1	NA	NA	NA	NA	NA	NA	NA	NA	44	no_ko	NA	NA	NA
cluster_1899	CP021324.1_404	4	4	CP021324.1	NA	NA	NA	NA	NA	NA	NA	NA	76	no_ko	NA	NA	NA
cluster_1900	NSIS01000010.1_14	3	3	NSIS01000010.1	NA	NA	NA	NA	NA	NA	NA	NA	59	no_ko	NA	NA	NA
cluster_1901	QOOS01000001.1_110	3	3	QOOS01000001.1	NA	NA	NA	NA	NA	NA	NA	NA	92	no_ko	NA	NA	NA
cluster_1902	2718225170_37	2	2	2718225170	NA	NA	NA	NA	NA	NA	NA	NA	528	no_ko	NA	NA	NA
cluster_1903	2718225147_177	2	2	2718225147	NA	NA	NA	NA	NA	NA	NA	NA	141	no_ko	NA	NA	NA
cluster_1904	2718225184_5	2	2	2718225184	NA	NA	NA	NA	NA	NA	NA	NA	136	no_ko	NA	NA	NA
cluster_1905	2718225182_5	2	2	2718225182	NA	NA	NA	NA	NA	NA	NA	NA	224	no_ko	NA	NA	NA
cluster_1906	2718225174_4	2	2	2718225174	NA	NA	NA	NA	NA	NA	NA	NA	50	no_ko	NA	NA	NA
cluster_1907	2718225173_9	2	2	2718225173	NA	NA	NA	NA	NA	MraZ	22.4	MraZ protein, putative antitoxin-like	87	no_ko	NA	NA	NA
cluster_1908	2718225262_25	2	2	2718225262	NA	NA	NA	NA	NA	NA	NA	NA	150	no_ko	NA	NA	NA
cluster_1909	2718225221_25	2	2	2718225221	NA	NA	NA	NA	NA	NA	NA	NA	126	no_ko	NA	NA	NA
cluster_1910	2718225349_162	2	2	2718225349	NA	NA	NA	NA	NA	NA	NA	NA	137	no_ko	NA	NA	NA
cluster_1911	2718225147_178	2	2	2718225147	ENOG4111U4U	61	S	Function unknown	NA	NA	NA	NA	102	no_ko	NA	NA	NA
cluster_1912	2718225169_62	2	2	2718225169	NA	NA	NA	NA	NA	NA	NA	NA	189	no_ko	NA	NA	NA
cluster_1913	2718225167_92	2	2	2718225167	NA	NA	NA	NA	NA	NA	NA	NA	389	no_ko	NA	NA	NA
cluster_1914	2718225167_91	2	2	2718225167	NA	NA	NA	NA	NA	NA	NA	NA	166	no_ko	NA	NA	NA
cluster_1915	2718225233_86	2	2	2718225233	NA	NA	NA	NA	NA	NA	NA	NA	211	no_ko	NA	NA	NA
cluster_1916	2718225219_86	2	2	2718225219	NA	NA	NA	NA	NA	NA	NA	NA	460	no_ko	NA	NA	NA
cluster_1917	2718225264_4	2	2	2718225264	NA	NA	NA	NA	NA	NA	NA	NA	145	no_ko	NA	NA	NA
cluster_1918	2718225264_5	2	2	2718225264	COG3609	35.5	K	Transcription	CopG Arc MetJ family	RHH_1	23.2	Ribbon-helix-helix protein, copG family	96	no_ko	NA	NA	NA
cluster_1919	2718225349_148	2	2	2718225349	COG4720	91.5	S	Function unknown	UPF0397 protein	ECF-ribofla_trS	76.6	ECF-type riboflavin transporter, S component	313	no_ko	NA	NA	NA
cluster_1920	DAKA01000006.1_2	5	5	DAKA01000006.1	NA	NA	NA	NA	NA	NA	NA	NA	154	no_ko	NA	NA	NA
cluster_1921	LQMW01000001.1_4	4	4	LQMW01000001.1	NA	NA	NA	NA	NA	NA	NA	NA	117	no_ko	NA	NA	NA
cluster_1922	DAKA01000031.1_11	4	4	DAKA01000031.1	NA	NA	NA	NA	NA	NA	NA	NA	76	no_ko	NA	NA	NA
cluster_1923	LQMW01000002.1_40	2	2	LQMW01000002.1	NA	NA	NA	NA	NA	NA	NA	NA	114	no_ko	NA	NA	NA
cluster_1924	DAKA01000019.1_17	4	4	DAKA01000019.1	NA	NA	NA	NA	NA	NA	NA	NA	105	no_ko	NA	NA	NA
cluster_1925	CP021324.1_822	4	4	CP021324.1	NA	NA	NA	NA	NA	NA	NA	NA	51	no_ko	NA	NA	NA
cluster_1926	CP021324.1_543	5	5	CP021324.1	ENOG4111H3S	27.4	S	Function unknown	ZnF_C2H2	NA	NA	NA	77	no_ko	NA	NA	NA
cluster_1927	CP021324.1_553	4	4	CP021324.1	NA	NA	NA	NA	NA	NA	NA	NA	87	no_ko	NA	NA	NA
cluster_1928	DAKA01000006.1_3	4	4	DAKA01000006.1	NA	NA	NA	NA	NA	NA	NA	NA	106	no_ko	NA	NA	NA
cluster_1929	RKRY01000128.1_4	2	2	RKRY01000128.1	ENOG410XTHD	32.2	L	Replication, recombination and repair	Integrase catalytic subunit	NA	NA	NA	80	K07497	NA	NA	NA
cluster_1930	LQMW01000019.1_10	2	2	LQMW01000019.1	ENOG4111XHE	30.4	K	Transcription	asnc family transcriptional regulator	NA	NA	NA	79	no_ko	NA	NA	NA
cluster_1931	LQMW01000025.1_7	1	2	LQMW01000025.1	NA	NA	NA	NA	NA	NA	NA	NA	40	no_ko	NA	NA	NA
cluster_1932	LQMW01000012.1_1	1	2	LQMW01000012.1	NA	NA	NA	NA	NA	NA	NA	NA	46	no_ko	NA	NA	NA
cluster_1933	2718225261_3	2	2	2718225261	NA	NA	NA	NA	NA	NA	NA	NA	464	no_ko	NA	NA	NA
cluster_1934	2718225147_183	2	2	2718225147	ENOG410Z4Z1	41.1	S	Function unknown	NA	NA	NA	NA	209	no_ko	NA	NA	NA
cluster_1935	2718225238_67	2	2	2718225238	ENOG4112629	133.2	S	Function unknown	NA	NA	NA	NA	94	no_ko	NA	NA	NA
cluster_1936	2718225238_65	2	2	2718225238	COG0003	215.3	P	Inorganic ion transport and metabolism	ATPase required for the post-translational delivery of tail-anchored (TA) proteins to the endoplasmic reticulum. Recognizes and selectively binds the transmembrane domain of TA proteins in the cytosol. This complex then targets to the endoplasmic reticulum by membrane-bound receptors, where the tail- anchored protein is released for insertion. This process is regulated by ATP binding and hydrolys…	ArsA_ATPase	186.8	Anion-transporting ATPase	336	K01551	arsA, ASNA1; arsenite-transporting ATPase [EC:3.6.3.16]	3. Hydrolases	3.6	3.6.3
cluster_1937	NDWU01000009.1_46	2	2	NDWU01000009.1	COG0509	76	E	Amino acid transport and metabolism	The glycine cleavage system catalyzes the degradation of glycine. The H protein shuttles the methylamine group of glycine from the P protein to the T protein (By similarity)	GCV_H	84.2	Glycine cleavage H-protein	133	K02437	gcvH, GCSH; glycine cleavage system H protein	Metabolism	Carbohydrate metabolism	00630 Glyoxylate and dicarboxylate metabolism [PATH:ko00630]
cluster_1938	MTMA01000002.1_36	2	2	MTMA01000002.1	ENOG410XRGV	228.1	C	Energy production and conversion	FAD linked oxidases, C-terminal domain	FAD_binding_4	130.9	FAD binding domain	478	K00803	E2.5.1.26, AGPS; alkyldihydroxyacetonephosphate synthase [EC:2.5.1.26]	Metabolism	Lipid metabolism	00565 Ether lipid metabolism [PATH:ko00565]
cluster_1939	DAEN01000062.1_11	2	2	DAEN01000062.1	COG0146	326.7	EQ	Amino acid transport and metabolism;Secondary metabolites biosynthesis, transport, and catabolism	5-oxoprolinase	Hydantoinase_B	325.9	Hydantoinase B/oxoprolinase	685	K10854	acxB; acetone carboxylase, alpha subunit [EC:6.4.1.6]	6. Ligases	6.4	6.4.1
cluster_1940	MTMA01000002.1_170	2	2	MTMA01000002.1	COG3379	328.7	S	Function unknown	type i phosphodiesterase nucleotide pyrophosphatase	Phosphodiest	118.9	Type I phosphodiesterase / nucleotide pyrophosphatase	544	no_ko	NA	NA	NA
cluster_1941	NDWU01000026.1_19	2	2	NDWU01000026.1	ENOG410XVHT	58.4	S	Function unknown	DNA polymerase beta domain protein region	NTP_transf_2	46.6	Nucleotidyltransferase domain	206	no_ko	NA	NA	NA
cluster_1942	2718225301_7	2	2	2718225301	ENOG410XUSY	31.4	S	Function unknown	NA	NA	NA	NA	168	no_ko	NA	NA	NA
cluster_1943	2718225349_133	2	2	2718225349	NA	NA	NA	NA	NA	NA	NA	NA	67	no_ko	NA	NA	NA
cluster_1944	MTMA01000002.1_460	2	2	MTMA01000002.1	COG0509	73.2	E	Amino acid transport and metabolism	The glycine cleavage system catalyzes the degradation of glycine. The H protein shuttles the methylamine group of glycine from the P protein to the T protein (By similarity)	GCV_H	76.7	Glycine cleavage H-protein	125	K02437	gcvH, GCSH; glycine cleavage system H protein	Metabolism	Carbohydrate metabolism	00630 Glyoxylate and dicarboxylate metabolism [PATH:ko00630]
cluster_1945	NDWU01000009.1_49	2	2	NDWU01000009.1	NA	NA	NA	NA	NA	NA	NA	NA	281	no_ko	NA	NA	NA
cluster_1946	MTMA01000002.1_52	2	2	MTMA01000002.1	ENOG410XR2Q	69.5	I	Lipid transport and metabolism	acyl-Coa dehydrogenase	Acyl-CoA_dh_1	60.8	Acyl-CoA dehydrogenase, C-terminal domain	78	K18244	NA	NA	NA
cluster_1947	NDWU01000009.1_41	2	2	NDWU01000009.1	ENOG410YNFW	38.5	S	Function unknown	NA	NA	NA	NA	361	no_ko	NA	NA	NA
cluster_1948	MTMA01000002.1_447	2	2	MTMA01000002.1	COG0644	131.3	C	Energy production and conversion	geranylgeranyl reductase	FAD_binding_3	36.5	FAD binding domain	353	K17830	GGR; digeranylgeranylglycerophospholipid reductase [EC:1.3.1.101 1.3.99.34]	Metabolism	Lipid metabolism	00564 Glycerophospholipid metabolism [PATH:ko00564]
cluster_1949	2721801691_7	3	3	2721801691	COG1342	93.8	S	Function unknown	UPF0251 protein	DUF134	67.9	Protein of unknown function DUF134	111	K06933	NA	NA	NA
cluster_1950	MTMA01000002.1_231	2	2	MTMA01000002.1	COG3894	547.7	C	Energy production and conversion	Ferredoxin	DUF4445	436.7	Domain of unknown function (DUF4445)	624	no_ko	NA	NA	NA
cluster_1951	NDWU01000002.1_31	3	3	NDWU01000002.1	COG1908	260.6	C	Energy production and conversion	Methyl-viologen-reducing hydrogenase, delta subunit	FlpD	190.8	Methyl-viologen-reducing hydrogenase, delta subunit	147	K14127	mvhD, vhuD, vhcD; F420-non-reducing hydrogenase iron-sulfur subunit [EC:1.12.99.-]	1. Oxidoreductases	1.12	1.12.99
cluster_1952	2718225349_100	2	2	2718225349	COG2045	162.4	H	Coenzyme transport and metabolism	2-phosphosulfolactate phosphatase	2-ph_phosp	180	2-phosphosulpholactate phosphatase	236	K05979	E3.1.3.71, comB; 2-phosphosulfolactate phosphatase [EC:3.1.3.71]	Metabolism	Energy metabolism	00680 Methane metabolism [PATH:ko00680]
cluster_1953	NDWU01000002.1_30	3	3	NDWU01000002.1	COG1148	900.5	C	Energy production and conversion	CoB--CoM heterodisulfide reductase activity	Fer4	70.8	4Fe-4S binding domain	660	K03388	hdrA; heterodisulfide reductase subunit A [EC:1.8.98.1]	Metabolism	Metabolism	01200 Carbon metabolism [PATH:ko01200]
cluster_1954	MTMA01000002.1_455	3	3	MTMA01000002.1	COG1150	103	C	Energy production and conversion	heterodisulfide reductase, subunit	Fer4_17	35.1	4Fe-4S dicluster domain	169	K03390	hdrC; heterodisulfide reductase subunit C [EC:1.8.98.1]	Metabolism	Metabolism	01200 Carbon metabolism [PATH:ko01200]
cluster_1955	MTMA01000002.1_297	2	2	MTMA01000002.1	COG0433	66.3	S	Function unknown	Aaa atpase	DUF87	53.2	Domain of unknown function DUF87	575	K06915	NA	NA	NA
cluster_1956	MTMA01000004.1_175	2	2	MTMA01000004.1	ENOG4111RFB	32.6	S	Function unknown	Histidine kinase-, DNA gyrase B-, and HSP90-like ATPase	NA	NA	NA	343	no_ko	NA	NA	NA
cluster_1957	WP_013129578.1	2	2	WP	ENOG410XUH6	64.5	S	Function unknown	acetyltransferase	Acetyltransf_CG	80.6	GCN5-related N-acetyl-transferase	120	K06975	NA	NA	NA
cluster_1958	WP_013129540.1	2	2	WP	COG1988	103	S	Function unknown	Membrane-bound metal-dependent hydrolase	YdjM	70.1	LexA-binding, inner membrane-associated putative hydrolase	159	no_ko	NA	NA	NA
cluster_1959	MTMA01000002.1_218	2	2	MTMA01000002.1	COG1036	200.1	C	Energy production and conversion	flavoprotein	Flavoprotein	51.5	Flavoprotein	248	K18853	NA	NA	NA
cluster_1960	WP_013129341.1	2	2	WP	ENOG4111JBI	221.3	S	Function unknown	NA	NA	NA	NA	216	no_ko	NA	NA	NA
cluster_1961	WP_013129216.1	2	2	WP	NA	NA	NA	NA	NA	NA	NA	NA	274	no_ko	NA	NA	NA
cluster_1962	MTMA01000001.1_446	2	2	MTMA01000001.1	COG2428	161.9	S	Function unknown	DUF431 domain-containing protein	RNA_Me_trans	150.4	Predicted SAM-dependent RNA methyltransferase	204	no_ko	NA	NA	NA
cluster_1963	WP_052891648.1	3	3	WP	COG1824	323.2	P	Inorganic ion transport and metabolism	MgtE integral membrane region	MgtE	85.5	Divalent cation transporter	382	K07244	NA	NA	NA
cluster_1964	MTMA01000002.1_132	2	2	MTMA01000002.1	COG0309	128.2	O	Post-translational modification, protein turnover, and chaperones	Hydrogenase expression formation protein HypE	AIRS_C	41	AIR synthase related protein, C-terminal domain	295	K04655	NA	NA	NA
cluster_1965	2721801748_1	2	2	2721801748	ENOG410XT80	79.8	S	Function unknown	NurA domain-containing protein	NurA	32	NurA domain	208	no_ko	NA	NA	NA
cluster_1966	2721801734_2	3	3	2721801734	COG4310	87.3	S	Function unknown	Protein containing aminopeptidase domain	DUF4910	81	Domain of unknown function (DUF4910)	621	no_ko	NA	NA	NA
cluster_1967	MTMA01000001.1_343	2	2	MTMA01000001.1	NA	NA	NA	NA	NA	NA	NA	NA	64	no_ko	NA	NA	NA
cluster_1968	MTMA01000002.1_156	2	2	MTMA01000002.1	ENOG410XP3V	49.8	V	Defense mechanisms	ABC transporter (permease)	NA	NA	NA	380	no_ko	NA	NA	NA
cluster_1969	MTMA01000002.1_157	2	2	MTMA01000002.1	ENOG41111P2	78.8	S	Function unknown	Sodium phosphate symporter	NA	NA	NA	520	no_ko	NA	NA	NA
cluster_1970	2721801696_1	2	2	2721801696	COG0468	49.8	L	Replication, recombination and repair	Can catalyze the hydrolysis of ATP in the presence of single-stranded DNA, the ATP-dependent uptake of single-stranded DNA by duplex DNA, and the ATP-dependent hybridization of homologous single-stranded DNAs. It interacts with LexA causing its activation and leading to its autocatalytic cleavage (By similarity)	Rad51	53.2	Rad51	334	no_ko	NA	NA	NA
cluster_1971	MTMA01000004.1_346	2	2	MTMA01000004.1	COG1683	171.7	S	Function unknown	conserved protein	DUF523	127.2	Protein of unknown function (DUF523)	155	no_ko	NA	NA	NA
cluster_1972	DAXZ01000066.1_9	2	2	DAXZ01000066.1	ENOG41110SR	60.6	S	Function unknown	NA	NA	NA	NA	31	no_ko	NA	NA	NA
cluster_1973	RHFD01000082.1_2	2	2	RHFD01000082.1	COG3600	135.8	S	Function unknown	Phage-Associated Protein	DUF4065	79	Protein of unknown function (DUF4065)	187	no_ko	NA	NA	NA
cluster_1974	RKRY01000132.1_2	2	2	RKRY01000132.1	NA	NA	NA	NA	NA	NA	NA	NA	105	no_ko	NA	NA	NA
cluster_1975	RHFD01000025.1_5	2	2	RHFD01000025.1	ENOG410Y446	159.4	S	Function unknown	metallophosphoesterase	Metallophos	30.3	Calcineurin-like phosphoesterase	247	no_ko	NA	NA	NA
cluster_1976	RKRY01000069.1_11	3	3	RKRY01000069.1	ENOG410XQBN	63.3	L	Replication, recombination and repair	3'-5' exonuclease	NA	NA	NA	235	no_ko	NA	NA	NA
cluster_1977	RHFD01000022.1_1	2	2	RHFD01000022.1	ENOG4110UMS	38.8	S	Function unknown	Nucleotidyl transferase of unknown function (DUF1814)	NA	NA	NA	240	no_ko	NA	NA	NA
cluster_1978	RHFD01000013.1_8	2	2	RHFD01000013.1	ENOG4112DAR	49.7	S	Function unknown	NA	DDE_3	41.1	DDE superfamily endonuclease	134	no_ko	NA	NA	NA
cluster_1979	RKRY01000016.1_1	2	2	RKRY01000016.1	COG1527	41.5	C	Energy production and conversion	ATP synthase, subunit	vATP-synt_AC39	75.3	ATP synthase (C/AC39) subunit	128	no_ko	NA	NA	NA
cluster_1980	RKRY01000137.1_24	2	2	RKRY01000137.1	COG3654	79.5	S	Function unknown	Death-On-Curing Family	Fic	35.8	Fic/DOC family	229	no_ko	NA	NA	NA
cluster_1981	LUPB01000008.1_7	3	3	LUPB01000008.1	NA	NA	NA	NA	NA	NA	NA	NA	73	no_ko	NA	NA	NA
cluster_1982	DAXZ01000053.1_86	2	2	DAXZ01000053.1	NA	NA	NA	NA	NA	NA	NA	NA	235	no_ko	NA	NA	NA
cluster_1983	RKRY01000045.1_4	2	2	RKRY01000045.1	NA	NA	NA	NA	NA	NA	NA	NA	269	no_ko	NA	NA	NA
cluster_1984	DAXZ01000051.1_22	2	2	DAXZ01000051.1	NA	NA	NA	NA	NA	NA	NA	NA	62	no_ko	NA	NA	NA
cluster_1985	DAXZ01000043.1_7	3	3	DAXZ01000043.1	ENOG41102RN	151.4	S	Function unknown	NA	HATPase_c_3	83	Histidine kinase-, DNA gyrase B-, and HSP90-like ATPase	639	no_ko	NA	NA	NA
cluster_1986	RKRY01000039.1_3	2	2	RKRY01000039.1	NA	NA	NA	NA	NA	NA	NA	NA	110	no_ko	NA	NA	NA
cluster_1987	DAXZ01000024.1_25	2	2	DAXZ01000024.1	NA	NA	NA	NA	NA	NA	NA	NA	43	no_ko	NA	NA	NA
cluster_1988	DAXZ01000019.1_16	2	2	DAXZ01000019.1	ENOG410YPXC	113.2	S	Function unknown	nucleoside 2-deoxyribosyltransferase	Nuc_deoxyrib_tr	82	Nucleoside 2-deoxyribosyltransferase	159	no_ko	NA	NA	NA
cluster_1989	Dthaum_scf1119010717312.14_13	2	2	Dthaum_scf1119010717312.14	ENOG410XTHD	28.9	L	Replication, recombination and repair	Integrase catalytic subunit	rve_3	28.7	Integrase core domain	91	K07497	NA	NA	NA
cluster_1990	MTMA01000004.1_622	2	2	MTMA01000004.1	ENOG410XW16	54.8	S	Function unknown	CM_2	CM_2	57.2	Chorismate mutase type II	77	no_ko	NA	NA	NA
cluster_1991	MTMA01000002.1_301	2	2	MTMA01000002.1	ENOG4110ZGV	36.5	S	Function unknown	NA	zinc_ribbon_2	30	zinc-ribbon domain	185	no_ko	NA	NA	NA
cluster_1992	2718225303_22	2	2	2718225303	ENOG410YR4Z	256.5	S	Function unknown	NA	NA	NA	NA	307	no_ko	NA	NA	NA
cluster_1993	MTMA01000002.1_383	4	4	MTMA01000002.1	ENOG4111YPK	153.1	S	Function unknown	NA	DUF4013	77	Protein of unknown function (DUF4013)	229	no_ko	NA	NA	NA
cluster_1994	MTMA01000002.1_32	4	4	MTMA01000002.1	ENOG4111XGT	122.8	S	Function unknown	NA	Rubrerythrin	23.6	Rubrerythrin	181	no_ko	NA	NA	NA
cluster_1995	2718225191_39	5	5	2718225191	COG0608	60.9	L	Replication, recombination and repair	Single-stranded-DNA-specific exonuclease (RecJ)	NA	NA	NA	396	K07462	recJ; single-stranded-DNA-specific exonuclease [EC:3.1.-.-]	Genetic Information Processing	Replication and repair	03410 Base excision repair [PATH:ko03410]
cluster_1996	2718225283_25	3	3	2718225283	NA	NA	NA	NA	NA	NA	NA	NA	133	no_ko	NA	NA	NA
cluster_1997	MTMA01000004.1_418	2	2	MTMA01000004.1	COG0672	218.7	P	Inorganic ion transport and metabolism	)-iron permease	FTR1	173.4	Iron permease FTR1 family	276	K07243	NA	NA	NA
cluster_1998	ASW8bin1_29_5	2	2	ASW8bin1_29	COG1927	301.3	C	Energy production and conversion	Catalyzes the reversible reduction of methenyl- H(4)MPT( ) to methylene-H(4)MPT (By similarity)	MTD	298.2	methylene-5,6,7,8-tetrahydromethanopterin dehydrogenase	292	K00319	mtd; methylenetetrahydromethanopterin dehydrogenase [EC:1.5.98.1]	Metabolism	Metabolism	01200 Carbon metabolism [PATH:ko01200]
cluster_1999	2718225219_76	2	2	2718225219	NA	NA	NA	NA	NA	NA	NA	NA	302	no_ko	NA	NA	NA
[truncated: 26,167 more rows]

## Sheet: gained_in_hmt
rep	species	genes	replicon	nog	nogbit	nog_cat	catetory	nog_desc	pfam	pfambit	pfam_desc	protlength	KO	KEGG	KEGG_level1	KEGG_level2	KEGG_level3
cluster_6	LR216287.1_2720	23	23	LR216287.1	COG1340	37.6	S	Function unknown	phosphoserine phosphatase	NA	NA	NA	334	no_ko	NA	NA	NA
cluster_33	PLUF01000085.1_10	11	11	PLUF01000085.1	COG1351	142.3	F	Nucleotide transport and metabolism	Catalyzes the formation of dTMP and tetrahydrofolate from dUMP and methylenetetrahydrofolate (By similarity)	Thy1	133.1	Thymidylate synthase complementing protein	265	K03465	E2.1.1.148, thyX, thy1; thymidylate synthase (FAD) [EC:2.1.1.148]	Metabolism	Nucleotide metabolism	00240 Pyrimidine metabolism [PATH:ko00240]
cluster_153	1055469_contig_426_11	6	6	1055469_contig_426	ENOG410ZTJE	64.3	S	Function unknown	NA	Big_1	38.8	Bacterial Ig-like domain (group 1)	765	no_ko	NA	NA	NA
cluster_170	4_1	5	5	4	NA	NA	NA	NA	NA	NA	NA	NA	63	no_ko	NA	NA	NA
cluster_187	1055517_contig_369_3	8	8	1055517_contig_369	COG2244	116.2	M	Cell wall/membrane/envelope biogenesis	Polysaccharide biosynthesis protein	Polysacc_synt_3	45.8	Polysaccharide biosynthesis protein	518	no_ko	NA	NA	NA
cluster_191	CP003842.1_1021	52	52	CP003842.1	COG0721	30.1	J	Translation, ribosomal structure and biogenesis	Allows the formation of correctly charged Asn-tRNA(Asn) or Gln-tRNA(Gln) through the transamidation of misacylated Asp- tRNA(Asn) or Glu-tRNA(Gln) in organisms which lack either or both of asparaginyl-tRNA or glutaminyl-tRNA synthetases. The reaction takes place in the presence of glutamine and ATP through an activated phospho-Asp-tRNA(Asn) or phospho-Glu-tRNA(Gln) (By similarity)	NA	NA	NA	89	no_ko	NA	NA	NA
cluster_214	NODE_12_length_17648_cov_9.016163_17	8	8	NODE_12_length_17648_cov_9.016163	ENOG410XPXR	264.1	O	Post-translational modification, protein turnover, and chaperones	t-complex protein 1	Cpn60_TCP1	345.2	TCP-1/cpn60 chaperonin family	514	K22447	NA	NA	NA
cluster_486	CP021324.1_1054	42	42	CP021324.1	ENOG4110ZWG	101.6	S	Function unknown	NA	NA	NA	NA	82	no_ko	NA	NA	NA
cluster_527	ASW8bin1_12_6	6	7	ASW8bin1_12	ENOG4111IN3	30.1	S	Function unknown	NA	NA	NA	NA	398	no_ko	NA	NA	NA
cluster_546	14_5	6	6	14	NA	NA	NA	NA	NA	NA	NA	NA	262	no_ko	NA	NA	NA
cluster_550	1055472_contig_33_68	21	21	1055472_contig_33	NA	NA	NA	NA	NA	NA	NA	NA	46	no_ko	NA	NA	NA
cluster_567	ASW8bin1_16_2	7	7	ASW8bin1_16	ENOG410XYQ2	136.3	P	Inorganic ion transport and metabolism	ABC-type nitrate sulfonate bicarbonate transport systems periplasmic components-like protein	NMT1	22.6	NMT1/THI5 like	306	no_ko	NA	NA	NA
cluster_568	RHFD01000040.1_19	7	7	RHFD01000040.1	COG1201	71.8	L	Replication, recombination and repair	purine NTP-dependent helicase activity	DEAD_assoc	86.5	DEAD/H associated	316	K03724	lhr; ATP-dependent helicase Lhr and Lhr-like helicase [EC:3.6.4.-]	3. Hydrolases	3.6	3.6.4
cluster_569	1055472_contig_84_49	7	7	1055472_contig_84	ENOG410XS3X	68.5	M	Cell wall/membrane/envelope biogenesis	Glycosyl transferase, family 2	NA	NA	NA	261	no_ko	NA	NA	NA
cluster_584	3_82	9	9	3	ENOG410ZJFU	29.1	S	Function unknown	NA	NA	NA	NA	267	no_ko	NA	NA	NA
cluster_663	ASW8bin1_17_14	8	8	ASW8bin1_17	NA	NA	NA	NA	NA	NA	NA	NA	189	no_ko	NA	NA	NA
cluster_707	ASW8bin1_88_2	9	9	ASW8bin1_88	NA	NA	NA	NA	NA	NA	NA	NA	108	no_ko	NA	NA	NA
cluster_710	WP_011007892.1	9	9	WP	ENOG410Z05Z	102.8	S	Function unknown	NA	NA	NA	NA	79	no_ko	NA	NA	NA
cluster_719	2721801775_1	9	9	2721801775	COG3875	105.6	S	Function unknown	Domain of unknown function (DUF2088)	DUF2088	44	Domain of unknown function (DUF2088)	258	no_ko	NA	NA	NA
cluster_785	2718225147_197	17	17	2718225147	COG0069	365.3	E	Amino acid transport and metabolism	glutamate synthase	Glu_synthase	316.6	Conserved region in glutamate synthase	414	K00265	gltB; glutamate synthase (NADPH/NADH) large chain [EC:1.4.1.13 1.4.1.14]	Metabolism	Metabolism	01230 Biosynthesis of amino acids [PATH:ko01230]
cluster_794	CP003842.1_1499	50	50	CP003842.1	COG2167	48.2	J	Translation, ribosomal structure and biogenesis	Ribosomal protein	Ribosomal_L39	66.6	Ribosomal L39 protein	53	no_ko	NA	NA	NA
cluster_822	1055472_contig_2852_6	13	13	1055472_contig_2852	COG3407	206.5	I	Lipid transport and metabolism	Diphosphomevalonate decarboxylase	NA	NA	NA	325	K01597	MVD, mvaD; diphosphomevalonate decarboxylase [EC:4.1.1.33]	Metabolism	Metabolism of terpenoids and polyketides	00900 Terpenoid backbone biosynthesis [PATH:ko00900]
cluster_896	VBPF01000140.1_10	51	51	VBPF01000140.1	ENOG41110MM	82.4	S	Function unknown	Bacterial Fe(2+) trafficking	Iron_traffic	26.2	Bacterial Fe(2+) trafficking	91	no_ko	NA	NA	NA
cluster_900	2558320497_17	17	17	2558320497	COG1968	158.8	V	Defense mechanisms	Catalyzes the dephosphorylation of undecaprenyl diphosphate (UPP). Confers resistance to bacitracin (By similarity)	BacA	152.4	Bacitracin resistance protein BacA	273	K06153	E3.6.1.27, bacA; undecaprenyl-diphosphatase [EC:3.6.1.27]	Metabolism	Glycan biosynthesis and metabolism	00550 Peptidoglycan biosynthesis [PATH:ko00550]
cluster_907	CP024808.1_422	51	51	CP024808.1	COG2131	154.1	F	Nucleotide transport and metabolism	dCMP deaminase activity	dCMP_cyt_deam_1	96.3	Cytidine and deoxycytidylate deaminase zinc-binding region	174	K01493	comEB; dCMP deaminase [EC:3.5.4.12]	Metabolism	Nucleotide metabolism	00240 Pyrimidine metabolism [PATH:ko00240]
cluster_911	ASW8bin1_1_10	6	6	ASW8bin1_1	ENOG41125V9	98	G	Carbohydrate transport and metabolism	xylose isomerase domaiN-containing protein	AP_endonuc_2	73.6	Xylose isomerase-like TIM barrel	296	no_ko	NA	NA	NA
cluster_936	1055469_contig_656_4	12	12	1055469_contig_656	ENOG410Y2T9	109.1	S	Function unknown	QueT transporter	QueT	84.7	QueT transporter	199	no_ko	NA	NA	NA
cluster_940	DAEN01000095.1_10	15	15	DAEN01000095.1	COG1254	230.2	C	Energy production and conversion	Acylphosphatase (EC 3.6.1.7)	NA	NA	NA	477	no_ko	NA	NA	NA
cluster_952	DP000238.1_891	36	36	DP000238.1	COG4536	373.9	P	Inorganic ion transport and metabolism	flavin adenine dinucleotide binding	DUF21	159.6	Domain of unknown function DUF21	419	K03699	NA	NA	NA
cluster_964	5_8	7	7	5	ENOG4111P29	36.2	S	Function unknown	4-vinyl reductase, 4VR	HTH_5	40.2	Bacterial regulatory protein, arsR family	271	no_ko	NA	NA	NA
cluster_966	ASW8bin1_7_10	7	7	ASW8bin1_7	ENOG4110ZK3	57.4	O	Post-translational modification, protein turnover, and chaperones	heat shock protein DNAJ	Fer4_13	41.1	4Fe-4S single cluster domain of Ferredoxin I	145	no_ko	NA	NA	NA
cluster_969	2718225195_30	21	21	2718225195	COG2126	75.1	J	Translation, ribosomal structure and biogenesis	Binds to the 23S rRNA (By similarity)	Ribosomal_L37e	84	Ribosomal protein L37e	58	K02922	RP-L37e, RPL37; large subunit ribosomal protein L37e	Genetic Information Processing	Translation	03010 Ribosome [PATH:ko03010]
cluster_1100	LN890280.1_1927	50	50	LN890280.1	ENOG41110J5	104.2	S	Function unknown	NA	NA	NA	NA	113	no_ko	NA	NA	NA
cluster_1203	ASW8bin1_2_6	50	50	ASW8bin1_2	ENOG4111JAZ	45.2	S	Function unknown	Leucyl phenylalanyl-tRNA--protein transferase	dUTPase_2	53.3	dUTPase	119	no_ko	NA	NA	NA
cluster_1359	1055469_contig_70_3	6	6	1055469_contig_70	NA	NA	NA	NA	NA	NA	NA	NA	48	no_ko	NA	NA	NA
cluster_1362	1055472_contig_33_37	5	5	1055472_contig_33	COG4134	62.3	S	Function unknown	solute-binding protein	NA	NA	NA	455	no_ko	NA	NA	NA
cluster_1363	ASW8bin1_32_9	4	4	ASW8bin1_32	NA	NA	NA	NA	NA	NA	NA	NA	94	no_ko	NA	NA	NA
cluster_1385	1055517_contig_421_22	6	6	1055517_contig_421	NA	NA	NA	NA	NA	NA	NA	NA	95	no_ko	NA	NA	NA
cluster_1397	ASW8bin1_26_8	5	5	ASW8bin1_26	NA	NA	NA	NA	NA	NA	NA	NA	268	no_ko	NA	NA	NA
cluster_1401	1055469_contig_1323_10	5	5	1055469_contig_1323	NA	NA	NA	NA	NA	NA	NA	NA	76	no_ko	NA	NA	NA
cluster_1460	1055517_contig_880_4	6	6	1055517_contig_880	NA	NA	NA	NA	NA	NA	NA	NA	64	no_ko	NA	NA	NA
cluster_1492	2_23	6	6	2	NA	NA	NA	NA	NA	NA	NA	NA	159	no_ko	NA	NA	NA
cluster_1558	1055469_contig_248_9	4	4	1055469_contig_248	NA	NA	NA	NA	NA	NA	NA	NA	327	no_ko	NA	NA	NA
cluster_1565	1055517_contig_82_7	4	4	1055517_contig_82	NA	NA	NA	NA	NA	Tubulin	25.8	Tubulin/FtsZ family, GTPase domain	456	no_ko	NA	NA	NA
cluster_1571	4_7	5	5	4	NA	NA	NA	NA	NA	NA	NA	NA	90	no_ko	NA	NA	NA
cluster_1572	ASW8bin1_2_1	3	3	ASW8bin1_2	NA	NA	NA	NA	NA	NA	NA	NA	82	no_ko	NA	NA	NA
cluster_1600	1055469_contig_248_8	4	4	1055469_contig_248	NA	NA	NA	NA	NA	NA	NA	NA	788	no_ko	NA	NA	NA
cluster_1621	ASW8bin1_35_1	2	2	ASW8bin1_35	NA	NA	NA	NA	NA	NA	NA	NA	51	no_ko	NA	NA	NA
cluster_1626	1055517_contig_11_3	3	3	1055517_contig_11	NA	NA	NA	NA	NA	NA	NA	NA	165	no_ko	NA	NA	NA
cluster_1633	1055469_contig_971_14	3	3	1055469_contig_971	NA	NA	NA	NA	NA	NA	NA	NA	80	no_ko	NA	NA	NA
cluster_1644	1055469_contig_971_15	3	3	1055469_contig_971	NA	NA	NA	NA	NA	NA	NA	NA	104	no_ko	NA	NA	NA
cluster_1660	1055517_contig_99_1	3	3	1055517_contig_99	NA	NA	NA	NA	NA	NA	NA	NA	45	no_ko	NA	NA	NA
cluster_1667	1055472_contig_903_6	3	3	1055472_contig_903	NA	NA	NA	NA	NA	NA	NA	NA	278	no_ko	NA	NA	NA
cluster_1671	1055469_contig_971_19	3	3	1055469_contig_971	NA	NA	NA	NA	NA	NA	NA	NA	61	no_ko	NA	NA	NA
cluster_1710	1055472_contig_595_15	6	6	1055472_contig_595	NA	NA	NA	NA	NA	NA	NA	NA	78	no_ko	NA	NA	NA
cluster_1748	NODE_87_length_1720_cov_7.592818_2	6	6	NODE_87_length_1720_cov_7.592818	ENOG4111FQ4	63.1	S	Function unknown	NA	NA	NA	NA	361	no_ko	NA	NA	NA
cluster_1788	1055517_contig_447_29	6	6	1055517_contig_447	NA	NA	NA	NA	NA	NA	NA	NA	145	no_ko	NA	NA	NA
cluster_1791	1055469_contig_219_17	4	4	1055469_contig_219	NA	NA	NA	NA	NA	NA	NA	NA	280	no_ko	NA	NA	NA
cluster_1808	2558320494_8	7	7	2558320494	ENOG410YE8M	29.8	S	Function unknown	NA	NA	NA	NA	251	no_ko	NA	NA	NA
cluster_1809	11_38	5	5	11	NA	NA	NA	NA	NA	NA	NA	NA	126	no_ko	NA	NA	NA
cluster_1810	8_63	7	7	8	COG3614	34.2	T	Signal transduction mechanisms	Histidine kinase	PAS	37.5	PAS fold	112	no_ko	NA	NA	NA
cluster_1811	NODE_97_length_1145_cov_4.286517_2	5	5	NODE_97_length_1145_cov_4.286517	ENOG41129S3	38.2	S	Function unknown	NA	NA	NA	NA	66	no_ko	NA	NA	NA
cluster_1814	1055472_contig_595_24	6	6	1055472_contig_595	NA	NA	NA	NA	NA	NA	NA	NA	259	no_ko	NA	NA	NA
cluster_1855	ASW8bin1_28_13	4	4	ASW8bin1_28	NA	NA	NA	NA	NA	NA	NA	NA	678	no_ko	NA	NA	NA
cluster_2050	6_104	5	6	6	ENOG410YST2	34.4	S	Function unknown	NA	NA	NA	NA	106	no_ko	NA	NA	NA
cluster_2056	11_2	5	6	11	NA	NA	NA	NA	NA	NA	NA	NA	119	no_ko	NA	NA	NA
cluster_2146	2718225179_19	7	7	2718225179	ENOG4112C6J	82.3	S	Function unknown	YCII-related domain	YCII	49.8	YCII-related domain	88	no_ko	NA	NA	NA
cluster_2156	2718225189_123	10	10	2718225189	NA	NA	NA	NA	NA	PFK	355	Phosphofructokinase	344	K00850	pfkA, PFK; 6-phosphofructokinase 1 [EC:2.7.1.11]	Metabolism	Metabolism	01200 Carbon metabolism [PATH:ko01200]
cluster_2177	1055469_contig_750_8	8	8	1055469_contig_750	ENOG41121PI	98.3	S	Function unknown	acetyltransferase	Acetyltransf_10	61.5	Acetyltransferase (GNAT) domain	129	no_ko	NA	NA	NA
cluster_2340	1055517_contig_82_4	5	5	1055517_contig_82	ENOG410YEK8	157.2	S	Function unknown	NA	Tubulin_2	40.4	Tubulin like	898	no_ko	NA	NA	NA
cluster_2347	ASW8bin1_7_3	6	6	ASW8bin1_7	NA	NA	NA	NA	NA	NA	NA	NA	161	no_ko	NA	NA	NA
cluster_2348	1055469_contig_248_6	5	5	1055469_contig_248	NA	NA	NA	NA	NA	NA	NA	NA	307	no_ko	NA	NA	NA
cluster_2442	ASW8bin1_17_6	6	6	ASW8bin1_17	NA	NA	NA	NA	NA	NA	NA	NA	57	no_ko	NA	NA	NA
cluster_2446	1055472_contig_33_27	6	6	1055472_contig_33	ENOG4112D9C	54	S	Function unknown	NA	Caa3_CtaG	48.2	Cytochrome c oxidase caa3 assembly factor (Caa3_CtaG)	225	no_ko	NA	NA	NA
cluster_2470	14_30	6	6	14	ENOG410XPZ3	453.7	S	Function unknown	prostaglandin G H synthase and cyclooxygenase	An_peroxidase	482.8	Animal haem peroxidase	576	K19511	NA	NA	NA
cluster_2484	1055472_contig_1037_2	6	6	1055472_contig_1037	NA	NA	NA	NA	NA	NA	NA	NA	99	no_ko	NA	NA	NA
cluster_2488	ASW8bin1_12_11	6	6	ASW8bin1_12	NA	NA	NA	NA	NA	NA	NA	NA	90	no_ko	NA	NA	NA
cluster_2501	ASW8bin1_26_5	5	5	ASW8bin1_26	COG2155	61.2	S	Function unknown	Conserved Protein	DUF378	58	Domain of unknown function (DUF378)	90	no_ko	NA	NA	NA
cluster_2502	ASW8bin1_9_4	6	6	ASW8bin1_9	COG1866	30	C	Energy production and conversion	Phosphoenolpyruvate Carboxylase	PEPCK_ATP	29.6	Phosphoenolpyruvate carboxykinase	689	no_ko	NA	NA	NA
cluster_2510	1055472_contig_467_17	6	6	1055472_contig_467	NA	NA	NA	NA	NA	NA	NA	NA	152	no_ko	NA	NA	NA
cluster_2533	1055472_contig_329_3	6	6	1055472_contig_329	NA	NA	NA	NA	NA	NA	NA	NA	135	no_ko	NA	NA	NA
cluster_2554	3_14	6	6	3	COG1668	167.7	CP	Energy production and conversion;Inorganic ion transport and metabolism	(ABC) transporter	ABC2_membrane_3	86	ABC-2 family transporter protein	384	K09696	natB; sodium transport system permease protein	Environmental Information Processing	Membrane transport	02010 ABC transporters [PATH:ko02010]
cluster_2560	1055469_contig_2257_5	6	6	1055469_contig_2257	ENOG4111YD2	143.9	S	Function unknown	NA	SGL	58.3	SMP-30/Gluconolaconase/LRE-like region	350	no_ko	NA	NA	NA
cluster_2561	1055472_contig_206_29	5	5	1055472_contig_206	ENOG4111U5V	34.1	S	Function unknown	NA	NA	NA	NA	176	no_ko	NA	NA	NA
cluster_2564	1055472_contig_206_27	6	6	1055472_contig_206	NA	NA	NA	NA	NA	NA	NA	NA	124	no_ko	NA	NA	NA
cluster_2587	1055472_contig_373_6	6	6	1055472_contig_373	NA	NA	NA	NA	NA	NA	NA	NA	210	no_ko	NA	NA	NA
cluster_2588	1055472_contig_903_15	6	6	1055472_contig_903	ENOG4111YCF	26.8	S	Function unknown	NA	NA	NA	NA	168	no_ko	NA	NA	NA
cluster_2597	1055469_contig_1757_4	5	5	1055469_contig_1757	ENOG410Y6R8	32.2	S	Function unknown	NA	NA	NA	NA	114	no_ko	NA	NA	NA
cluster_2602	1055469_contig_191_8	6	6	1055469_contig_191	ENOG410XVFQ	82.1	U	Intracellular trafficking, secretion, and vesicular transport	Signal peptidase I	Peptidase_S24	40	Peptidase S24-like	158	K03100	lepB; signal peptidase I [EC:3.4.21.89]	Genetic Information Processing	Folding, sorting and degradation	03060 Protein export [PATH:ko03060]
cluster_2606	13_25	6	6	13	ENOG4111IW1	182.2	S	Function unknown	Superoxide dismutase	Sod_Ni	158.2	Nickel-containing superoxide dismutase	171	no_ko	NA	NA	NA
cluster_2625	ASW8bin1_23_2	6	6	ASW8bin1_23	ENOG410ZVN3	26.8	S	Function unknown	conserved repeat domain protein	DUF11	33	Domain of unknown function DUF11	909	no_ko	NA	NA	NA
cluster_2628	1055517_contig_398_4	6	6	1055517_contig_398	ENOG4111TYG	171.4	H	Coenzyme transport and metabolism	synthase	PTPS	82.3	6-pyruvoyl tetrahydropterin synthase	151	K01737	queD, ptpS, PTS; 6-pyruvoyltetrahydropterin/6-carboxytetrahydropterin synthase [EC:4.2.3.12 4.1.2.50]	Metabolism	Metabolism of cofactors and vitamins	00790 Folate biosynthesis [PATH:ko00790]
cluster_2629	ASW8bin1_6_19	6	6	ASW8bin1_6	ENOG410XPZQ	35.6	S	Function unknown	NA	NA	NA	NA	676	no_ko	NA	NA	NA
cluster_2639	1055472_contig_110_26	6	6	1055472_contig_110	NA	NA	NA	NA	NA	NA	NA	NA	153	no_ko	NA	NA	NA
cluster_2640	1055517_contig_11_13	6	6	1055517_contig_11	NA	NA	NA	NA	NA	NA	NA	NA	42	no_ko	NA	NA	NA
cluster_2670	14_29	6	6	14	NA	NA	NA	NA	NA	NA	NA	NA	240	no_ko	NA	NA	NA
cluster_2677	1055469_contig_179_14	8	8	1055469_contig_179	NA	NA	NA	NA	NA	NA	NA	NA	101	no_ko	NA	NA	NA
cluster_2678	ASW8bin1_17_13	8	8	ASW8bin1_17	COG1845	184.4	C	Energy production and conversion	Cytochrome C Oxidase, Subunit III	COX3	104.1	Cytochrome c oxidase subunit III	289	K02276	coxC; cytochrome c oxidase subunit III [EC:1.9.3.1]	Metabolism	Energy metabolism	00190 Oxidative phosphorylation [PATH:ko00190]
cluster_2684	1055472_contig_1619_8	6	6	1055472_contig_1619	NA	NA	NA	NA	NA	NA	NA	NA	115	no_ko	NA	NA	NA
cluster_2685	1055517_contig_353_14	5	5	1055517_contig_353	NA	NA	NA	NA	NA	NA	NA	NA	93	no_ko	NA	NA	NA
cluster_2686	1055469_contig_2278_2	6	6	1055469_contig_2278	NA	NA	NA	NA	NA	NA	NA	NA	208	no_ko	NA	NA	NA
cluster_2688	ASW8bin1_15_23	6	6	ASW8bin1_15	NA	NA	NA	NA	NA	NA	NA	NA	83	no_ko	NA	NA	NA
cluster_2723	ASW8bin1_1_8	6	6	ASW8bin1_1	ENOG410XPTQ	163.2	S	Function unknown	NA	Glyphos_transf	38.1	CDP-Glycerol:Poly(glycerophosphate) glycerophosphotransferase	464	no_ko	NA	NA	NA
cluster_2749	1055472_contig_109_18	6	6	1055472_contig_109	NA	NA	NA	NA	NA	NA	NA	NA	195	no_ko	NA	NA	NA
cluster_2751	1055472_contig_206_14	6	6	1055472_contig_206	NA	NA	NA	NA	NA	NA	NA	NA	127	no_ko	NA	NA	NA
cluster_2766	2_51	6	6	2	NA	NA	NA	NA	NA	NA	NA	NA	64	no_ko	NA	NA	NA
cluster_2767	1055472_contig_1171_4	6	6	1055472_contig_1171	NA	NA	NA	NA	NA	NA	NA	NA	87	no_ko	NA	NA	NA
cluster_2803	1_16	5	5	1	ENOG410XNMY	234.3	I	Lipid transport and metabolism	Dehydrogenase	Acyl-CoA_dh_1	96.7	Acyl-CoA dehydrogenase, C-terminal domain	377	K00248	ACADS, bcd; butyryl-CoA dehydrogenase [EC:1.3.8.1]	Metabolism	Metabolism	01200 Carbon metabolism [PATH:ko01200]
cluster_2804	NODE_10_length_20086_cov_9.174272_23	6	6	NODE_10_length_20086_cov_9.174272	NA	NA	NA	NA	NA	NA	NA	NA	69	no_ko	NA	NA	NA
cluster_2805	ASW8bin1_7_8	6	6	ASW8bin1_7	NA	NA	NA	NA	NA	NA	NA	NA	565	no_ko	NA	NA	NA
cluster_2816	NODE_13_length_16526_cov_12.020913_17	5	5	NODE_13_length_16526_cov_12.020913	NA	NA	NA	NA	NA	NA	NA	NA	120	no_ko	NA	NA	NA
cluster_2844	1_18	5	5	1	NA	NA	NA	NA	NA	NA	NA	NA	102	no_ko	NA	NA	NA
cluster_2858	1055517_contig_651_9	6	6	1055517_contig_651	NA	NA	NA	NA	NA	NA	NA	NA	594	no_ko	NA	NA	NA
cluster_2873	1055469_contig_281_13	6	6	1055469_contig_281	NA	NA	NA	NA	NA	NA	NA	NA	48	no_ko	NA	NA	NA
cluster_2881	1055517_contig_291_21	6	6	1055517_contig_291	COG2892	40.6	S	Function unknown	KEOPS complex Pcc1-like subunit	NA	NA	NA	78	no_ko	NA	NA	NA
cluster_2900	NODE_29_length_9342_cov_7.400756_1	6	6	NODE_29_length_9342_cov_7.400756	NA	NA	NA	NA	NA	NA	NA	NA	74	no_ko	NA	NA	NA
cluster_2901	ASW8bin1_33_9	6	6	ASW8bin1_33	NA	NA	NA	NA	NA	NA	NA	NA	151	no_ko	NA	NA	NA
cluster_2908	1055472_contig_84_48	6	6	1055472_contig_84	NA	NA	NA	NA	NA	NA	NA	NA	82	no_ko	NA	NA	NA
cluster_2923	1055517_contig_1019_11	5	5	1055517_contig_1019	NA	NA	NA	NA	NA	NA	NA	NA	111	no_ko	NA	NA	NA
cluster_2927	ASW8bin1_8_26	6	6	ASW8bin1_8	NA	NA	NA	NA	NA	NA	NA	NA	462	no_ko	NA	NA	NA
cluster_2929	3_77	6	6	3	NA	NA	NA	NA	NA	NA	NA	NA	81	no_ko	NA	NA	NA
cluster_2943	NODE_21_length_11947_cov_8.379697_12	6	6	NODE_21_length_11947_cov_8.379697	COG0780	72.9	S	Function unknown	Catalyzes the NADPH-dependent reduction of 7-cyano-7- deazaguanine (preQ0) to 7-aminomethyl-7-deazaguanine (preQ1) (By similarity)	QueF	80.3	QueF-like protein	127	K09457	queF1, queF; 7-cyano-7-deazaguanine reductase [EC:1.7.1.13]	Metabolism	Metabolism of cofactors and vitamins	00790 Folate biosynthesis [PATH:ko00790]
cluster_2948	ASW8bin1_8_15	6	6	ASW8bin1_8	NA	NA	NA	NA	NA	NA	NA	NA	128	no_ko	NA	NA	NA
cluster_3077	1055469_contig_70_24	8	8	1055469_contig_70	ENOG410Y1WS	43	S	Function unknown	NA	NA	NA	NA	425	no_ko	NA	NA	NA
cluster_3091	LT841358.1_1960	14	14	LT841358.1	COG2605	327.3	S	Function unknown	Ghmp kinase	GHMP_kinases_N	44.4	GHMP kinases N terminal domain	351	K07031	hddA; D-glycero-alpha-D-manno-heptose-7-phosphate kinase [EC:2.7.1.168]	Metabolism	Glycan biosynthesis and metabolism	00540 Lipopolysaccharide biosynthesis [PATH:ko00540]
cluster_3246	1055472_contig_157_22	7	7	1055472_contig_157	ENOG410XQCE	59.8	E	Amino acid transport and metabolism	dihydrodipicolinate reductase	DapB_C	107.2	Dihydrodipicolinate reductase, C-terminus	265	K00215	dapB; 4-hydroxy-tetrahydrodipicolinate reductase [EC:1.17.1.8]	Metabolism	Metabolism	01230 Biosynthesis of amino acids [PATH:ko01230]
cluster_3331	CBTY010000009.1_326	39	40	CBTY010000009.1	COG2947	155.5	S	Function unknown	Thymocyte nuclear protein	EVE	141.4	EVE domain	137	no_ko	NA	NA	NA
cluster_3352	CP011070.1_228	15	15	CP011070.1	ENOG410XSNI	433	S	Function unknown	synthase	Spermine_synth	57.9	Spermine/spermidine synthase domain	561	K00797	speE, SRM; spermidine synthase [EC:2.5.1.16]	Metabolism	Amino acid metabolism	00270 Cysteine and methionine metabolism [PATH:ko00270]
cluster_3392	CP024014.1_1593	12	12	CP024014.1	COG1162	73.1	S	Function unknown	May play a role in 30S ribosomal subunit biogenesis. Unusual circulary permuted GTPase that catalyzes rapid hydrolysis of GTP with a slow catalytic turnover (By similarity)	Ribul_P_3_epim	193.4	Ribulose-phosphate 3 epimerase family	261	K01783	rpe, RPE; ribulose-phosphate 3-epimerase [EC:5.1.3.1]	Metabolism	Metabolism	01200 Carbon metabolism [PATH:ko01200]
cluster_3448	ASW8bin1_5_22	14	14	ASW8bin1_5	COG0067	112.5	E	Amino acid transport and metabolism	glutamate synthase	GXGXG	94.1	GXGXG motif	705	no_ko	NA	NA	NA
cluster_3481	2718225163_188	18	18	2718225163	COG1836	224.3	S	Function unknown	Integral membrane protein DUF92	DUF92	190	Integral membrane protein DUF92	274	no_ko	NA	NA	NA
cluster_3727	VBPO01000024.1_13	51	51	VBPO01000024.1	COG1324	110.8	P	Inorganic ion transport and metabolism	tolerance protein	CutA1	99.7	CutA1 divalent ion tolerance protein	112	K03926	NA	NA	NA
cluster_4213	ASW8bin1_8_23	17	17	ASW8bin1_8	COG0598	59.8	P	Inorganic ion transport and metabolism	magnesium and cobalt transport protein CorA	CorA	84	CorA-like Mg2+ transporter protein	338	no_ko	NA	NA	NA
cluster_4601	NODE_74_length_2400_cov_7.124408_2	5	5	NODE_74_length_2400_cov_7.124408	NA	NA	NA	NA	NA	NA	NA	NA	280	no_ko	NA	NA	NA
cluster_4979	ASW8bin1_12_4	7	7	ASW8bin1_12	ENOG410XP55	155.3	S	Function unknown	Pfam:DUF395	Sulf_transp	196.6	Sulphur transport	366	K07112	NA	NA	NA
cluster_5005	2718225149_112	11	11	2718225149	COG1721	106	S	Function unknown	Conserved protein	DUF58	51.3	Protein of unknown function DUF58	419	no_ko	NA	NA	NA
cluster_5027	CP007536.1_1871	7	7	CP007536.1	NA	NA	NA	NA	NA	NA	NA	NA	70	no_ko	NA	NA	NA
cluster_5032	2718225165_154	9	9	2718225165	NA	NA	NA	NA	NA	NA	NA	NA	173	no_ko	NA	NA	NA
cluster_5060	PLUF01000095.1_59	20	20	PLUF01000095.1	NA	NA	NA	NA	NA	NA	NA	NA	250	no_ko	NA	NA	NA
cluster_5096	NODE_13_length_16526_cov_12.020913_13	9	9	NODE_13_length_16526_cov_12.020913	COG0705	89.8	S	Function unknown	rhomboid family	Rhomboid	69.6	Rhomboid family	199	K19225	NA	NA	NA
cluster_5245	NODE_24_length_10059_cov_7.881286_1	6	6	NODE_24_length_10059_cov_7.881286	COG4993	164.9	G	Carbohydrate transport and metabolism	Dehydrogenase	PQQ	86	PQQ enzyme repeat	668	no_ko	NA	NA	NA
cluster_5255	17_54	21	21	17	COG1260	54.4	I	Lipid transport and metabolism	synthase	Inos-1-P_synth	38.5	Myo-inositol-1-phosphate synthase	260	K01858	E5.5.1.4, INO1; myo-inositol-1-phosphate synthase [EC:5.5.1.4]	Metabolism	Carbohydrate metabolism	00562 Inositol phosphate metabolism [PATH:ko00562]
cluster_5256	3_66	9	9	3	COG4263	69.2	C	Energy production and conversion	Nitrous-oxide reductase is part of a bacterial respiratory system which is activated under anaerobic conditions in the presence of nitrate or nitrous oxide (By similarity)	Cupredoxin_1	46.2	Cupredoxin-like domain	124	K02275	coxB; cytochrome c oxidase subunit II [EC:1.9.3.1]	Metabolism	Energy metabolism	00190 Oxidative phosphorylation [PATH:ko00190]
cluster_5354	CP024808.1_1666	32	32	CP024808.1	ENOG410Z8GQ	114.5	K	Transcription	transcriptional regulator, merr family	B12-binding	46.7	B12 binding domain	287	no_ko	NA	NA	NA
cluster_5358	1055517_contig_9_48	16	16	1055517_contig_9	COG2120	107.9	S	Function unknown	lmbE family	PIG-L	62.4	GlcNAc-PI de-N-acetylase	233	K22408	NA	NA	NA
cluster_5361	1055517_contig_1102_4	16	17	1055517_contig_1102	COG0279	217.3	G	Carbohydrate transport and metabolism	D-glycero-D-manno-heptose 7-phosphate metabolic process	SIS_2	74	SIS domain	183	K03271	gmhA, lpcA; D-sedoheptulose 7-phosphate isomerase [EC:5.3.1.28]	Metabolism	Glycan biosynthesis and metabolism	00540 Lipopolysaccharide biosynthesis [PATH:ko00540]
cluster_5409	2721801678_3	24	26	2721801678	COG2095	155.7	U	Intracellular trafficking, secretion, and vesicular transport	multiple antibiotic resistance (MarC)-related protein	MarC	117.9	MarC family integral membrane protein	189	K05595	NA	NA	NA
cluster_5498	CP035425.1_599	45	45	CP035425.1	ENOG411069W	1060.5	O	Post-translational modification, protein turnover, and chaperones	peptidase (S8 and S53, subtilisin, kexin, sedolisin	Peptidase_S8	186.6	Subtilase family	675	K14647	vpr; minor extracellular serine protease Vpr [EC:3.4.21.-]	Serine Peptidases	Family S8: subtilisin family
cluster_5605	1055517_contig_2793_3	6	6	1055517_contig_2793	ENOG411110F	44.9	P	Inorganic ion transport and metabolism	metal cation transporter	NA	NA	NA	242	no_ko	NA	NA	NA
cluster_5606	ASW8bin1_18_18	3	3	ASW8bin1_18	COG4993	157.8	G	Carbohydrate transport and metabolism	Dehydrogenase	PQQ_3	22.3	PQQ-like domain	413	no_ko	NA	NA	NA
cluster_5644	3_29	6	6	3	COG1850	296.4	G	Carbohydrate transport and metabolism	RuBisCO catalyzes two reactions the carboxylation of D- ribulose 1,5-bisphosphate, the primary event in carbon dioxide fixation, as well as the oxidative fragmentation of the pentose substrate	RuBisCO_large	187.6	Ribulose bisphosphate carboxylase large chain, catalytic domain	464	K01601	rbcL; ribulose-bisphosphate carboxylase large chain [EC:4.1.1.39]	Metabolism	Metabolism	01200 Carbon metabolism [PATH:ko01200]
cluster_5720	1055469_contig_281_8	9	9	1055469_contig_281	COG0076	232.5	E	Amino acid transport and metabolism	decarboxylase	Pyridoxal_deC	108.2	Pyridoxal-dependent decarboxylase conserved domain	386	K18933	NA	NA	NA
cluster_5731	1055517_contig_740_3	6	6	1055517_contig_740	COG4993	286.6	G	Carbohydrate transport and metabolism	Dehydrogenase	PQQ	77.6	PQQ enzyme repeat	612	K00117	gcd; quinoprotein glucose dehydrogenase [EC:1.1.5.2]	Metabolism	Carbohydrate metabolism	00030 Pentose phosphate pathway [PATH:ko00030]
cluster_5891	2718225182_6	16	16	2718225182	COG0149	92.8	G	Carbohydrate transport and metabolism	triosephosphate isomerase	TIM	43.2	Triosephosphate isomerase	241	K01803	TPI, tpiA; triosephosphate isomerase (TIM) [EC:5.3.1.1]	Metabolism	Metabolism	01200 Carbon metabolism [PATH:ko01200]
cluster_5927	8_52	50	50	8	COG0192	458	H	Coenzyme transport and metabolism	Catalyzes the formation of S-adenosylmethionine from methionine and ATP	S-AdoMet_synt_C	191.7	S-adenosylmethionine synthetase, C-terminal domain	365	K00789	metK; S-adenosylmethionine synthetase [EC:2.5.1.6]	Metabolism	Metabolism	01230 Biosynthesis of amino acids [PATH:ko01230]
cluster_5969	SYJQ01000028.1_205	50	50	SYJQ01000028.1	COG0788	301.7	F	Nucleotide transport and metabolism	formyltetrahydrofolate deformylase	Formyl_trans_N	156.3	Formyl transferase	283	K01433	purU; formyltetrahydrofolate deformylase [EC:3.5.1.10]	Metabolism	Carbohydrate metabolism	00630 Glyoxylate and dicarboxylate metabolism [PATH:ko00630]
cluster_5971	CP007536.1_2752	50	50	CP007536.1	COG4276	70.3	S	Function unknown	Cyclase dehydrase	Polyketide_cyc2	40.2	Polyketide cyclase / dehydrase and lipid transport	198	no_ko	NA	NA	NA
cluster_6101	1055472_contig_276_18	7	7	1055472_contig_276	COG0588	190	G	Carbohydrate transport and metabolism	Catalyzes the interconversion of 2-phosphoglycerate and 3-phosphoglycerate (By similarity)	His_Phos_1	148.8	Histidine phosphatase superfamily (branch 1)	188	K01834	PGAM, gpmA; 2,3-bisphosphoglycerate-dependent phosphoglycerate mutase [EC:5.4.2.11]	Metabolism	Metabolism	01200 Carbon metabolism [PATH:ko01200]
cluster_6102	ASW8bin1_47_1	6	6	ASW8bin1_47	ENOG410XPXW	379.6	S	Function unknown	MreB/Mbl protein	HSP70	503.1	Hsp70 protein	603	K04043	dnaK; molecular chaperone DnaK	Genetic Information Processing	Folding, sorting and degradation	03018 RNA degradation [PATH:ko03018]
cluster_6147	DAEN01000053.1_37	12	12	DAEN01000053.1	COG4046	383.3	S	Function unknown	Protein of unknown function (DUF1512)	DUF1512	384.9	Protein of unknown function (DUF1512)	374	no_ko	NA	NA	NA
cluster_6189	NDWU01000010.1_21	15	15	NDWU01000010.1	COG0574	1018.8	G	Carbohydrate transport and metabolism	phosphotransferase activity, paired acceptors	PPDK_N	399.1	Pyruvate phosphate dikinase, PEP/pyruvate binding domain	793	K01007	pps, ppsA; pyruvate, water dikinase [EC:2.7.9.2]	Metabolism	Metabolism	01200 Carbon metabolism [PATH:ko01200]
cluster_6349	1055469_contig_2187_4	9	9	1055469_contig_2187	ENOG410XRGC	35.1	M	Cell wall/membrane/envelope biogenesis	Glycosyl transferase, family 2	Glycos_transf_2	34.3	Glycosyl transferase family 2	260	no_ko	NA	NA	NA
cluster_6407	DP000238.1_758	10	10	DP000238.1	COG0863	121.8	L	Replication, recombination and repair	DNA methylase n-4 n-6 domain protein	N6_N4_Mtase	40.9	DNA methylase	388	no_ko	NA	NA	NA
cluster_6456	1055472_contig_84_40	16	16	1055472_contig_84	ENOG4111N0I	197.3	S	Function unknown	NA	NA	NA	NA	496	no_ko	NA	NA	NA
cluster_6466	FRFC01000005.1_75	27	27	FRFC01000005.1	NA	NA	NA	NA	NA	NA	NA	NA	95	no_ko	NA	NA	NA
cluster_6512	WP_012714320.1	14	14	WP	COG0425	68.2	O	Post-translational modification, protein turnover, and chaperones	sulfurtransferase activity	TusA	68.4	Sulfurtransferase TusA	82	no_ko	NA	NA	NA
cluster_6529	2718225164_164	26	26	2718225164	COG0501	151.4	O	Post-translational modification, protein turnover, and chaperones	Protease HtpX homolog	Peptidase_M48	133.7	Peptidase family M48	322	K03799	htpX; heat shock protein HtpX [EC:3.4.24.-]	Metallo Peptidases	Family M48: Ste24 endopeptidase family
cluster_6546	LFEY01000028.1_45	47	47	LFEY01000028.1	COG0017	348.8	J	Translation, ribosomal structure and biogenesis	asparaginyl-tRNA synthetase	tRNA-synt_2	270.4	tRNA synthetases class II (D, K and N)	437	K09759	aspC1, aspC; nondiscriminating aspartyl-tRNA synthetase [EC:6.1.1.23]	Genetic Information Processing	Translation	00970 Aminoacyl-tRNA biosynthesis [PATH:ko00970]
cluster_6561	CP024014.1_1752	23	23	CP024014.1	ENOG410XTDT	85.4	S	Function unknown	NA	PfkB	32.5	pfkB family carbohydrate kinase	345	no_ko	NA	NA	NA
cluster_6586	RKRY01000148.1_15	43	46	RKRY01000148.1	COG0652	136	O	Post-translational modification, protein turnover, and chaperones	peptidyl-prolyl cis-trans isomerase activity	Pro_isomerase	172	Cyclophilin type peptidyl-prolyl cis-trans isomerase/CLD	159	K03768	PPIB, ppiB; peptidyl-prolyl cis-trans isomerase B (cyclophilin B) [EC:5.2.1.8]	5. Isomerases	5.2	5.2.1
cluster_6639	17_72	5	5	17	COG4993	147.1	G	Carbohydrate transport and metabolism	Dehydrogenase	PQQ	69.5	PQQ enzyme repeat	589	K00117	gcd; quinoprotein glucose dehydrogenase [EC:1.1.5.2]	Metabolism	Carbohydrate metabolism	00030 Pentose phosphate pathway [PATH:ko00030]
cluster_6650	1055469_contig_1731_1	4	4	1055469_contig_1731	ENOG410ZZ0A	69.9	S	Function unknown	DNA-directed RNA polymerases I, II, and III, 7.3 kDa polypeptide	NA	NA	NA	92	no_ko	NA	NA	NA
cluster_6658	ASW8bin1_12_3	6	6	ASW8bin1_12	ENOG410XXZ1	47.5	S	Function unknown	sira family	TusA	39.7	Sulfurtransferase TusA	90	no_ko	NA	NA	NA
cluster_6705	WP_012714183.1	7	7	WP	COG0665	62.7	E	Amino acid transport and metabolism	Catalyzes the last two steps in the biosynthesis of 5- methylaminomethyl-2-thiouridine (mnm(5)s(2)U) at the wobble position (U34) in tRNA. Catalyzes the FAD-dependent demodification of cmnm(5)s(2)U34 to nm(5)s(2)U34, followed by the transfer of a methyl group from S-adenosyl-L-methionine to nm(5)s(2)U34, to form mnm(5)s(2)U34 (By similarity)	DAO	45.4	FAD dependent oxidoreductase	343	no_ko	NA	NA	NA
cluster_6872	1_55	12	12	1	ENOG41125DN	35.7	S	Function unknown	Zinc finger, CDGSH-type domain protein	zf-CDGSH	36.2	Iron-binding zinc finger CDGSH type	78	no_ko	NA	NA	NA
cluster_6884	7_21	7	7	7	COG0561	98.8	S	Function unknown	,hydrolase	Hydrolase_3	100.2	haloacid dehalogenase-like hydrolase	246	K22223	NA	NA	NA
cluster_6963	1055517_contig_11_26	7	7	1055517_contig_11	COG0019	345	E	Amino acid transport and metabolism	Specifically catalyzes the decarboxylation of meso- diaminopimelate (meso-DAP) to L-lysine (By similarity)	Orn_Arg_deC_N	152.4	Pyridoxal-dependent decarboxylase, pyridoxal binding domain	428	K01586	lysA; diaminopimelate decarboxylase [EC:4.1.1.20]	Metabolism	Metabolism	01230 Biosynthesis of amino acids [PATH:ko01230]
cluster_6973	6_63	6	6	6	COG1241	733.4	L	Replication, recombination and repair	dna replication licensing factor	MCM	409.9	MCM2/3/5 family	693	K10726	mcm, cdc21; replicative DNA helicase Mcm [EC:3.6.4.-]	Chromosome	DNA Replication Initiation Factors	Initiation factors(archeal)
cluster_6975	NODE_41_length_5819_cov_9.090038_2	6	6	NODE_41_length_5819_cov_9.090038	ENOG4111MBP	35.5	S	Function unknown	nucleic acid binding protein	tRNA_anti-codon	34.1	OB-fold nucleic acid binding domain	102	no_ko	NA	NA	NA
cluster_6986	FUYK01000012.1_6	14	14	FUYK01000012.1	COG0705	105.6	S	Function unknown	rhomboid family	Rhomboid	78.9	Rhomboid family	200	K19225	NA	NA	NA
cluster_7007	2558320475_3	6	6	2558320475	COG1109	222.8	G	Carbohydrate transport and metabolism	Catalyzes the conversion of glucosamine-6-phosphate to glucosamine-1-phosphate (By similarity)	PGM_PMM_I	100	Phosphoglucomutase/phosphomannomutase, alpha/beta/alpha domain I	442	K03431	glmM; phosphoglucosamine mutase [EC:5.4.2.10]	Metabolism	Carbohydrate metabolism	00520 Amino sugar and nucleotide sugar metabolism [PATH:ko00520]
cluster_7019	CP007536.1_2018	8	8	CP007536.1	COG1028	308.1	S	Function unknown	Dehydrogenase reductase	adh_short	125.2	short chain dehydrogenase	291	K11162	RDH14; retinol dehydrogenase 14 [EC:1.1.1.-]	1. Oxidoreductases	1.1	1.1.1
cluster_7028	NODE_2_length_38072_cov_8.778339_45	11	11	NODE_2_length_38072_cov_8.778339	ENOG410Z81R	46.1	S	Function unknown	NA	NA	NA	NA	122	no_ko	NA	NA	NA
cluster_7067	DAEN01000053.1_30	14	14	DAEN01000053.1	COG0450	229	O	Post-translational modification, protein turnover, and chaperones	alkyl hydroperoxide reductase	AhpC-TSA	128.2	AhpC/TSA family	177	K03386	E1.11.1.15, PRDX, ahpC; peroxiredoxin (alkyl hydroperoxide reductase subunit C) [EC:1.11.1.15]	1. Oxidoreductases	1.11	1.11.1
cluster_7154	FUYK01000009.1_28	44	44	FUYK01000009.1	COG1361	84.3	M	Cell wall/membrane/envelope biogenesis	S-layer domain-like protein	NA	NA	NA	545	no_ko	NA	NA	NA
cluster_7177	ASW8bin1_26_6	6	6	ASW8bin1_26	COG0017	364.4	J	Translation, ribosomal structure and biogenesis	asparaginyl-tRNA synthetase	tRNA-synt_2	281.8	tRNA synthetases class II (D, K and N)	432	K22503	NA	NA	NA
cluster_7187	2_123	9	9	2	COG1018	82	C	Energy production and conversion	Is involved in NO detoxification in an aerobic process, termed nitric oxide dioxygenase (NOD) reaction that utilizes O(2) and NAD(P)H to convert NO to nitrate, which protects the bacterium from various noxious nitrogen compounds. Therefore, plays a central role in the inducible response to nitrosative stress (By similarity)	FAD_binding_6	42	Oxidoreductase FAD-binding domain	302	K21832	NA	NA	NA
cluster_7193	1055472_contig_157_5	11	11	1055472_contig_157	COG3601	32	S	Function unknown	Membrane	NA	NA	NA	202	no_ko	NA	NA	NA
cluster_7277	BGOU01000007.1_319	22	22	BGOU01000007.1	COG2897	171.8	P	Inorganic ion transport and metabolism	sulfurtransferase	Rhodanese	106.9	Rhodanese-like domain	253	K01011	TST, MPST, sseA; thiosulfate/3-mercaptopyruvate sulfurtransferase [EC:2.8.1.1 2.8.1.2]	Metabolism	Energy metabolism	00920 Sulfur metabolism [PATH:ko00920]
cluster_7278	2718225227_11	13	13	2718225227	ENOG4111V8Y	98.4	S	Function unknown	Integral membrane protein DUF95	SpoIIM	27.9	Stage II sporulation protein M	179	no_ko	NA	NA	NA
cluster_7294	1055469_contig_2278_10	9	9	1055469_contig_2278	COG1234	162.3	S	Function unknown	Zinc phosphodiesterase, which displays some tRNA 3'- processing endonuclease activity. Probably involved in tRNA maturation, by removing a 3'-trailer from precursor tRNA (By similarity)	Lactamase_B_2	60.9	Beta-lactamase superfamily domain	241	K00784	rnz; ribonuclease Z [EC:3.1.26.11]	Genetic Information Processing	Translation	03013 RNA transport [PATH:ko03013]
cluster_7295	1055469_contig_179_4	9	9	1055469_contig_179	COG2086	227.3	C	Energy production and conversion	Electron transfer flavoprotein	ETF	130.7	Electron transfer flavoprotein domain	252	K03521	NA	NA	NA
cluster_7327	CM001158.1_584	48	48	CM001158.1	ENOG4111039	363.9	S	Function unknown	NA	NA	NA	NA	200	no_ko	NA	NA	NA
cluster_7339	BGKI01000004.1_273	45	45	BGKI01000004.1	COG0518	118.1	F	Nucleotide transport and metabolism	Catalyzes the synthesis of GMP from XMP (By similarity)	GATase	70	Glutamine amidotransferase class-I	228	no_ko	NA	NA	NA
cluster_7349	ASW8bin1_7_28	11	11	ASW8bin1_7	COG3371	118.7	S	Function unknown	Membrane	DUF998	70.4	Protein of unknown function (DUF998)	220	no_ko	NA	NA	NA
cluster_7421	6_37	11	11	6	COG0004	408.7	P	Inorganic ion transport and metabolism	ammonium Transporter	Ammonium_transp	429.1	Ammonium Transporter Family	397	K03320	NA	NA	NA
cluster_7472	1055469_contig_780_9	5	6	1055469_contig_780	COG0668	94.4	M	Cell wall/membrane/envelope biogenesis	Mechanosensitive ion channel	MS_channel	145	Mechanosensitive ion channel	408	K16053	NA	NA	NA
cluster_7483	ASW8bin1_38_7	4	4	ASW8bin1_38	COG4993	229.7	G	Carbohydrate transport and metabolism	Dehydrogenase	PQQ	68	PQQ enzyme repeat	762	K00117	gcd; quinoprotein glucose dehydrogenase [EC:1.1.5.2]	Metabolism	Carbohydrate metabolism	00030 Pentose phosphate pathway [PATH:ko00030]
cluster_7490	NODE_17_length_14435_cov_7.605795_13	4	4	NODE_17_length_14435_cov_7.605795	COG4993	232.1	G	Carbohydrate transport and metabolism	Dehydrogenase	PQQ_2	44.5	PQQ-like domain	762	K00114	exaA; alcohol dehydrogenase (cytochrome c) [EC:1.1.2.8]	Metabolism	Carbohydrate metabolism	00010 Glycolysis / Gluconeogenesis [PATH:ko00010]
cluster_7491	NODE_9_length_25455_cov_8.613681_1	7	7	NODE_9_length_25455_cov_8.613681	NA	NA	NA	NA	NA	NA	NA	NA	160	no_ko	NA	NA	NA
cluster_7496	ML675590.1_36	19	19	ML675590.1	ENOG410YQ2G	86.1	O	Post-translational modification, protein turnover, and chaperones	thioredoxin-like protein	Thioredoxin	97.2	Thioredoxin	143	K03671	NA	NA	NA
cluster_7501	1055472_contig_548_8	6	6	1055472_contig_548	NA	NA	NA	NA	NA	NA	NA	NA	165	no_ko	NA	NA	NA
cluster_7565	1055469_contig_971_16	4	4	1055469_contig_971	ENOG410YY3Q	71.8	S	Function unknown	NA	NA	NA	NA	129	no_ko	NA	NA	NA
cluster_7568	1055469_contig_254_6	7	7	1055469_contig_254	ENOG410YXRV	34.6	K	Transcription	Fis family Transcriptional regulator	DUF134	24.1	Protein of unknown function DUF134	128	no_ko	NA	NA	NA
cluster_7575	NODE_46_length_5366_cov_8.321233_2	10	10	NODE_46_length_5366_cov_8.321233	COG1830	259.1	G	Carbohydrate transport and metabolism	Aldolase	DeoC	139.1	DeoC/LacD family aldolase	252	K11645	fbaB; fructose-bisphosphate aldolase, class I [EC:4.1.2.13]	Metabolism	Metabolism	01200 Carbon metabolism [PATH:ko01200]
cluster_7581	1055472_contig_110_22	7	7	1055472_contig_110	COG1422	48.3	S	Function unknown	Integral membrane protein DUF106	DUF106	49.6	Integral membrane protein DUF106	169	no_ko	NA	NA	NA
cluster_7582	1055472_contig_276_19	6	6	1055472_contig_276	COG1085	125.7	G	Carbohydrate transport and metabolism	galactose-1-phosphate uridylyltransferase	NA	NA	NA	314	K00965	galT, GALT; UDPglucose--hexose-1-phosphate uridylyltransferase [EC:2.7.7.12]	Metabolism	Carbohydrate metabolism	00052 Galactose metabolism [PATH:ko00052]
cluster_7624	NODE_21_length_11947_cov_8.379697_7	8	8	NODE_21_length_11947_cov_8.379697	ENOG4110GF6	160.3	F	Nucleotide transport and metabolism	NA	NA	NA	NA	359	no_ko	NA	NA	NA
cluster_7687	WP_013129543.1	9	9	WP	COG0182	267.4	J	Translation, ribosomal structure and biogenesis	Catalyzes the interconversion of methylthioribose-1- phosphate (MTR-1-P) into methylthioribulose-1-phosphate (MTRu-1-P) (By similarity)	IF-2B	290.4	Initiation factor 2 subunit family	333	K18237	K18237; ribose 1,5-bisphosphate isomerase [EC:5.3.1.29]	5. Isomerases	5.3	5.3.1
cluster_7803	NODE_14_length_15678_cov_8.895520_15	12	12	NODE_14_length_15678_cov_8.895520	ENOG410XQC3	202.7	S	Function unknown	Membrane	EamA	135.7	EamA-like transporter family	297	K03298	NA	NA	NA
cluster_7810	1055472_contig_3535_8	13	15	1055472_contig_3535	COG2440	84.3	C	Energy production and conversion	ferredoxin-like protein	ETF_QO	23.7	Electron transfer flavoprotein-ubiquinone oxidoreductase, 4Fe-4S	101	no_ko	NA	NA	NA
cluster_7834	1055469_contig_2187_5	14	14	1055469_contig_2187	COG0241	137.2	E	Amino acid transport and metabolism	histidinol-phosphatase activity	PNK3P	39.5	Polynucleotide kinase 3 phosphatase	149	K03273	gmhB; D-glycero-D-manno-heptose 1,7-bisphosphate phosphatase [EC:3.1.3.82 3.1.3.83]	Metabolism	Glycan biosynthesis and metabolism	00540 Lipopolysaccharide biosynthesis [PATH:ko00540]
cluster_7835	1055469_contig_602_3	7	7	1055469_contig_602	COG1051	86.2	F	Nucleotide transport and metabolism	NUDiX hydrolase	NUDIX	82.1	NUDIX domain	151	no_ko	NA	NA	NA
cluster_7865	BA000048.1_1167	15	15	BA000048.1	COG1853	138.5	S	Function unknown	flavin reductase domain protein, FMN-binding	Flavin_Reduct	131.8	Flavin reductase like domain	158	K13786	cobR; cob(II)yrinic acid a,c-diamide reductase [EC:1.16.8.1]	Metabolism	Metabolism of cofactors and vitamins	00860 Porphyrin and chlorophyll metabolism [PATH:ko00860]
cluster_7873	1055472_contig_3702_5	12	13	1055472_contig_3702	ENOG4111ID1	255.8	S	Function unknown	kelch repeat-containing protein	Kelch_1	159.2	Kelch motif	417	K10457	NA	NA	NA
cluster_7896	CP007536.1_1293	11	11	CP007536.1	COG0513	566.1	L	Replication, recombination and repair	purine NTP-dependent helicase activity	DEAD	180.3	DEAD/DEAH box helicase	425	K05592	deaD; ATP-dependent RNA helicase DeaD [EC:3.6.4.13]	Genetic Information Processing	Folding, sorting and degradation	03018 RNA degradation [PATH:ko03018]
cluster_7932	NODE_4_length_29488_cov_9.246302_4	10	10	NODE_4_length_29488_cov_9.246302	COG1014	481.9	C	Energy production and conversion	oxidoreductase	POR_N	192.6	Pyruvate flavodoxin/ferredoxin oxidoreductase, thiamine diP-bdg	578	K00174	korA; 2-oxoglutarate ferredoxin oxidoreductase subunit alpha [EC:1.2.7.3]	Metabolism	Metabolism	01200 Carbon metabolism [PATH:ko01200]
cluster_7952	1055517_contig_11_24	10	10	1055517_contig_11	COG0329	213.7	E	Amino acid transport and metabolism	Catalyzes the condensation of (S)-aspartate-beta- semialdehyde (S)-ASA and pyruvate to 4-hydroxy- tetrahydrodipicolinate (HTPA) (By similarity)	DHDPS	212.8	Dihydrodipicolinate synthetase family	349	K01714	dapA; 4-hydroxy-tetrahydrodipicolinate synthase [EC:4.3.3.7]	Metabolism	Metabolism	01230 Biosynthesis of amino acids [PATH:ko01230]
cluster_8025	ASW8bin1_2_34	7	7	ASW8bin1_2	ENOG4111F76	234.5	P	Inorganic ion transport and metabolism	Sodium hydrogen exchanger	Na_H_Exchanger	109.3	Sodium/hydrogen exchanger family	436	no_ko	NA	NA	NA
cluster_8142	4_36	6	6	4	NA	NA	NA	NA	NA	NA	NA	NA	142	no_ko	NA	NA	NA
cluster_8144	2718225219_77	6	6	2718225219	COG0177	168.2	L	Replication, recombination and repair	endonuclease III	HhH-GPD	70.6	HhH-GPD superfamily base excision DNA repair protein	242	K10773	NTH; endonuclease III [EC:4.2.99.18]	Genetic Information Processing	Replication and repair	03410 Base excision repair [PATH:ko03410]
cluster_8179	1055469_contig_471_9	6	6	1055469_contig_471	COG0462	194.1	F	Nucleotide transport and metabolism	Phosphoribosyl pyrophosphate synthase	Pribosyltran_N	101.7	N-terminal domain of ribose phosphate pyrophosphokinase	306	K00948	PRPS, prsA; ribose-phosphate pyrophosphokinase [EC:2.7.6.1]	Metabolism	Metabolism	01200 Carbon metabolism [PATH:ko01200]
cluster_8197	ASW8bin1_46_2	7	7	ASW8bin1_46	COG1178	438.1	P	Inorganic ion transport and metabolism	ABC transporter (permease)	BPD_transp_1	54.9	Binding-protein-dependent transport system inner membrane component	566	K02011	afuB, fbpB; iron(III) transport system permease protein	Environmental Information Processing	Membrane transport	02010 ABC transporters [PATH:ko02010]
cluster_8202	NODE_28_length_9370_cov_6.308512_13	6	6	NODE_28_length_9370_cov_6.308512	ENOG410XU33	40.4	M	Cell wall/membrane/envelope biogenesis	mscs mechanosensitive ion channel	MS_channel	32.9	Mechanosensitive ion channel	223	no_ko	NA	NA	NA
cluster_8206	MTMA01000001.1_461	13	13	MTMA01000001.1	COG2047	176.4	S	Function unknown	PAC2 family	PAC2	119.9	PAC2 family	251	K07159	NA	NA	NA
cluster_8288	ASW8bin1_2_33	9	9	ASW8bin1_2	ENOG4111MAZ	45.6	K	Transcription	transcriptional regulator, TrmB	TrmB	61.4	Sugar-specific transcriptional regulator TrmB	257	K23356	NA	NA	NA
cluster_8291	NODE_36_length_8027_cov_7.127296_11	7	7	NODE_36_length_8027_cov_7.127296	COG0388	130.9	S	Function unknown	nitrilase cyanide hydratase and apolipoprotein n-acyltransferase	CN_hydrolase	123.8	Carbon-nitrogen hydrolase	267	no_ko	NA	NA	NA
cluster_8315	LFLC01000055.1_33	24	25	LFLC01000055.1	COG0677	413	M	Cell wall/membrane/envelope biogenesis	Dehydrogenase	UDPG_MGDP_dh_N	139.6	UDP-glucose/GDP-mannose dehydrogenase family, NAD binding domain	463	K13015	wbpA; UDP-N-acetyl-D-glucosamine dehydrogenase [EC:1.1.1.136]	Metabolism	Carbohydrate metabolism	00520 Amino sugar and nucleotide sugar metabolism [PATH:ko00520]
cluster_8327	2_65	13	13	2	COG0677	371	M	Cell wall/membrane/envelope biogenesis	Dehydrogenase	UDPG_MGDP_dh_N	149.5	UDP-glucose/GDP-mannose dehydrogenase family, NAD binding domain	562	K02472	wecC; UDP-N-acetyl-D-mannosaminuronic acid dehydrogenase [EC:1.1.1.336]	Metabolism	Carbohydrate metabolism	00520 Amino sugar and nucleotide sugar metabolism [PATH:ko00520]
cluster_8341	WP_012712599.1	19	21	WP	ENOG410XPRW	339.1	I	Lipid transport and metabolism	sterol carrier protein	Thiolase_N	71.7	Thiolase, N-terminal domain	387	K00626	E2.3.1.9, atoB; acetyl-CoA C-acetyltransferase [EC:2.3.1.9]	Metabolism	Metabolism	01200 Carbon metabolism [PATH:ko01200]
cluster_8355	1055472_contig_84_37	7	7	1055472_contig_84	ENOG4111IN3	83.7	S	Function unknown	NA	Cytochrom_D1	31.8	Cytochrome D1 heme domain	355	no_ko	NA	NA	NA
cluster_8361	NSIS01000010.1_5	44	44	NSIS01000010.1	COG1527	102.1	C	Energy production and conversion	ATP synthase, subunit	vATP-synt_AC39	177.9	ATP synthase (C/AC39) subunit	346	K02119	ATPVC, ntpC, atpC; V/A-type H+-transporting ATPase subunit C	Metabolism	Energy metabolism	00190 Oxidative phosphorylation [PATH:ko00190]
cluster_8370	CP000866.1_1054	28	29	CP000866.1	ENOG410XQSG	99.9	S	Function unknown	Nad-dependent epimerase dehydratase	NAD_binding_10	47.2	NAD(P)H-binding	460	no_ko	NA	NA	NA
cluster_8428	NODE_9_length_25455_cov_8.613681_14	11	11	NODE_9_length_25455_cov_8.613681	COG0663	210.2	S	Function unknown	Transferase	Hexapep	61.8	Bacterial transferase hexapeptide (six repeats)	169	no_ko	NA	NA	NA
cluster_8493	ASW8bin1_44_8	7	7	ASW8bin1_44	ENOG4112CU1	129.4	S	Function unknown	Cupin domain	Cupin_2	41.9	Cupin domain	107	no_ko	NA	NA	NA
cluster_8511	ASW8bin1_47_6	8	8	ASW8bin1_47	COG0021	713.7	G	Carbohydrate transport and metabolism	Transketolase	Transketolase_N	452.5	Transketolase, thiamine diphosphate binding domain	492	K00615	E2.2.1.1, tktA, tktB; transketolase [EC:2.2.1.1]	Metabolism	Metabolism	01200 Carbon metabolism [PATH:ko01200]
cluster_8538	1055469_contig_57_1	7	7	1055469_contig_57	COG0436	222.7	E	Amino acid transport and metabolism	aminotransferase	Aminotran_1_2	181	Aminotransferase class I and II	385	K10206	E2.6.1.83; LL-diaminopimelate aminotransferase [EC:2.6.1.83]	Metabolism	Metabolism	01230 Biosynthesis of amino acids [PATH:ko01230]
cluster_8562	BGKI01000012.1_126	9	9	BGKI01000012.1	ENOG4111Q11	54.4	M	Cell wall/membrane/envelope biogenesis	group 1 glycosyl transferase	Glyco_trans_1_4	44.1	Glycosyl transferases group 1	327	no_ko	NA	NA	NA
cluster_8614	NDWU01000003.1_30	14	14	NDWU01000003.1	ENOG410Y0F9	126.2	S	Function unknown	Hydrolase	HAD_2	86.3	Haloacid dehalogenase-like hydrolase	214	K07025	NA	NA	NA
cluster_8665	ASW8bin1_70_2	13	13	ASW8bin1_70	ENOG411268E	66.9	S	Function unknown	sulfur carrier protein this	ThiS	55.9	ThiS family	94	K03636	moaD; molybdopterin synthase sulfur carrier subunit	Metabolism	Metabolism of cofactors and vitamins	00790 Folate biosynthesis [PATH:ko00790]
cluster_8666	ASW8bin1_25_10	9	9	ASW8bin1_25	ENOG4111WUC	116.7	S	Function unknown	pyridoxamine 5'-phosphate	Putative_PNPOx	45.8	Pyridoxamine 5'-phosphate oxidase	132	no_ko	NA	NA	NA
cluster_8674	WP_012712928.1	18	19	WP	COG0318	472.5	IQ	Lipid transport and metabolism;Secondary metabolites biosynthesis, transport, and catabolism	Amp-dependent synthetase and ligase	AMP-binding	360.7	AMP-binding enzyme	560	no_ko	NA	NA	NA
cluster_8684	BGKI01000004.1_200	10	10	BGKI01000004.1	ENOG410XRPI	116.3	S	Function unknown	Domain of unknown function DUF87	DUF87	91.4	Domain of unknown function DUF87	528	K06915	NA	NA	NA
cluster_8685	Dthaum_scf1119010717331.1_165	10	10	Dthaum_scf1119010717331.1	COG0656	178.2	S	Function unknown	reductase	Aldo_ket_red	178.4	Aldo/keto reductase family	270	no_ko	NA	NA	NA
cluster_8695	ASW8bin1_2_25	14	14	ASW8bin1_2	ENOG410ZY5P	50.7	U	Intracellular trafficking, secretion, and vesicular transport	mttA/Hcf106 family	MttA_Hcf106	40.2	mttA/Hcf106 family	100	no_ko	NA	NA	NA
cluster_8715	DAEN01000084.1_30	10	10	DAEN01000084.1	COG0683	227.4	E	Amino acid transport and metabolism	(ABC) transporter	Peripla_BP_6	193.5	Periplasmic binding protein	403	K01999	livK; branched-chain amino acid transport system substrate-binding protein	Environmental Information Processing	Membrane transport	02010 ABC transporters [PATH:ko02010]
cluster_8833	NODE_21_length_11947_cov_8.379697_6	9	9	NODE_21_length_11947_cov_8.379697	ENOG4111PTA	61.4	S	Function unknown	Hydrolase	HAD_2	73	Haloacid dehalogenase-like hydrolase	211	no_ko	NA	NA	NA
cluster_8860	10_29	4	4	10	COG0714	195.1	S	Function unknown	ATPase activity	AAA_3	201.9	ATPase family associated with various cellular activities (AAA)	324	K03924	moxR; MoxR-like ATPase [EC:3.6.3.-]	3. Hydrolases	3.6	3.6.3
cluster_8884	1055472_contig_842_13	30	30	1055472_contig_842	COG1090	289	S	Function unknown	Epimerase	DUF1731	35.5	Domain of unknown function (DUF1731)	298	K07071	NA	NA	NA
cluster_8993	2718225196_74	10	11	2718225196	COG0644	210.9	C	Energy production and conversion	geranylgeranyl reductase	DAO	56.3	FAD dependent oxidoreductase	429	K00313	fixC; electron transfer flavoprotein-quinone oxidoreductase [EC:1.5.5.-]	1. Oxidoreductases	1.5	1.5.5
cluster_8994	1055517_contig_447_31	9	9	1055517_contig_447	COG0714	199.3	S	Function unknown	ATPase activity	AAA_3	190.1	ATPase family associated with various cellular activities (AAA)	325	K03924	moxR; MoxR-like ATPase [EC:3.6.3.-]	3. Hydrolases	3.6	3.6.3
cluster_9003	PLUF01000082.1_11	13	14	PLUF01000082.1	COG1136	340.6	V	Defense mechanisms	(ABC) transporter	ABC_tran	110.5	ABC transporter	249	K02003	NA	NA	NA
cluster_9004	CP011070.1_201	12	12	CP011070.1	ENOG410Y6I5	511.8	S	Function unknown	NA	SGL	41.6	SMP-30/Gluconolaconase/LRE-like region	511	K18235	vgb; virginiamycin B lyase [EC:4.2.99.-]	4. Lyases	4.2	4.2.99
cluster_9208	1055517_contig_369_29	11	11	1055517_contig_369	ENOG410Z2CI	45.8	L	Replication, recombination and repair	SpoVT_AbrB	MazE_antitoxin	25.1	Antidote-toxin recognition MazE, bacterial antitoxin	76	no_ko	NA	NA	NA
cluster_9214	CP012850.1_1644	16	16	CP012850.1	ENOG410XNZU	249.2	P	Inorganic ion transport and metabolism	Binding-protein-dependent transport systems inner membrane component	BPD_transp_1	52.8	Binding-protein-dependent transport system inner membrane component	290	K02025	NA	NA	NA
cluster_9220	MTMA01000002.1_188	12	14	MTMA01000002.1	COG0714	231.4	S	Function unknown	ATPase activity	AAA_3	222.6	ATPase family associated with various cellular activities (AAA)	316	K03924	moxR; MoxR-like ATPase [EC:3.6.3.-]	3. Hydrolases	3.6	3.6.3
cluster_9241	10_31	9	9	10	COG0714	197	S	Function unknown	ATPase activity	AAA_3	196.8	ATPase family associated with various cellular activities (AAA)	328	K03924	moxR; MoxR-like ATPase [EC:3.6.3.-]	3. Hydrolases	3.6	3.6.3
cluster_9263	CP011097.2_672	37	37	CP011097.2	ENOG410XPQW	246.5	C	Energy production and conversion	alcohol dehydrogenase	ADH_zinc_N	100.1	Zinc-binding dehydrogenase	356	no_ko	NA	NA	NA
cluster_9265	LQMW01000004.1_10	16	16	LQMW01000004.1	COG1146	57.4	C	Energy production and conversion	metal cluster binding	Fer4	38.2	4Fe-4S binding domain	163	no_ko	NA	NA	NA
cluster_9268	4_48	14	15	4	ENOG410XNMY	459.3	I	Lipid transport and metabolism	Dehydrogenase	Acyl-CoA_dh_1	137.3	Acyl-CoA dehydrogenase, C-terminal domain	399	K00248	ACADS, bcd; butyryl-CoA dehydrogenase [EC:1.3.8.1]	Metabolism	Metabolism	01200 Carbon metabolism [PATH:ko01200]
cluster_9288	LT981265.1_385	33	33	LT981265.1	COG0863	153.9	L	Replication, recombination and repair	DNA methylase n-4 n-6 domain protein	N6_N4_Mtase	115.9	DNA methylase	256	K07319	yhdJ; putative adenine-specific DNA-methyltransferase [EC:2.1.1.72]	2. Transferases	2.1	2.1.1
cluster_9323	2718225230_72	8	8	2718225230	COG2101	217.2	K	Transcription	General factor that plays a role in the activation of archaeal genes transcribed by RNA polymerase. Binds specifically to the TATA box promoter element which lies close to the position of transcription initiation (By similarity)	TBP	200.2	Transcription factor TFIID (or TATA-binding protein, TBP)	196	K03120	TBP, tbp; transcription initiation factor TFIID TATA-box-binding protein	Genetic Information Processing	Transcription	03022 Basal transcription factors [PATH:ko03022]
cluster_9337	NODE_24_length_10059_cov_7.881286_3	7	7	NODE_24_length_10059_cov_7.881286	ENOG4111FDR	113.1	M	Cell wall/membrane/envelope biogenesis	Glycosyl transferase, family 2	Glycos_transf_2	94.5	Glycosyl transferase family 2	238	K11936	pgaC; biofilm PGA synthesis N-glycosyltransferase PgaC [EC:2.4.-.-]	2. Transferases	2.4	2.4.-
cluster_9433	VBPF01000178.1_1	5	5	VBPF01000178.1	COG3794	70.2	C	Energy production and conversion	Blue (Type 1) copper domain protein	Copper-bind	39	Copper binding proteins, plastocyanin/azurin family	146	no_ko	NA	NA	NA
cluster_9441	ASW8bin1_7_14	10	10	ASW8bin1_7	ENOG410XNN3	385.7	P	Inorganic ion transport and metabolism	drug resistance transporter emrb qaca subfamily	MFS_1	154.7	Major Facilitator Superfamily	494	no_ko	NA	NA	NA
cluster_9463	NODE_64_length_3162_cov_7.977634_2	13	13	NODE_64_length_3162_cov_7.977634	COG0863	220.5	L	Replication, recombination and repair	DNA methylase n-4 n-6 domain protein	N6_N4_Mtase	139.7	DNA methylase	251	K00571	E2.1.1.72; site-specific DNA-methyltransferase (adenine-specific) [EC:2.1.1.72]	2. Transferases	2.1	2.1.1
cluster_9506	MTMA01000001.1_225	21	21	MTMA01000001.1	COG1210	231.8	M	Cell wall/membrane/envelope biogenesis	utp--glucose-1-phosphate uridylyltransferase	NTP_transferase	83	Nucleotidyl transferase	287	K00963	UGP2, galU, galF; UTP--glucose-1-phosphate uridylyltransferase [EC:2.7.7.9]	Metabolism	Carbohydrate metabolism	00040 Pentose and glucuronate interconversions [PATH:ko00040]
cluster_9541	ML675580.1_220	8	8	ML675580.1	ENOG4111K84	132.2	S	Function unknown	Methyltransferase	Methyltransf_11	80.5	Methyltransferase domain	264	no_ko	NA	NA	NA
cluster_9546	DAEN01000055.1_2	9	9	DAEN01000055.1	ENOG410XQPT	135	G	Carbohydrate transport and metabolism	Major Facilitator superfamily	MFS_1	184.2	Major Facilitator Superfamily	393	K19576	NA	NA	NA
cluster_9557	2718225302_17	11	11	2718225302	COG1131	263.6	V	Defense mechanisms	(ABC) transporter	ABC_tran	92.9	ABC transporter	254	K01990	NA	NA	NA
cluster_9559	1055517_contig_447_11	8	8	1055517_contig_447	COG0637	115.4	S	Function unknown	HAD-superfamily hydrolase subfamily IA variant 3	HAD_2	118.7	Haloacid dehalogenase-like hydrolase	231	K22292	NA	NA	NA
cluster_9574	ASW8bin1_33_12	10	10	ASW8bin1_33	COG0395	202.6	G	Carbohydrate transport and metabolism	Binding-protein-dependent transport systems inner membrane component	BPD_transp_1	73	Binding-protein-dependent transport system inner membrane component	295	K02026	NA	NA	NA
cluster_9587	DAKA01000112.1_2	43	43	DAKA01000112.1	ENOG4111R1P	89.7	V	Defense mechanisms	(ABC) transporter	ABC2_membrane	60.8	ABC-2 type transporter	275	K01992	NA	NA	NA
cluster_9604	NODE_7_length_25862_cov_9.519953_38	8	8	NODE_7_length_25862_cov_9.519953	COG0079	307.8	E	Amino acid transport and metabolism	Imidazole acetol-phosphate transaminase	Aminotran_1_2	168.8	Aminotransferase class I and II	362	K00817	hisC; histidinol-phosphate aminotransferase [EC:2.6.1.9]	Metabolism	Metabolism	01230 Biosynthesis of amino acids [PATH:ko01230]
cluster_9663	2721801693_22	14	15	2721801693	COG5491	68.1	N	Cell motility	Charged multivesicular body protein	NA	NA	NA	213	no_ko	NA	NA	NA
cluster_9705	1055517_contig_1724_5	7	7	1055517_contig_1724	ENOG410Y55E	171.2	S	Function unknown	F420-dependent oxidoreductase	Bac_luciferase	156.5	Luciferase-like monooxygenase	252	K04091	ssuD; alkanesulfonate monooxygenase [EC:1.14.14.5]	Metabolism	Energy metabolism	00920 Sulfur metabolism [PATH:ko00920]
cluster_9748	ASW8bin1_16_7	8	8	ASW8bin1_16	COG1089	272	M	Cell wall/membrane/envelope biogenesis	GDP-mannose 4,6-dehydratase	GDP_Man_Dehyd	260.3	GDP-mannose 4,6 dehydratase	384	K01711	gmd, GMDS; GDPmannose 4,6-dehydratase [EC:4.2.1.47]	Metabolism	Carbohydrate metabolism	00051 Fructose and mannose metabolism [PATH:ko00051]
cluster_9761	18_25	8	8	18	ENOG410XZKQ	64.1	S	Function unknown	NA	NA	NA	NA	124	no_ko	NA	NA	NA
cluster_9836	2718225347_43	21	23	2718225347	COG0411	312.7	E	Amino acid transport and metabolism	(ABC) transporter	ABC_tran	101.4	ABC transporter	253	K01995	livG; branched-chain amino acid transport system ATP-binding protein	Environmental Information Processing	Membrane transport	02010 ABC transporters [PATH:ko02010]
cluster_9851	3_28	6	6	3	ENOG410XQSG	112.3	S	Function unknown	Nad-dependent epimerase dehydratase	Epimerase	112	NAD dependent epimerase/dehydratase family	317	K01784	galE, GALE; UDP-glucose 4-epimerase [EC:5.1.3.2]	Metabolism	Carbohydrate metabolism	00052 Galactose metabolism [PATH:ko00052]
cluster_9877	CP012850.1_3355	41	41	CP012850.1	ENOG4111XHE	57	K	Transcription	asnc family transcriptional regulator	AsnC_trans_reg	41.4	Lrp/AsnC ligand binding domain	79	no_ko	NA	NA	NA
cluster_9891	ASW8bin1_90_3	7	7	ASW8bin1_90	ENOG4111XHE	45.9	K	Transcription	asnc family transcriptional regulator	AsnC_trans_reg	32.8	Lrp/AsnC ligand binding domain	76	no_ko	NA	NA	NA
cluster_9956	LR216287.1_2785	11	11	LR216287.1	ENOG410XSIT	185.3	S	Function unknown	Short-chain dehydrogenase reductase Sdr	adh_short_C2	156.9	Enoyl-(Acyl carrier protein) reductase	296	K00059	fabG; 3-oxoacyl-[acyl-carrier protein] reductase [EC:1.1.1.100]	Metabolism	Metabolism	01212 Fatty acid metabolism [PATH:ko01212]
cluster_10024	LR216287.1_1979	6	6	LR216287.1	COG3794	92.8	C	Energy production and conversion	Blue (Type 1) copper domain protein	Copper-bind	38.2	Copper binding proteins, plastocyanin/azurin family	137	no_ko	NA	NA	NA
cluster_10040	ASW8bin1_1_15	8	8	ASW8bin1_1	ENOG4111J45	223.7	M	Cell wall/membrane/envelope biogenesis	Nad-dependent epimerase dehydratase	GDP_Man_Dehyd	181	GDP-mannose 4,6 dehydratase	325	K01784	galE, GALE; UDP-glucose 4-epimerase [EC:5.1.3.2]	Metabolism	Carbohydrate metabolism	00052 Galactose metabolism [PATH:ko00052]
cluster_10055	NODE_21_length_11947_cov_8.379697_9	13	13	NODE_21_length_11947_cov_8.379697	COG1088	216.8	M	Cell wall/membrane/envelope biogenesis	dTDP-glucose 4-6-dehydratase	GDP_Man_Dehyd	175.8	GDP-mannose 4,6 dehydratase	335	K08678	UXS1; UDP-glucuronate decarboxylase [EC:4.1.1.35]	Metabolism	Carbohydrate metabolism	00500 Starch and sucrose metabolism [PATH:ko00500]

## Sheet: lost_in_hmt
rep	species	genes	replicon	nog	nogbit	nog_cat	catetory	nog_desc	pfam	pfambit	pfam_desc	protlength	KO	KEGG	KEGG_level1	KEGG_level2	KEGG_level3
cluster_146	LFLC01000032.1_32	56	56	LFLC01000032.1	ENOG41111I0	266.4	S	Function unknown	NA	NA	NA	NA	159	no_ko	NA	NA	NA
cluster_201	CP012850.1_617	55	55	CP012850.1	ENOG41110BM	68.8	S	Function unknown	Sugar-specific transcriptional regulator TrmB	NA	NA	NA	271	no_ko	NA	NA	NA
cluster_202	CP035425.1_1206	51	51	CP035425.1	ENOG4111QY5	138.3	S	Function unknown	NA	NA	NA	NA	188	no_ko	NA	NA	NA
cluster_206	DAXZ01000052.1_14	58	58	DAXZ01000052.1	ENOG4110ZRU	212.6	S	Function unknown	NA	NA	NA	NA	121	no_ko	NA	NA	NA
cluster_483	PLUF01000085.1_29	17	17	PLUF01000085.1	NA	NA	NA	NA	NA	Elf1	39.2	Transcription elongation factor Elf1 like	91	no_ko	NA	NA	NA
cluster_521	CP011070.1_2181	58	58	CP011070.1	COG1599	65.8	L	Replication, recombination and repair	DNA replication	tRNA_anti-codon	51.8	OB-fold nucleic acid binding domain	466	K07466	RFA1, RPA1, rpa; replication factor A1	Genetic Information Processing	Replication and repair	03030 DNA replication [PATH:ko03030]
cluster_531	DAEN01000052.1_24	9	9	DAEN01000052.1	ENOG410YY9B	46.3	S	Function unknown	ribosomal protein	NA	NA	NA	65	no_ko	NA	NA	NA
cluster_551	2718225348_12	62	62	2718225348	COG1503	39.6	J	Translation, ribosomal structure and biogenesis	Peptide Chain Release Factor	eRF1_1	66.1	eRF1 domain 1	360	K06965	PELO, DOM34, pelA; protein pelota	Genetic Information Processing	Translation	03015 mRNA surveillance pathway [PATH:ko03015]
cluster_592	CP012850.1_500	50	50	CP012850.1	COG0602	121.5	O	Post-translational modification, protein turnover, and chaperones	Catalyzes the conversion of 6-carboxy-5,6,7,8- tetrahydropterin (CPH4) to 7-carboxy-7-deazaguanine (CDG) (By similarity)	Fer4_12	51.3	4Fe-4S single cluster domain	270	K10026	queE; 7-carboxy-7-deazaguanine synthase [EC:4.3.99.3]	Metabolism	Metabolism of cofactors and vitamins	00790 Folate biosynthesis [PATH:ko00790]
cluster_598	RKRY01000133.1_8	51	51	RKRY01000133.1	ENOG41111BV	263	S	Function unknown	NA	NA	NA	NA	146	no_ko	NA	NA	NA
cluster_599	VBPD01000033.1_5	61	61	VBPD01000033.1	COG1711	80.8	S	Function unknown	NA	NA	NA	NA	186	no_ko	NA	NA	NA
cluster_729	CP011097.2_788	46	46	CP011097.2	NA	NA	NA	NA	NA	NA	NA	NA	171	no_ko	NA	NA	NA
cluster_763	DP000238.1_1862	60	60	DP000238.1	ENOG410Y6R8	147.2	S	Function unknown	NA	NA	NA	NA	208	no_ko	NA	NA	NA
cluster_768	VBPF01000127.1_18	61	61	VBPF01000127.1	ENOG4111ZM0	128.6	S	Function unknown	NA	Mrr_cat	22.9	Restriction endonuclease	210	no_ko	NA	NA	NA
cluster_770	VBPO01000014.1_113	20	20	VBPO01000014.1	COG0314	199.9	H	Coenzyme transport and metabolism	Molybdopterin	MoaE	137.7	MoaE protein	140	K03635	MOCS2, moaE; molybdopterin synthase catalytic subunit [EC:2.8.1.12]	Metabolism	Metabolism of cofactors and vitamins	00790 Folate biosynthesis [PATH:ko00790]
cluster_772	DAKA01000107.1_28	60	60	DAKA01000107.1	COG5625	61.8	K	Transcription	Transcription regulator	NA	NA	NA	77	no_ko	NA	NA	NA
cluster_787	2718225146_63	20	20	2718225146	COG0521	178	H	Coenzyme transport and metabolism	molybdenum cofactor biosynthesis protein	MoCF_biosynth	113.5	Probable molybdopterin binding domain	175	K03638	NA	NA	NA
cluster_788	CP003842.1_1164	51	51	CP003842.1	COG1654	306.5	H	Coenzyme transport and metabolism	biotin-[acetyl-CoA-carboxylase] ligase activity	BPL_LplA_LipB	64.9	Biotin/lipoate A/B protein ligase family	336	K03524	birA; BirA family transcriptional regulator, biotin operon repressor / biotin-[acetyl-CoA-carboxylase] ligase [EC:6.3.4.15]	Metabolism	Metabolism of cofactors and vitamins	00780 Biotin metabolism [PATH:ko00780]
cluster_844	CP011070.1_1634	59	59	CP011070.1	COG1998	77.6	J	Translation, ribosomal structure and biogenesis	30S ribosomal protein S27Ae	Ribosomal_S27	77	Ribosomal protein S27a	62	K02977	RP-S27Ae, RPS27A; small subunit ribosomal protein S27Ae	Genetic Information Processing	Translation	03010 Ribosome [PATH:ko03010]
cluster_857	VBPW01000007.1_48	61	61	VBPW01000007.1	COG1163	491.6	S	Function unknown	GTP-Binding protein	MMR_HSR1_Xtn	98	C-terminal region of MMR_HSR1 domain	369	K06944	NA	NA	NA
cluster_871	DP000238.1_726	49	49	DP000238.1	ENOG41110SK	149.3	S	Function unknown	NA	NA	NA	NA	95	no_ko	NA	NA	NA
cluster_872	ASW8bin1_29_16	17	17	ASW8bin1_29	ENOG410Y6VS	92.2	S	Function unknown	NA	NA	NA	NA	141	no_ko	NA	NA	NA
cluster_877	CP024014.1_1384	59	59	CP024014.1	COG0608	118.4	L	Replication, recombination and repair	Single-stranded-DNA-specific exonuclease (RecJ)	DHHA1	45.6	DHHA1 domain	504	K07462	recJ; single-stranded-DNA-specific exonuclease [EC:3.1.-.-]	Genetic Information Processing	Replication and repair	03410 Base excision repair [PATH:ko03410]
cluster_887	LFEY01000005.1_23	46	46	LFEY01000005.1	COG2178	105.1	J	Translation, ribosomal structure and biogenesis	translin	Translin	37.2	Translin family	205	K07477	NA	NA	NA
cluster_950	LUPB01000072.1_1	53	53	LUPB01000072.1	COG1547	102.7	S	Function unknown	Domain of unknown function (DUF309)	DUF309	66.5	Domain of unknown function (DUF309)	184	no_ko	NA	NA	NA
cluster_990	DAKA01000010.1_7	62	62	DAKA01000010.1	COG1467	151.4	L	Replication, recombination and repair	DNA primase is the polymerase that synthesizes small RNA primers for the Okazaki fragments on both template strands at replication forks during chromosomal DNA synthesis (By similarity)	DNA_primase_S	59.6	DNA primase small subunit	374	K02683	PRI; DNA primase [EC:2.7.7.-]	Chromosome	DNA Replication Initiation Factors	Initiation factors(archeal)
cluster_1004	FUYK01000010.1_118	41	41	FUYK01000010.1	COG2260	59.3	J	Translation, ribosomal structure and biogenesis	rRNA processing	Nop10p	73.2	Nucleolar RNA-binding protein, Nop10p family	53	no_ko	NA	NA	NA
cluster_1008	LR216287.1_1340	58	58	LR216287.1	COG1514	104.4	J	Translation, ribosomal structure and biogenesis	2'-5' rna ligase	LigT_PEase	64.9	LigT like Phosphoesterase	193	K01975	ligT; 2'-5' RNA ligase [EC:6.5.1.-]	6. Ligases	6.5	6.5.1
cluster_1012	VBPW01000025.1_21	57	57	VBPW01000025.1	COG1818	77.1	S	Function unknown	THUMP domain-containing protein	THUMP	45	THUMP domain	174	no_ko	NA	NA	NA
cluster_1023	BGOU01000007.1_19	53	54	BGOU01000007.1	ENOG410XZHS	32.9	S	Function unknown	Metal-dependent protease of the PAD1 JAB1	Prok-JAB	44.6	Prokaryotic homologs of the JAB domain	133	no_ko	NA	NA	NA
cluster_1040	WP_010923862.1	25	25	WP	COG1515	132.8	L	Replication, recombination and repair	Selectively cleaves double-stranded DNA at the second phosphodiester bond 3' to a deoxyinosine leaving behind the intact lesion on the nicked DNA. Acts in DNA repair (By similarity)	Endonuclease_5	118.9	Endonuclease V	198	K05982	E3.1.21.7, nfi; deoxyribonuclease V [EC:3.1.21.7]	3. Hydrolases	3.1	3.1.21
cluster_1055	2718225195_12	54	54	2718225195	COG1634	232.8	S	Function unknown	Catalyzes the transfer of pyrophosphate from ATP to 6- hydroxymethyl-7,8-dihydropterin (6-HMD), leading to 6- hydroxymethyl-7,8-dihydropterin diphosphate (6-HMDP) (By similarity)	MAF_flag10	80.5	Protein of unknown function DUF115	259	K07142	NA	NA	NA
cluster_1058	2718225221_24	57	57	2718225221	ENOG4111UI0	71.8	S	Function unknown	NA	NA	NA	NA	128	no_ko	NA	NA	NA
cluster_1067	2718225350_44	22	22	2718225350	NA	NA	NA	NA	NA	Lsm_C	79.9	Lsm C-terminal	143	no_ko	NA	NA	NA
cluster_1070	WP_012713706.1	16	16	WP	COG0315	194.3	H	Coenzyme transport and metabolism	Together with MoaA, is involved in the conversion of 5'- GTP to cyclic pyranopterin monophosphate (cPMP or molybdopterin precursor Z) (By similarity)	MoaC	155.6	MoaC family	149	K03637	moaC; cyclic pyranopterin phosphate synthase [EC:4.1.99.18]	Metabolism	Metabolism of cofactors and vitamins	00790 Folate biosynthesis [PATH:ko00790]
cluster_1071	NDWU01000009.1_8	16	16	NDWU01000009.1	COG0618	126.9	S	Function unknown	phosphoesterase RecJ domain protein	DHH	42.2	DHH family	338	no_ko	NA	NA	NA
cluster_1081	NSIS01000012.1_50	50	51	NSIS01000012.1	COG0190	337.3	H	Coenzyme transport and metabolism	Catalyzes the oxidation of 5,10- methylenetetrahydrofolate to 5,10-methenyltetrahydrofolate and then the hydrolysis of 5,10-methenyltetrahydrofolate to 10- formyltetrahydrofolate (By similarity)	THF_DHG_CYH_C	198.9	Tetrahydrofolate dehydrogenase/cyclohydrolase, NAD(P)-binding domain	289	K01491	folD; methylenetetrahydrofolate dehydrogenase (NADP+) / methenyltetrahydrofolate cyclohydrolase [EC:1.5.1.5 3.5.4.9]	Metabolism	Metabolism	01200 Carbon metabolism [PATH:ko01200]
cluster_1088	VBPF01000046.1_8	44	44	VBPF01000046.1	COG1656	135.1	S	Function unknown	Pfam:DUF82	Mut7-C	132.7	Mut7-C RNAse domain	168	K09122	NA	NA	NA
cluster_1096	LFLC01000036.1_4	56	56	LFLC01000036.1	COG1311	286	L	Replication, recombination and repair	DNA-directed DNA polymerase activity	DNA_pol_E_B	82.6	DNA polymerase alpha/epsilon subunit B	482	K02323	DPB2; DNA polymerase II small subunit [EC:2.7.7.7]	Metabolism	Nucleotide metabolism	00230 Purine metabolism [PATH:ko00230]
cluster_1104	WP_011009092.1	62	62	WP	COG1093	186.5	J	Translation, ribosomal structure and biogenesis	translation initiation factor	EIF_2_alpha	77.9	Eukaryotic translation initiation factor 2 alpha subunit	265	K03237	EIF2S1; translation initiation factor 2 subunit 1	Genetic Information Processing	Translation	03013 RNA transport [PATH:ko03013]
cluster_1140	CP011070.1_2204	51	51	CP011070.1	COG1615	355.6	S	Function unknown	Uncharacterised protein family (UPF0182)	UPF0182	110.5	Uncharacterised protein family (UPF0182)	953	K09118	NA	NA	NA
[truncated: 139 more rows]

## Sheet: HMT_consolidated_protein_annotation
Nonredundant_ID	ProteinID in genome	Pfam_hit	Pfam_Bit	Pfam_Desc	EggNOG_hit	EggNOG_bit	Eggnog_desc	EggNOG_category	KO	KO_Annote	KEGG_Pathway1	KEGG_Pathway2	KEGG_Module
[truncated: 1,373 more rows]

[truncated: 10 more sheets: AAIW_annot, AABW_annot, NADW_annot, PAC_annot, ATL_annot, ASW8_annot, Reference_annotations, PQQ_enzymes_refseq99_besthits, PQQ_enzymes_NR_besthits, AAI_HMT_and_Fosmids]
