# Supplementary material for: Heterotrophic Thaumarchaea with Small Genomes Are Widespread in the Dark Ocean
Source: mSystems. 2020 Jun 16;5(3):e00415-20. doi: 10.1128/mSystems.00415-20 (PMC7300363; doi:10.1128/mSystems.00415-20)
Supplement: DATA SET S4 [file mSystems.00415-20-sd004.xlsx]

## Sheet: Metabolism
MAGe Locus	Prodigal Protein Name	NCBI Locus (ATL MAG)	Gene	Enzyme/gene product	E.C. Number	Pfam	KO	EGGNog/KEGG annotation	MAGe Annotation	Best BLASTP NCBI RefSeq (Accession, %ID)	Best BLASTP SwissProt (Accession, %ID)	Notes
Tricarboxylic Acid Cycle
ATL_v1_160008	16_7	ATL_04270	mdh	malate dehydrogenase	1.1.1.37	PF00056	K00024	mdh; malate dehydrogenase [EC:1.1.1.37]	Malate dehydrogenase	Nitrosopumilus (WP_014964509, 49%)	Nitrosopumilus maritimus SCM1 (A9A450, 50%)
ATL_v1_90021	9_21	ATL_03355	idh	isocitrate dehydrogenase	1.1.1.41	PF00180	K00030	IDH3; isocitrate dehydrogenase (NAD+) [EC:1.1.1.41]	3-isopropylmalate dehydrogenase	Candidatus Methanoperedens nitroreducens (WP_048089283,60%)	Methanocaldococcus jannaschii DSM 2661 (Q58991, 41%)	missing in PAC MAG
ATL_v1_70005	7_4	ATL_02760	korA	2-oxoglutarate ferredoxin oxidoreductase, alpha subunit	1.2.7.3	PF01855	K00174	korA; 2-oxoglutarate ferredoxin oxidoreductase subunit alpha [EC:1.2.7.3]	2-oxoglutarate oxidoreductase, alpha subunit	Acidobacteriaceae bacterium KBS 89 (WP_020716189,47%)	Sulfolobus sp. (P72578, 31%)
ATL_v1_70006	7_5	ATL_02765	korB	2-oxoglutarate ferredoxin oxidoreductase, beta subunit	1.2.7.3	PF02775	K00175	korB; 2-oxoglutarate ferredoxin oxidoreductase subunit beta [EC:1.2.7.3]	2-oxoacid:ferredoxin oxidoreductase 2, subunit beta	Cuniculiplasma divulgatum (WP_021789244,54%)	Sulfurisphaera tokodaii str. 7 (Q96XT4, 50%)
ATL_v1_90022	9_22	ATL_03360	sdhA	succinate dehydrogenase, flavoprotein subunit	1.3.5.1	PF00890	K00239	sdhA; succinate dehydrogenase flavoprotein subunit [EC:1.3.5.1]	Succinate dehydrogenase flavoprotein subunit	Candidatus Methanoperedens sp. BLZ2 (WP_097297382,43%)	Serratia sp. ATCC 39006 (G4V4G6, 35%)
ATL_v1_140012	14_12	ATL_04100	gltA	cirate synthase	2.3.3.1	PF00285	K01647	CS, gltA; citrate synthase [EC:2.3.3.1]	Citrate synthase 2	Chengkuizengella sp. YPA3-1-1 (WP_160645064,52%)	Bacillus subtilis subsp. subtilis str. 168 (P39120, 49%)
ATL_v1_20056	2_53	ATL_00815	(fumC)	putative fumarate hydratase	4.3.1.1	PF00206	K01744	aspA; aspartate ammonia-lyase [EC:4.3.1.1]	Aspartate ammonia-lyase	Candidatus Methylomirabilis limnetica (WP_107560924,54%)	Bacillus subtilis subsp. subtilis str. 168 (P26899, 46%)	Putative. May function as either fumarate lyase or aspartate ammonia-lyase. 43% AA identity to fumarate lyase in C. subterraneum. Homologues in AOA are hypothesized to serve this function (Santoro et al. 2015; Kerou et al. 2016)
ATL_v1_130004	13_5	ATL_03910	aco	aconitate hydratase	4.2.1.3	PF00330	K01681	ACO, acnA; aconitate hydratase [EC:4.2.1.3]	Aconitate hydratase	Nitrosopumilus adriaticus (WP_048115163,65%)	Dictyostelium discoideum (Q54XS2, 54%)
Pentose Phosphate Pathway (non-oxidative)
ATL_v1_60087	6_83	ATL_02625		glucose-6-phosphate isomerase	5.3.1.9	PF10432		pgi-pmi; glucose/mannose-6-phosphate isomerase [EC:5.3.1.9 5.3.1.8]	Glucose-6-phosphate isomerase, archaeal II	Candidatus Kryptonium thompsoni (WP_047134994,36%)	Caldicellulosiruptor bescii DSM 6725 (Q44407, 36%)
ATL_v1_80026	8_24	ATL_03005	pfkA	Phosphofructokinase	2.1.1.11	PF00365	K00850	pfkA, PFK; 6-phosphofructokinase 1 [EC:2.7.1.11]	Pyrophosphate--fructose 6-phosphate 1-phosphotransferase	Vampirococcus sp. LiM (WP_128699555,54%)	Streptomyces coelicolor A3(2) (O08333, 51%)
ATL_v1_50035	5_34	ATL_02180	fbaB	fructose-bisphosphate aldolase	4.1.2.13	PF01791	K11645	fbaB; fructose-bisphosphate aldolase, class I [EC:4.1.2.13]	Aldolase	Sulfolobus sp. E11-6 (WP_153424827,48%)	Saccharolobus solfataricus P2 (Q97U03, 48%)
ATL_v1_80025	8_23	ATL_03000	fbaB	fructose-bisphosphate aldolase	4.1.2.13	PF01791	K11645	fbaB; fructose-bisphosphate aldolase, class I [EC:4.1.2.13]	Fructose-bisphosphate aldolase class 1	Vulcanisaeta moutnovskia (WP_013604630,55%)	Thermoproteus tenax Kra 1 (P58315, 56%)
ATL_v1_30026	3_27	ATL_01335	talB	Transaldolase/Fructose-6-phosphate aldolase	2.2.1.2	PF00923	K00616	E2.2.1.2, talA, talB; transaldolase [EC:2.2.1.2]	putative transaldolase	Caldithrix abyssi (WP_006929619,53%)	Methanococcus aeolicus Nankai-3 (A6UTP5, 54%)
ATL_v1_30025	3_25	ATL_01330	tktA	Transketolase	2.2.1.1	PF00456	K00615	E2.2.1.1, tktA, tktB; transketolase [EC:2.2.1.1]	Transketolase	Thermosporothrix hazakensis (WP_111318660,56%)	Geobacillus stearothermophilus (A0A0I9QGZ2, 51%)
not called	3_26	ATL_01330	tktB	Transketolase		PF00456		no_ko_annot	#N/A	Synechococcus sp. PCC 6312 (WP_015125605,75%)	Aquifex aeolicus VF5 (O67642, 79%)
ATL_v1_30024	3_24	ATL_01325	rpe	Ribulose-phosphate 3 epimerase	5.1.3.1	PF00834	K01783	rpe, RPE; ribulose-phosphate 3-epimerase [EC:5.1.3.1]	Ribulose-phosphate 3-epimerase	Bacillus beveridgei (WP_069365240,38%)	Bacillus subtilis subsp. subtilis str. 168 (O34557, 34%)
ATL_v1_100019	10_20	ATL_03515	rpiA	Ribose 5-phosphate isomerase A (phosphoriboisomerase A)	5.3.1.6	PF06026	K01807	rpiA; ribose 5-phosphate isomerase A [EC:5.3.1.6]	Ribose-5-phosphate isomerase A	Candidatus Nitrosopelagicus brevis (WP_048106061,44%)	Methanosarcina mazei Go1 (Q8Q0R3, 42%)
ATL_v1_30022	3_22	ATL_01315	PRPS	N-terminal domain of ribose phosphate pyrophosphokinase	2.7.6.1	PF13793	K00948	PRPS, prsA; ribose-phosphate pyrophosphokinase [EC:2.7.6.1]	Ribose-phosphate pyrophosphokinase	Methanothermus fervidus (WP_013413491,42%)	Methanocaldococcus jannaschii DSM 2661 (Q58761, 42%)
ATL_v1_60041	6_38	ATL_02385	PRPS	N-terminal domain of ribose phosphate pyrophosphokinase	2.7.6.1	PF13793	K00948	PRPS, prsA; ribose-phosphate pyrophosphokinase [EC:2.7.6.1]	Ribose-phosphate pyrophosphokinase	Candidatus Nitrosarchaeum limnium (WP_010189500,46%)	Sulfurisphaera tokodaii str. 7 (Q973F3, 35%)
ATL_v1_170009	17_8	ATL_04345	(fbaB)	putative fructose-biphosphate aldolase	4.1.2.13	PF01791	K16306	K16306; fructose-bisphosphate aldolase / 2-amino-3,7-dideoxy-D-threo-hept-6-ulosonate synthase [EC:4.1.2.13 2.2.1.10]	Putative 2-amino-3,7-dideoxy-D-threo-hept-6-ulosonate synthase 2	Candidatus Nitrosocaldus (WP_103287582,51%)	Aquifex aeolicus VF5 (O67506, 50%)
ATL_v1_30021	3_21	ATL_01310	pgk	Phosphoglycerate kinase	2.7.2.3	PF00162	K00927	PGK, pgk; phosphoglycerate kinase [EC:2.7.2.3]	Phosphoglycerate kinase	Candidatus Nitrosopumilus salaria (WP_008298223,50%)	Methanothermus fervidus DSM 2088 (P20971, 38%)
Glucogenesis/Glycolysis
ATL_v1_60087	6_83	ATL_02625	pgi-pmi	glucose-mannose-6-phosphate isomerase	5.3.1.9	PF10432	K15916	pgi-pmi; glucose/mannose-6-phosphate isomerase [EC:5.3.1.9 5.3.1.8]	Glucose-6-phosphate isomerase, archaeal II	Candidatus Kryptonium thompsoni (WP_047134994,36%)	Caldicellulosiruptor bescii DSM 6725 (Q44407, 36%)
ATL_v1_50035	5_34	ATL_02180	fbaB	fructose-bisphosphate aldolase	4.1.2.13	PF01791	K11645	fbaB; fructose-bisphosphate aldolase, class I [EC:4.1.2.13]	Aldolase	Sulfolobus sp. E11-6 (WP_153424827,48%)	Saccharolobus solfataricus P2 (Q97U03, 48%)
ATL_v1_80025	8_23	ATL_03000	fbaB	fructose-bisphosphate aldolase	4.1.2.13	PF01791	K11645	fbaB; fructose-bisphosphate aldolase, class I [EC:4.1.2.13]	Fructose-bisphosphate aldolase class 1	Vulcanisaeta moutnovskia (WP_013604630,55%)	Thermoproteus tenax Kra 1 (P58315, 56%)
ATL_v1_40001	4_2	ATL_01640	tpiA	triosephosphate isomerase	5.3.1.1	PF00121	K01803	TPI, tpiA; triosephosphate isomerase (TIM) [EC:5.3.1.1]	Triosephosphate isomerase	Pyrococcus abyssi (WP_010868855,41%)	Pyrococcus abyssi GE5 (Q9UXX2, 41%)
ATL_v1_180012	18_11	ATL_04745	tpiA	triosephosphate isomerase	5.3.1.1.	PF00121	K01803	TPI, tpiA; triosephosphate isomerase (TIM) [EC:5.3.1.1]	Triosephosphate isomerase	Candidatus Nitrosotalea bavarica (WP_101477570,50%)	Methanocaldococcus jannaschii DSM 2661 (Q58923, 46%)
ATL_v1_160009	16_8	ATL_04275	gap2	glyceraldehyde 3-phosphate dehydrogenase	1.2.1.59	PF02800	K00150	gap2; glyceraldehyde-3-phosphate dehydrogenase (NAD(P)) [EC:1.2.1.59]	Glyceraldehyde-3-phosphate dehydrogenase	Archaeoglobus profundus (WP_012940132,52%)	Archaeoglobus fulgidus DSM 4304 (O28542, 48%)
ATL_v1_30021	3_21	ATL_01310	PGK	Phosphoglycerate kinase	2.7.2.3	PF00162	K00927	PGK, pgk; phosphoglycerate kinase [EC:2.7.2.3]	Phosphoglycerate kinase	Candidatus Nitrosopumilus salaria (WP_008298223,50%)	Methanothermus fervidus DSM 2088 (P20971, 38%)
ATL_v1_60085	6_81	ATL_02615	PGAM	phosphoglycerate mutase	5.4.2.11	PF00300	K01834	PGAM, gpmA; 2,3-bisphosphoglycerate-dependent phosphoglycerate mutase [EC:5.4.2.11]	2,3-bisphosphoglycerate-dependent phosphoglycerate mutase	Flavobacteriaceae bacterium Ap0902 (WP_160814826,43%)	Sinorhizobium medicae WSM419 (A6UEW3, 40%)	AOA have 5.4.2.11 version of this enzyme
ATL_v1_10088	1_83	ATL_00435	ENO	enolase	4.2.1.11	PF00113	K01689	ENO, eno; enolase [EC:4.2.1.11]	Enolase	Nitrosopumilus piranensis (WP_148702862,49%)	Methanosphaera stadtmanae DSM 3091 (Q2NG02, 46%)
ATL_v1_40005	4_6	ATL_01660	ppsA	phophoenolpyruvate synthase		PF01326	K01007	pps, ppsA; pyruvate, water dikinase [EC:2.7.9.2]	putative phosphoenolpyruvate synthase	Pyrodictium occultum (WP_058371010,52%)	Staphylothermus marinus F1 (P46893, 50%)	PPDK, PEPS (part of modified EMP pathway) is reversible in some archaea (see Brasen et al. 2014, MMBR)
ATL_v1_50036	5_35	ATL_02185	acs	acetyl-CoA sythetase	6.2.1.1	PF00501	K01895	ACSS, acs; acetyl-CoA synthetase [EC:6.2.1.1]	Acetyl-coenzyme A synthetase	Candidatus Nitrososphaera gargensis (WP_148681827,59%)	Pyrobaculum aerophilum str. IM2 (O93730, 56%)
Other carbon degradation - metallopeptidases
ATL_v1_30056	3_54	ATL_01475	pepA	leucyl aminopeptidase	3.4.11.1	PF00883	K01255	CARP, pepA; leucyl aminopeptidase [EC:3.4.11.1]	putative cytosol aminopeptidase	Nitrosopumilus maritimus (WP_012214679,52%)	Cenarchaeum symbiosum A (A0RUA5, 47%)
ATL_v1_30039	3_39	ATL_01395	dapE	succinyl-diaminopimelate desuccinylase	3.5.1.18	PF01546	K01439	dapE; succinyl-diaminopimelate desuccinylase [EC:3.5.1.18]	Acetylornithine deacetylase	Paenibacillus thalictri (WP_131017528, 30%)	Bacillus subtilis subsp. subtilis str. 168 (O34984, 28.255
ATL_v1_170049	17_46	ATL_04535		peptidase		PF02163		no_ko_annot	Peptidase M50	Candidatus Nitrosocosmicus sp. SS (WP_149864454, 32%)	Methanocaldococcus jannaschii DSM 2661 (Q58381, 29.730
ATL_v1_10046	1_42	ATL_00220	map	methionyl aminopeptidase	3.4.11.18	PF00557	K01265	E3.4.11.18, map; methionyl aminopeptidase [EC:3.4.11.18]	Methionine aminopeptidase	Candidatus Nitrosocaldus (WP_103287052, 47%)	Methanocaldococcus jannaschii DSM 2661 (Q58725, 41.638
ATL_v1_20102	2_97	ATL_01035	lysK	lysine carboxypeptidase		PF01546	K05831	argE1, lysK; LysW-gamma-L-lysine carboxypeptidase	Putative [LysW]-lysine/[LysW]-ornithine hydrolase	Candidatus Nitrosocosmicus arcticus (WP_144730009, 43%)	Thermococcus kodakarensis KOD1 (Q5JFW4, 30.458
ATL_v1_30013	3_13	ATL_01260	pepP	proline aminopeptidase	3.4.11.9	PF00557	K01262	pepP; Xaa-Pro aminopeptidase [EC:3.4.11.9]	Proline dipeptidase
Branched chain α-keto acid dehydrogenase complex
ATL_v1_70008	7_7	ATL_02775		Branched-chain alpha-keto acid dehydrogenase subunit E2	2.3.1.12	PF00198	K00627	DLAT, aceF, pdhC; pyruvate dehydrogenase E2 component (dihydrolipoamide acetyltransferase) [EC:2.3.1.12]	Branched-chain alpha-keto acid dehydrogenase subunit E2 (DLAT, aceF, pdhC)	Alicyclobacillus contaminans (WP_026975832,38%)	Geobacillus stearothermophilus (P11961, 37%)
ATL_v1_70009	7_8	ATL_02780		2-oxoisovalerate dehydrogenase subunit beta	1.2.4.4	PF02779	K00162	PDHB, pdhB; pyruvate dehydrogenase E1 component subunit beta [EC:1.2.4.1]	2-oxoisovalerate dehydrogenase subunit beta	Anaeromyxobacter (WP_012526063,62%)	Dictyostelium discoideum (Q55FN7, 56%)
ATL_v1_20023	2_22	ATL_00660		3-methyl-2-oxobutanoate dehydrogenase subunit alpha	1.2.4.4	PF00676	K00161	PDHA, pdhA; pyruvate dehydrogenase E1 component subunit alpha [EC:1.2.4.1]	3-methyl-2-oxobutanoate dehydrogenase subunit alpha	Sorangium cellulosum (WP_129346331,46%)	Mycobacterium tuberculosis CDC1551 (P9WIS2, 43%)
ATL_v1_40072	4_71	ATL_02005		Dihydrolipoyl dehydrogenase	1.8.1.4	PF07992	K00382	DLD, lpd, pdhD; dihydrolipoamide dehydrogenase [EC:1.8.1.4]	Dihydrolipoyl dehydrogenase	Calditerricola satsumensis (WP_054670858,45%)	Geobacillus stearothermophilus (P11959, 43%)
Beta-oxidation/Fatty acid degradation/Propionyl-CoA module
ATL_v1_30036	3_36	ATL_01380	fadD		6.2.1.3	PF00501	K01897	ACSL, fadD; long-chain acyl-CoA synthetase [EC:6.2.1.3]	Long-chain-fatty-acid--CoA ligase (ACSL, fadD)	Bacillus okhensis (WP_034627196,43%)	Bacillus subtilis subsp. subtilis str. 168 (P94547, 40%)	fatty acid activation to acyl-CoA
ATL_v1_40049	4_48	ATL_01880	bcd	Acyl-CoA dehydrogenase, C-terminal domain	1.3.8.1	PF00441	K00248	ACADS, bcd; butyryl-CoA dehydrogenase [EC:1.3.8.1]	Acyl-CoA dehydrogenase	Tumebacillus avium (WP_087455988,49%)	Bacillus subtilis subsp. subtilis str. 168 (P45867, 45%)
	NODE_13_length_16526_cov_12.020913_15 [HMT_PAC]	ATL_00090	bcd	Acyl-CoA dehydrogenase, N-terminal domain	1.3.8.1	PF02771	K00248	ACADS, bcd; butyryl-CoA dehydrogenase [EC:1.3.8.1]				not present in ATL MAG
ATL_v1_10014	1_12	ATL_00065	fadB	3-hydroxyacyl-CoA dehydrogenase, NAD binding domain	1.1.1.157	PF02737	K00074	paaH, hbd, fadB, mmgB; 3-hydroxybutyryl-CoA dehydrogenase [EC:1.1.1.157]	3-hydroxybutyryl-CoA dehydrogenase	Cuniculiplasma divulgatum (WP_077076795,46%)	Clostridium acetobutylicum ATCC 824 (P52041, 41%)
ATL_v1_20033	2_31	ATL_00705		Enoyl-(Acyl carrier protein) reductase	1.1.1.100	PF13561	K00059	fabG; 3-oxoacyl-[acyl-carrier protein] reductase [EC:1.1.1.100]	putative 3-oxoacyl-[acyl-carrier-protein] reductase FabG	Candidatus Nitrososphaera evergladensis (WP_148700020,46%)	Bacillus subtilis subsp. subtilis str. 168 (P51831, 38%)
ATL_v1_10016	1_14	ATL_00075		Thiolase, N-terminal domain	2.3.1.9	PF00108	K00626	E2.3.1.9, atoB; acetyl-CoA C-acetyltransferase [EC:2.3.1.9]	Acetyl-CoA acetyltransferase	Candidatus Nitrosotalea bavarica (WP_101476988,61%)	Methanothermobacter thermautotrophicus str. Delta H (O26884, 45%)
ATL_v1_80062	8_60	ATL_03190	prpB	methylisocitrate lyase	4.1.3.30	PF13714	K03417	prpB; methylisocitrate lyase [EC:4.1.3.30]	conserved protein of unknown function	Moorella glycerini (WP_156271765,47%)	Arabidopsis thaliana (O49290, 48%)
ATL_v1_60034	6_31	ATL_02350	mcmA2	methylmalonyl-coA mutase	5.4.99.2	PF02310	K01849	E5.4.99.2B, mcmA2; methylmalonyl-CoA mutase, C-terminal domain [EC:5.4.99.2]	fragment of methylmalonyl-CoA mutase (part 2)	Candidatus Nitrososphaera evergladensis (WP_148702041,68%)	Sinorhizobium meliloti 1021 (O86028, 40%)
ATL_v1_60035	6_32	ATL_02355	mcmA1	methylmalonyl-coA mutase	5.4.99.2	PF01642	K01848	E5.4.99.2A, mcmA1; methylmalonyl-CoA mutase, N-terminal domain [EC:5.4.99.2]	fragment of methylmalonyl-CoA mutase (part 1)	Picrophilus torridus (WP_011177070,63%)	Porphyromonas gingivalis W83 (Q59677, 49%)
Nucleotide salvage/RuBisCO
ATL_v1_30021	3_21	ATL_01310	pgk	Phosphoglycerate kinase	2.7.2.3	PF00162	K00927	PGK, pgk; phosphoglycerate kinase [EC:2.7.2.3]	Phosphoglycerate kinase	Candidatus Nitrosopumilus salaria (WP_008298223,50%)	Methanothermus fervidus DSM 2088 (P20971, 38%)
ATL_v1_30022	3_22	ATL_01315	prsA	Phosphoribosyl pyrophosphate synthase	2.7.6.1	PF13793	K00948	PRPS, prsA; ribose-phosphate pyrophosphokinase [EC:2.7.6.1]	Ribose-phosphate pyrophosphokinase	Methanothermus fervidus (WP_013413491,42%)	Methanocaldococcus jannaschii DSM 2661 (Q58761, 42%)
ATL_v1_60041	6_38	ATL_02385	PRPS	N-terminal domain of ribose phosphate pyrophosphokinase	2.7.6.1	PF13793	K00948	PRPS, prsA; ribose-phosphate pyrophosphokinase [EC:2.7.6.1]	Ribose-phosphate pyrophosphokinase	Candidatus Nitrosarchaeum limnium (WP_010189500,46%)	Sulfurisphaera tokodaii str. 7 (Q973F3, 35%)
ATL_v1_30023	3_23	ATL_01320		ribose 1,5 biphosphate isomerase	5.3.1.29	PF01008	K18237	K18237; ribose 1,5-bisphosphate isomerase [EC:5.3.1.29]	Ribose 1,5-bisphosphate isomerase	Thermococcus siculi (WP_088855072,48%)	Methanocaldococcus jannaschii DSM 2661 (Q57586, 52%)
ATL_v1_30029	3_29	ATL_01345	rbcL	Ribulose bisphosphate carboxylase large chain, catalytic domain	1.1.39	PF00016	K01601	rbcL; ribulose-bisphosphate carboxylase large chain [EC:4.1.1.39]	putative Ribulose-bisphosphate carboxylase	Methanocorpusculum labreanum (WP_011832933,40%)	Pyrococcus abyssi GE5 (Q9UZD7, 33%)
ATL_v1_20032	2_30	ATL_00700		NUDiX hydrolase		PF00293		NUDiX hydrolase	Nudix hydrolase domain-containing protein	Orenia metallireducens (WP_068718535, 50%)	Paenibacillus thiaminolyticus (P46351, 28.676
PQQ-dependent dehydrogenases (quinoproteins) and PQQ synthesis
ATL_v1_110013	11_13	ATL_03655		PQQ-dependent dehydrogenase		PF13360		PQQ-like domain	protein of unknown function	marine gamma proteobacterium HTCC2143 (WP_007226236,23%)	Methylorubrum extorquens AM1 (P16027, 23%)
ATL_v1_60110	6_106	ATL_02740		PQQ-dependent dehydrogenase		PF01011		PQQ enzyme repeat	conserved protein of unknown function	Henriciella litoralis (WP_084420860,24%)	Acetobacter aceti (P18278, 24%)	Best structural match (PDB#): Methylomicrobium buryatense, XoxF lanthanide-dependent methanol dehydrogenase (6DAM)
ATL_v1_150001	15_1	ATL_04200		PQQ-dependent dehydrogenase		PF01011		PQQ enzyme repeat	protein of unknown function	Salipiger (WP_076624490,27%)	Pseudomonas putida (Q4W6G0, 25%)	Best structural match (PDB#): Methanol dehydrogenase from Methylophaga aminisulfidivorans (5XM3)
ATL_v1_170076	17_72	ATL_04680		PQQ-dependent dehydrogenase		PF01011		PQQ enzyme repeat	protein of unknown function	Limnohabitans sp. Bal53 (WP_108362409,25%)	Gluconobacter oxydans 621H (Q70JN9, 30%)
ATL_v1_90031	9_31	ATL_03405		PQQ-dependent dehydrogenase		PF01011	K00114	exaA; alcohol dehydrogenase (cytochrome c) [EC:1.1.2.8]	conserved protein of unknown function	Paraburkholderia ribeironis (WP_094779087,27%)	Pseudomonas sp. (Q934G0, 24%)
ATL_v1_50003	5_3	ATL_02020		PQQ-dependent dehydrogenase		PF01011	K00117	gcd; quinoprotein glucose dehydrogenase [EC:1.1.5.2]	putative enzyme	Pontibacillus marinus (WP_081672887,28%)	Pseudomonas putida (Q8GR64, 24%)	Best structural match (PDB#): Methylomicrobium buryatense, XoxF lanthanide-dependent methanol dehydrogenase (6DAM)
ATL_v1_140004	14_4	ATL_04055		PQQ-dependent dehydrogenase		PF01011	K00117	gcd; quinoprotein glucose dehydrogenase [EC:1.1.5.2]	protein of unknown function	Paraburkholderia sprentiae (WP_082194595,28%)	Comamonas testosteroni (Q46444, 27%)	Best structural match (PDB#): Methylomicrobium buryatense, XoxF lanthanide-dependent methanol dehydrogenase (6DAM)
ATL_v1_150009	15_9	ATL_04240		PQQ-dependent dehydrogenase		PF01011		PQQ enzyme repeat	protein of unknown function	Rhodoplanes sp. Z2-YC6860 (WP_084245165,27%)	Gluconobacter oxydans 621H (O05542, 30%)
ATL_v1_50007	5_7	ATL_02035	pqqC	pyrroloquinoline-quinone synthase	1.3.3.11	PF03070	K06137	pqqC; pyrroloquinoline-quinone synthase [EC:1.3.3.11]	Coenzyme PQQ synthesis protein C	Chthonomonas calidirosea (WP_016481748, 42%)	Cronobacter sakazakii ATCC BAA-894 (A7MN58, 35%)
Flavin biosynthesis
ATL_v1_30050	3_48	ATL_01440	ribBA	GTP cyclohydrolase	4.1.99.12	PF00926	K14652	ribBA; 3,4-dihydroxy 2-butanone 4-phosphate synthase / GTP cyclohydrolase II [EC:4.1.99.12 3.5.4.25]	3,4-dihydroxy-2-butanone 4-phosphate synthase	Candidatus Nitrosotenuis uzonensis (WP_048194382,42%)	Methanocaldococcus jannaschii DSM 2661 (Q60364, 38%)
ATL_v1_60061	6_57	ATL_02490	ribK	riboflavin kinase	2.7.1.161	PF01982	K07732	rfk; riboflavin kinase, archaea type [EC:2.7.1.161]	conserved protein of unknown function	Nitrosopumilus (WP_014963713,47%)	Haloarcula marismortui ATCC 43049 (Q5UY62, 41%)
ATL_v1_60062	6_58	ATL_02495	ribL	FAD synthetase	2.7.7.2	PF01467	K14656	ribL; FAD synthetase	conserved protein of unknown function	Nitrosopumilus maritimus (WP_012215681,38.5%)	Pyrococcus abyssi GE5 (Q9UZ37, 44%)
Mevalonate pathway, archaeal lipid biosynthesis
ATL_v1_60105	6_101	ATL_02715		hydroxymethylglutaryl-CoA synthase	2.3.3.10	PF08541	K01641	E2.3.3.10; hydroxymethylglutaryl-CoA synthase [EC:2.3.3.10]	conserved protein of unknown function	Levilinea saccharolytica (WP_113918822,53%)	Pyrococcus furiosus DSM 3638 (Q51798, 55%)
	6_102	ATL_03635		thiolase		PF00108		sterol carrier protein	#N/A	Aciduliprofundum sp. MAR08-339 (WP_015283221,35%)	Methanothermobacter thermautotrophicus str. Delta H (O26884, 30%)
ATL_v1_110008	11_8	ATL_03630		hydroxymethylglutaryl-CoA synthase	2.3.3.10	PF08541	K01641	E2.3.3.10; hydroxymethylglutaryl-CoA synthase [EC:2.3.3.10]	protein of unknown function	Levilinea saccharolytica (WP_113918822,53%)	Pyrococcus furiosus DSM 3638 (Q51798, 55%)
ATL_v1_30019	3_19	ATL_01300	mvaA	hydroxymethylglutaryl-CoA reductase	1.1.1.88	PF00368	K00054	mvaA; hydroxymethylglutaryl-CoA reductase [EC:1.1.1.88]	conserved protein of unknown function	Methanocella conradii (WP_014404884,52%)	Archaeoglobus fulgidus DSM 4304 (O28538, 52%)
ATL_v1_10086	1_81	ATL_00425	mvaK1	mevalonate kinase	2.7.1.36	PF00288	K00869	E2.7.1.36, MVK, mvaK1; mevalonate kinase [EC:2.7.1.36]	Mevalonate kinase	Candidatus Nitrosotenuis aquarius (WP_100182580,34%)	Aeropyrum pernix K1 (Q9Y946, 29%)
ATL_v1_10085	1_80	ATL_00420	ipk	isopentenyl phosphate kinase	2.7.4.26	PF00696	K06981	ipk; isopentenyl phosphate kinase [EC:2.7.4.26]	Isopentenyl phosphate kinase	Candidatus Nitrosotalea sinensis (WP_101009003,39%)	Methanothermobacter thermautotrophicus str. Delta H (O26153, 30%)
ATL_v1_10084	1_79	ATL_00415	idi	isopentenyl-diposphate delta-isomerase	5.3.3.2	PF01070	K01823	idi, IDI; isopentenyl-diphosphate delta-isomerase [EC:5.3.3.2]	Isopentenyl-diphosphate delta-isomerase	Nitrososphaera sp. AFS (WP_162476484,55%)	Halobacterium salinarum NRC-1 (Q9HHE4, 46%)
Complex I: Type I NADH Dehydrogenase (Lacking NuoEFG)
ATL_v1_10026	1_22	ATL_00115	nuoA	NAD(P)H-quinone oxidoreductase subunit 3 [EC:1.6.5.3]	1.6.5.3	PF00507	K05574	ndhC; NAD(P)H-quinone oxidoreductase subunit 3 [EC:1.6.5.3]	NADH-ubiquinone/plastoquinone oxidoreductase chain 3 (NuoA)	Nitrososphaera (WP_075056017,46%)	Desulfotomaculum reducens MI-1 (A4J660, 34%)
ATL_v1_10027	1_23	ATL_00120	nuoB	NADH-quinone oxidoreductase subunit B [EC:1.6.5.3]	1.6.5.3	PF01058	K00331	nuoB; NADH-quinone oxidoreductase subunit B [EC:1.6.5.3]	NADH-quinone oxidoreductase subunit B	Candidatus Nitrososphaera gargensis (WP_148681022,70%)	Desulfitobacterium hafniense DCB-2 (B8FRK6, 59%)
ATL_v1_10028	1_24	ATL_00125	nuoC	NADH-quinone oxidoreductase subunit C [EC:1.6.5.3]	1.6.5.3	PF00329	K00332	nuoC; NADH-quinone oxidoreductase subunit C [EC:1.6.5.3]	NADH-quinone oxidoreductase subunit C	Candidatus Nitrosocosmicus arcticus (WP_144730146,42%)	Methanosarcina mazei Go1 (F1SVL1, 33%)
ATL_v1_10029	1_25	ATL_00130	nuoD	NADH-quinone oxidoreductase subunit D [EC:1.6.5.3]	1.6.5.3	PF00346	K00333	nuoD; NADH-quinone oxidoreductase subunit D [EC:1.6.5.3]	NADH-quinone oxidoreductase subunit D	Candidatus Nitrosocaldus (WP_103287996,62%)	Desulfotomaculum reducens MI-1 (A4J657, 42%)
ATL_v1_10030	1_26	ATL_00135	nuoH	NADH-quinone oxidoreductase subunit H [EC:1.6.5.3]	1.6.5.3	PF00146	K00337	nuoH; NADH-quinone oxidoreductase subunit H [EC:1.6.5.3]	NADH-quinone oxidoreductase subunit H	Candidatus Nitrosocaldus (WP_103287717,51%)	Geobacillus thermodenitrificans NG80-2 (A4ITI3, 42%)
ATL_v1_10031	1_27	ATL_00140	nuoI	NADH-quinone oxidoreductase subunit I [EC:1.6.5.3]	1.6.5.3	PF00037	K00338	nuoI; NADH-quinone oxidoreductase subunit I [EC:1.6.5.3]	NADH-quinone oxidoreductase subunit I	Candidatus Nitrosocaldus (WP_103287716,56%)	Bdellovibrio bacteriovorus HD100 (Q6MIR9, 34%)
ATL_v1_10032	1_28	ATL_00145	nuoJ	NAD(P)H-quinone oxidoreductase subunit 6 [EC:1.6.5.3]	1.6.5.3	PF00499	K05578	ndhG; NAD(P)H-quinone oxidoreductase subunit 6 [EC:1.6.5.3]	NADH-ubiquinone oxidoreductase chain J	Nitrososphaera sp. AFS (WP_162476661,41%)	Methanosarcina mazei Go1 (Q8PU61, 36%)
ATL_v1_10033	1_29	ATL_00150	nuoK	NAD(P)H-quinone oxidoreductase subunit 4L [EC:1.6.5.3]	1.6.5.3	PF00420	K05576	ndhE; NAD(P)H-quinone oxidoreductase subunit 4L [EC:1.6.5.3]	NAD(P)H-quinone oxidoreductase subunit 4L	Candidatus Nitrosotenuis uzonensis (WP_048196613,54%)	Brevibacillus brevis NBRC 100599 (C0Z766, 44%)
ATL_v1_10034	1_30	ATL_00155	nuoM1	NADH-quinone oxidoreductase subunit M [EC:1.6.5.3]	1.6.5.3	PF00361	K00342	nuoM; NADH-quinone oxidoreductase subunit M [EC:1.6.5.3]	NADH-quinone oxidoreductase subunit M (NuoM)	Candidatus Nitrosocaldus (WP_103287713,51%)	Methanosarcina mazei Go1 (F1SVH9, 31%)
ATL_v1_10035	1_31	ATL_00160	nuoL	NADH-quinone oxidoreductase subunit L [EC:1.6.5.3]	1.6.5.3	PF00361	K00341	nuoL; NADH-quinone oxidoreductase subunit L [EC:1.6.5.3]	NADH-ubiquinone oxidoreductase chain L	Nitrososphaera viennensis (WP_075056016,51%)	Synechococcus sp. PCC 7002 (P31971, 37%)
ATL_v1_10036	1_32	ATL_00165	nuoM2	NADH-quinone oxidoreductase subunit M [EC:1.6.5.3]	1.6.5.3	PF00361	K00342	nuoM; NADH-quinone oxidoreductase subunit M [EC:1.6.5.3]	NADH-quinone oxidoreductase subunit M (NuoM)	Calditerrivibrio nitroreducens (WP_041723753,40%)	Rickettsia prowazekii str. Madrid E (Q9ZCG0, 39%)	only 30% AA ID (blastp) to NuoM1
ATL_v1_10037	1_33	ATL_00170	nuoN	NADH-quinone oxidoreductase subunit N [EC:1.6.5.3]	1.6.5.3	PF00361	K00343	nuoN; NADH-quinone oxidoreductase subunit N [EC:1.6.5.3]	NADH-quinone oxidoreductase subunit N	Candidatus Nitrosopelagicus brevis (WP_048107008,44%)	Methanosarcina mazei Go1 (F1SVL2, 37%)
Complex II: Succinate:fumarate dehydrogenase
ATL_v1_90022	9_22	ATL_03360	sdhA	succinate dehydrogenase flavoprotein subunit	1.3.5.1	PF00890	K00239	succinate dehydrogenase flavoprotein subunit [EC:1.3.5.1]	conserved protein of unknown function	Candidatus Methanoperedens sp. BLZ2 (WP_097297382,43%)	Serratia sp. ATCC 39006 (G4V4G6, 35%)
	not identified			succinate dehydrogenase, Fe-S containing subunit
	not identified			succinate dehydrogenase, transmembrane domain
Electron transfer flavoprotein-quinol oxidase
ATL_v1_20110	2_105	ATL_01075		Electron transfer flavoprotein-ubiquinone oxidoreductase, 4Fe-4S		PF05187	no_ko_annot	no_ko_annot	Ferredoxin-like protein	Thermoanaerosceptrum fracticalcis (WP_034420541,45%)	Bradyrhizobium diazoefficiens USDA 110 (P10326, 31%)
ATL_v1_60002	6_2	ATL_02200	fixC	FAD dependent oxidoreductase		PF01266	K00313	fixC; electron transfer flavoprotein-quinone oxidoreductase [EC:1.5.5.-]	Protein FixC	Desulfofundulus thermobenzoicus (WP_152947908,45%)	Salmonella enterica subsp. enterica serovar Typhimurium str. LT2 (Q8ZRW9, 44%)
Complex III: Cytochrome b/b6f
ATL_v1_20059	2_56	ATL_00830		Copper binding proteins, plastocyanin/azurin family		PF00127		Blue (Type 1) copper domain protein	Copper binding protein, plastocyanin/azurin family	Candidatus Nitrososphaera gargensis (WP_015018923,41%)	Populus nigra (P11970, 32%)	putative association with Complex III based on gene neighborhood; contains single transmembrane domain
ATL_v1_20060	2_57	ATL_00835		Rieske [2Fe-2S] domain		PF00355		Rieske [2Fe-2S] domain	Rieske (2Fe-2S) domain-containing protein (UQCRFS1, RIP1, petA)	Nitrososphaera viennensis (WP_075053665,45.5%)	Haloferax mediterranei ATCC 33500 (I3R9N2, 27%)
ATL_v1_20061	2_58	ATL_00840	cytB	Cytochrome b/b6/petB		PF00033		CYTB, petB; ubiquinol-cytochrome c reductase cytochrome b subunit	Cytochrome b/b6 domain-containing protein (CYTB, petB)	Candidatus Nitrosocosmicus exaquare (WP_148686087,50%)	Chlorobaculum tepidum TLS (Q9F721, 28%)	K00412
Complex IV: Type A2-like Heme-copper oxidase (HCO)
ATL_v1_60015	6_13	ATL_02255	coxC	heme copper oxidase, subunit III		PF00510		coxC; cytochrome c oxidase subunit III [EC:1.9.3.1]	COX3 domain-containing protein	Haloferax larsenii (WP_007539440,31%)	Petromyzon marinus (Q35539, 29%)
ATL_v1_60018	6_16	ATL_02270	coxB	heme copper oxidase, subunit II		PF00116		coxB; cytochrome c oxidase subunit II [EC:1.9.3.1]	Cytochrome c oxidase polypeptide II	Desulfurococcaceae archaeon AG1 (WP_109159959,38%)	Thermosynechococcus vulcanus (P98054, 46%)
ATL_v1_60019	6_17	ATL_02275	coxA	heme copper oxidase, subunit I		PF00115		coxA; cytochrome c oxidase subunit I [EC:1.9.3.1]	Cytochrome c oxidase subunit 1	Halorussus sp. HD8-51 (WP_115862445,49%)	Synechocystis sp. PCC 6803 substr. Kazusa (Q06473, 49%)
ATL_v1_60020	6_18	ATL_02280	COX15			PF02628		COX15; cytochrome c oxidase assembly protein subunit 15	Xaa-Pro aminopeptidase (COX15)	Halogranum salarium (WP_083851209,39%)	Bacillus pseudofirmus OF4 (Q04443, 33%)	synthesizes heme A from heme O
ATL_v1_60021	6_19	ATL_02285	ctaG	caa3 assembly protein		PF09678		no_ko_annot	conserved membrane protein of unknown function	Gammaproteobacteria (WP_087868859,25%)	Bradyrhizobium diazoefficiens USDA 110 (Q89W72, 40%)	potential association with HCO based on gene neighborhood and membrane localization (6 transmembrane domains)
ATL_v1_60022	6_20	ATL_02290				no_hit		no_ko_annot	protein of unknown function	Bradyrhizobium sp. MOS001 (WP_167768284,41%)	Synechocystis sp. PCC 6803 substr. Kazusa (P72929, 54%)	potential association with HCO based on gene neighborhood; single transmembrane domain
ATL_v1_60023	6_21	ATL_02295	COX10	heme o synthase		PF01040		COX10; protoheme IX farnesyltransferase [EC:2.5.1.-]	Protoheme IX farnesyltransferase 1	Candidatus Nitrosocaldus (WP_103287965,47%)	Cenarchaeum symbiosum A (A0RUY7, 48%)
ATL_v1_30070	3_66	ATL_01535	(coxB)	putative Cu-containing oxidoreductase		PF13473	K02275	coxB; cytochrome c oxidase subunit II [EC:1.9.3.1]	COX2_CUA domain-containing protein	Luteitalea pratensis (WP_157898626,42%)	Thermus thermophilus HB8 (Q5SJ80, 37%)	Nitrous oxide reductase (Nos)-like
Plastocyanin/blue copper proteins
ATL_v1_10009	1_7	ATL_00040				PF00127		Blue (Type 1) copper domain protein	Copper-bind domain-containing protein	Dehalogenimonas sp. GP (WP_102331102,40%)	Tetradesmus obliquus (P26956, 39%)
ATL_v1_20059	2_56	ATL_00830				PF00127		Blue (Type 1) copper domain protein	Copper binding protein, plastocyanin/azurin family	Candidatus Nitrososphaera gargensis (WP_015018923,41%)	Populus nigra (P11970, 32%)
ATL_v1_30038	3_38	ATL_01390				PF00127		Blue (Type 1) copper domain protein	Copper-bind domain-containing protein	Trichococcus palustris (WP_087029738,45%)	Methylorubrum extorquens AM1 (P04172, 32%)
ATL_v1_90011	9_11	ATL_03305				PF00127		Blue (Type 1) copper domain protein	conserved protein of unknown function	Paenibacillus sp. OV191 (WP_110773618,41%)	Paracoccus denitrificans (P22364, 26%)
ATL_v1_170071	17_67	ATL_04655				PF00127		Blue (Type1) copper domain-containing protein	protein of unknown function	Microvirga massiliensis (WP_082145075,32%)	Paracoccus versutus (P22365, 37%)
Other electron carriers
ATL_v1_60003	6_3	ATL_02205		Electron transfer flavoprotein FAD-binding domain		PF00766	K03522	Electron transfer flavoprotein	Electron transfer flavoprotein subunit alpha	Melioribacter roseus (WP_014857471,50%)	Bacillus subtilis subsp. subtilis str. 168 (P94551, 39%)
ATL_v1_60005	6_4	ATL_02210		Electron transfer flavoprotein		PF01012	K03521	Electron transfer flavoprotein	Electron transfer flavoprotein, beta subunit	Ignavibacterium album (WP_014560698,47%)	Pseudomonas aeruginosa PAO1 (Q9HZP6, 32%)
ATL_v1_80066	8_64	ATL_03210	menA	1,4-dihydroxy-2-naphthoate octaprenyltransferase		PF01040	K02548	menA; 1,4-dihydroxy-2-naphthoate octaprenyltransferase [EC:2.5.1.74 2.5.1.-]	UbiA prenyltransferase (MenA)	Candidatus Nitrosopumilus salaria (WP_008297527,41%)	Bacillus subtilis subsp. subtilis str. 168 (P39582, 27%)	menaquinone biosynthesis first step
ATL_v1_30042	3_41	ATL_01405	cofC	2-phospho-L-lactate guanylyltransferase		PF01983	K14941	cofC; 2-phospho-L-lactate guanylyltransferase [EC:2.7.7.68]	2-phospho-L-lactate guanylyltransferase	Candidatus Nitrososphaera gargensis (WP_015018860,36%)	Methanocaldococcus jannaschii DSM 2661 (Q58297, 36%)	F420 biosynthesis
ATL_v1_30043	3_42	ATL_01410	cofD	2-phospho-L-lactate transferase		PF01933	K11212	cofD; LPPG:FO 2-phospho-L-lactate transferase [EC:2.7.8.28]	Phosphoenolpyruvate transferase	Nitrososphaera viennensis (WP_084790539,49%)	Methanosarcina mazei Go1 (Q8PVT6, 41%)	F420 biosynthesis
Other genes mentioned in main text
ATL_v1_90001	9_1	ATL_03245	cdvA	Cell division protein A		no_hit		not annotaed	putative CdvA domain-containing protein	Staphylothermus hellenicus (WP_013143473,29%)	Sulfolobus acidocaldarius DSM 639 (Q4J923, 27%)
ATL_v1_180013	18_12	ATL_04750	cdvB	Cell division protein B		no_hit		not annotated	putative Cell division protein B2	Candidatus Nitrosocaldus (WP_103286740,49%)	Sulfolobus acidocaldarius DSM 639 (Q4J8Y4, 35%)
ATL_v1_180015	18_14	ATL_04760	cdvC	Cell division protein C		PF00004		ATPase family associated with various cellular activities (AAA)	Cell division protein C	Candidatus Nitrosotalea sinensis (WP_101010624,54%)	Sulfolobus acidocaldarius DSM 639 (F2Z6D2, 48%)
ATL_v1_50027	5_26	ATL_02140	ftsZ	cell division protein FtsZ		PF00091		ftsZ; cell division protein FtsZ	Cell division protein FtsZ	Candidatus Nitrosopelagicus brevis (WP_048105632,29%)	Thermococcus kodakarensis KOD1 (Q9HHC9, 24%)
ATL_v1_40021	4_21	ATL_01740		putative gamma class carbonic anhydrase (CamH-like)		PF00132		Function unknown	Gamma carbonic anhydrase family protein	Tissierella sp. DSM 105185 (WP_154442487,52%)	Methanocaldococcus jannaschii DSM 2661 (Q57752, 46%)

## Sheet: Transporters
Prodigal Protein ID	NCBI Locus (ATL MAG)	Transporter Family	TC			Trans AAP Substrate Prediction	EGGnog Description	KEGG Annotation
α-Type Channels
6_37	ATL_02380	Amt	1.A.11			ammonium	ammonium Transporter	no_ko_annot
11_4	ATL_03610	MscS	1.A.23			sodium ion:proton antiporter	Mechanosensitive ion channel	no_ko_annot
6_97	ATL_02695	MscS	1.A.23			potassium/sodium ion:proton antiporter	Mechanosensitive ion channel	no_ko_annot
8_32	ATL_03050	MscS	1.A.23			drug/metabolite	mechanosensitive ion channel	no_ko_annot
3_37	ATL_01385	MIT	1.A.35			protons	magnesium and cobalt transport protein CorA	no_ko_annot
13_24	ATL_04005	MIP	1.A.8			protons	Channel that permits osmotically driven movement of water in both directions. It is involved in the osmoregulation and in the maintenance of cell turgor during volume expansion in rapidly growing cells. It mediates rapid entry or exit of water in response to abrupt changes in osmolarity (By similarity)	no_ko_annot
Uniporters/Symporters/Antiporters
14_17	ATL_04125	MFS	2.A.1			protons	drug resistance transporter emrb qaca subfamily	no_ko_annot
5_20	ATL_02105	MFS	2.A.1			protons	Major Facilitator superfamily	no_ko_annot
2_24	ATL_00670	CPA1	2.A.36			proton (vacuolar)	Sodium hydrogen exchanger	no_ko_annot
7_14	ATL_02815	CPA2	2.A.37			hemolysin C (HlyC) homolog	Sodium hydrogen exchanger	no_ko_annot
2_46	ATL_00780	NiCoT	2.A.52			multidrug efflux (EmrB/QacA subfamily)	high-affinity nickel-transporter	no_ko_annot
2_33	ATL_00715	Tat	2.A.64			multidrug efflux	mttA/Hcf106 family	no_ko_annot
2_34	ATL_00720	Tat	2.A.64			glycerol uptake	Part of the twin-arginine translocation (Tat) system that transports large folded proteins containing a characteristic twin-arginine motif in their signal peptide across membranes. Together with TatB, TatC is part of a receptor directly interacting with Tat signal peptides (By similarity)	tatC; sec-independent protein translocase protein TatC
9_3	ATL_03255	Tat	2.A.64			magnesium/cobalt ion	mttA/Hcf106 family	tatA; sec-independent protein translocase protein TatA
18_3	ATL_04700	MOP	2.A.66			polysaccharide export	Polysaccharide biosynthesis protein	no_ko_annot
5_22	ATL_02120	DMT	2.A.7			small-conductance mechanosensitive ion channel	Membrane	no_ko_annot
16_10	ATL_04285	RhtB	2.A.76			small-conductance mechanosensitive ion channel	Lysine exporter protein (Lyse ygga)	no_ko_annot
Primary Active Transporters
18_20	ATL_04790	H+-PPase	3.A.10			small-conductance mechanosensitive ion channel	pump that utilizes the energy of pyrophosphate hydrolysis as the driving force for	no_ko_annot
17_64	ATL_04640	F-ATPase	3.A.2			nickel ion	Produces ATP from ADP in the presence of a proton gradient across the membrane (By similarity)	ATPVD, ntpD, atpD; V/A-type H+-transporting ATPase subunit D
17_65	ATL_04645	F-ATPase	3.A.2			amino acid efflux	Produces ATP from ADP in the presence of a proton gradient across the membrane. The V-type beta chain is a regulatory subunit (By similarity)	ATPVB, ntpB, atpB; V/A-type H+-transporting ATPase subunit B
17_66	ATL_04650	F-ATPase	3.A.2			protein export	Produces ATP from ADP in the presence of a proton gradient across the membrane. The V-type alpha chain is a catalytic subunit (By similarity)	ATPVA, ntpA, atpA; V/A-type H+-transporting ATPase subunit A [EC:3.6.3.14]
9_30	ATL_03400	F-ATPase	3.A.2			protein export	ATPase 116 kDa subunit	ATPVI, ntpI, atpI; V/A-type H+-transporting ATPase subunit I
10_7	ATL_03450	HCC	9.A.40			protein export	flavin adenine dinucleotide binding	no_ko_annot
				Component	Homologue
ABC Transporters
1_4	ATL_00025	ABC	3.A.1	NBD	CcmA	daunorubicin	(ABC) transporter	no_ko_annot
10_1	ATL_03420	ABC	3.A.1	TMD	LivH	branched-chain amino acid	(ABC) transporter	livH; branched-chain amino acid transport system permease protein
10_2	ATL_03425	ABC	3.A.1	TMD	LivM	branched-chain amino acid	(ABC) transporter	livM; branched-chain amino acid transport system permease protein
10_3	ATL_03430	ABC	3.A.1	NBD	LivG	phosphonate	(ABC) transporter	livG; branched-chain amino acid transport system ATP-binding protein
10_4	ATL_03435	ABC	3.A.1	NBD	LivF	phosphonate	amino acid transport	livF; branched-chain amino acid transport system ATP-binding protein
10_5	ATL_03440	ABC	3.A.1	SBP		leucine/valine	(ABC) transporter	livK; branched-chain amino acid transport system substrate-binding protein
17_16	ATL_04385	ABC	3.A.1	NBD	SufC	unknown substrate	feS assembly ATPase SufC	no_ko_annot
3_2	ATL_01200	ABC	3.A.1		SufD	unknown substrate	Fe-S assembly protein	no_ko_annot
3_3	ATL_01205	ABC	3.A.1		SufB	unknown substrate	Fe-S assembly protein	no_ko_annot
3_7	ATL_01230	ABC	3.A.1	TMD/NBD		multidrug	(ABC) transporter	no_ko_annot
3_8	ATL_01235	ABC	3.A.1	NBD		daunorubicin	(ABC) transporter	no_ko_annot
3_14	ATL_01265	ABC	3.A.1	TMD/NBD	NatB	sodium ion efflux	(ABC) transporter	natB; sodium transport system permease protein
3_15	ATL_01270	ABC	3.A.1	NBD		daunorubicin	(ABC) transporter	natA; sodium transport system ATP-binding protein
3_43	ATL_01415	ABC	3.A.1	TMD	YhgE/PiP	multidrug	ABC-2 type transporter	no_ko_annot
3_44	ATL_01420	ABC	3.A.1	NBD		daunorubicin	(ABC) transporter	no_ko_annot
3_84	ATL_01630	ABC	3.A.1	SBP		unknown substrate	Solute binding protein-like protein	no_ko_annot
5_4	ATL_02025	ABC	3.A.1	SBP		2-aminoethylphosphonate	ABC transporter substrate-binding protein	afuA, fbpA; iron(III) transport system substrate-binding protein
5_9	ATL_02045	ABC	3.A.1	SBP		2-aminoethylphosphonate	ABC transporter substrate-binding protein	afuA, fbpA; iron(III) transport system substrate-binding protein
6_26	ATL_02325	ABC	3.A.1	NBD	UgpC	polyamine	(ABC) transporter	msmX, msmK, malK, sugC, ggtA, msiK; multiple sugar transport system ATP-binding protein
6_27	ATL_02330	ABC	3.A.1	TMD	UgpA	sugar	binding-protein-dependent transport systems inner membrane Component	no_ko_annot
6_28	ATL_02335	ABC	3.A.1	TMD	UgpE	sugar	Binding-protein-dependent transport systems inner membrane component	no_ko_annot
14_1	ATL_04040	ABC	3.A.1	SBP	UgpB	sugar	extracellular solute-binding protein	no_ko_annot
14_2	ATL_04045	ABC	3.A.1	NBD		polyamine	Part of the ABC transporter complex PotABCD involved in spermidine putrescine import. Responsible for energy coupling to the transport system (By similarity)	potA; spermidine/putrescine transport system ATP-binding protein [EC:3.6.3.31]
6_45	ATL_02420	ABC	3.A.1	TMD	CbiQ	cobalt ion	Cobalt transport protein	ecfT; energy-coupling factor transport system permease protein
6_46	ATL_02425	ABC	3.A.1	NBD		cobalt	ATPase activity	ecfA2; energy-coupling factor transport system ATP-binding protein [EC:3.6.3.-]
6_47	ATL_02430	ABC	3.A.1	NBD	CbiO	cobalt	ATPase activity	ecfA1; energy-coupling factor transport system ATP-binding protein [EC:3.6.3.-]
13_28	ATL_04030	ABC	3.A.1	TMD		lipoprotein releasing	ABC transporter (permease)	no_ko_annot
16_3	ATL_04255	ABC	3.A.1	NBD		lipoprotein	(ABC) transporter	no_ko_annot
18_18	ATL_04780	ABC	3.A.1	NBD		glycine betaine	Catalyzes the conversion of inosine 5'-phosphate (IMP) to xanthosine 5'-phosphate (XMP), the first committed and rate- limiting step in the de novo synthesis of guanine nucleotides, and therefore plays an important role in the regulation of cell growth (By similarity)	guaB; IMP dehydrogenase [EC:1.1.1.205]
7_13	ATL_02810	ABC	3.A.1	NBD		lipoprotein	(ABC) transporter	no_ko_annot
Putative transporters not identified by TransAAP
3_81	ATL_01615	PF01925				Sulfite exporter TauE/SafE
5_15	ATL_02080	PF09084				NMT1/THI5 like
